# Supplementary material for: Huntington's Disease and its therapeutic target genes: a global functional profile based on the HD Research Crossroads database
Source: BMC Neurol. 2012 Jun 28;12:47. doi: 10.1186/1471-2377-12-47 (PMC3492045; doi:10.1186/1471-2377-12-47)
Supplement: Additional file 1 — HD-relevant genes. Excel file with the list of 694 HD-relevant genes used for analyses and their corresponding TVS and the list of genes as downloaded from HD Crossroads. Note that the first gene list also includes genes provided directly from the HD Crossroads curators, which are not included in the downloaded gene list. [file 1471-2377-12-47-S1.xls]

## Sheet: Filtered gene list
Gene symbol	Entrez Gene ID	Target validation score
SLC18A2	6571	5
GRIN1	2902	4.5
CNTF	1270	4.5
ACCN2	41	4
CA1	759	4
NPY	4852	4
NISCH	11188	4
ADORA2A	135	4
GRIN2B	2904	4
SLC6A4	6532	4
GABRG2	2566	4
MAP3K10	4294	4
MAP3K11	4296	4
PDE4A	5141	4
PDE4B	5142	4
PDE4D	5144	4
MAPK10	5602	4
ROCK1	6093	4
ROCK2	9475	4
CNR1	1268	4
DRD2	1813	4
GLP1R	2740	4
GRIA1	2890	4
GRIA2	2891	4
GRIA3	2892	4
GRIA4	2893	4
GRM2	2912	4
GRM5	2915	4
HDAC1	3065	4
MAP3K5	4217	4
p2rx7	5027	4
PPARG	5468	4
SLC6A2	6530	4
SLC6A3	6531	4
HDAC4	9759	4
SLC22A12	116085	4
ITPR1	3708	4
PPP3CA	5530	4
TGM2	7052	4
BDNF	627	4
CASP1	834	4
FGF2	2247	4
GDNF	2668	4
HTT	3064	4
NGF	4803	4
SLC1A2	6506	4
NOS1	4842	4
NRTN	4902	4
PDHA1	5160	4
PRKCB	5579	4
PTGS2	5743	4
SLC6A1	6529	4
HDAC3	8841	4
NOG	9241	4
XRCC6	2547	3.5
MAP3K9	4293	3.5
NFATC2	4773	3.5
CTSD	1509	3.5
MAP3K1	4214	3.5
MAP2K6	5608	3.5
MAPK8IP1	9479	3.5
PPARGC1A	10891	3.5
CALM1	801	3.5
CLPB	81570	3.5
CASP3	836	3.5
CASP6	839	3.5
HSPA1A	3303	3.5
HSPB1	3315	3.5
OGG1	4968	3.5
UCHL1	7345	3.5
SP1	6667	3.5
TP53	7157	3.5
HAP1	9001	3.5
CPLX2	10814	3.5
APOE	348	3.5
BAG1	573	3.5
CREB1	1385	3.5
HSF1	3297	3.5
HSPA4	3308	3.5
UBC	7316	3.5
STUB1	10273	3.5
BCL2	596	3.5
CNR2	1269	3.5
DYNC1H1	1778	3.5
HSPA2	3306	3.5
HTR1A	3350	3.5
JUN	3725	3.5
MSH2	4436	3.5
PARK2	5071	3.5
PDE1A	5136	3.5
PRNP	5621	3.5
UBB	7314	3.5
PSME3	10197	3.5
ACAT1	38	3
ACCN1	40	3
ADCYAP1	116	3
ALDOA	226	3
ALPL	249	3
BIN1	274	3
ATP5F1	515	3
ATP7A	538	3
BUB1B	701	3
CCNB1	891	3
CHUK	1147	3
CLTA	1211	3
CRYAB	1410	3
CSRP2	1466	3
EPS15	2060	3
ERCC3	2071	3
ERCC5	2073	3
AFF2	2334	3
GNAS	2778	3
GOT1	2805	3
SFN	2810	3
HMGCR	3156	3
HNRNPA1	3178	3
DNAJA1	3301	3
HTR1F	3355	3
ITPKA	3706	3
JUND	3727	3
KCNJ11	3767	3
KIF11	3832	3
NUDT1	4521	3
NUP98	4928	3
PFKM	5213	3
PGK1	5230	3
PIK3C2A	5286	3
PKM2	5315	3
PODXL	5420	3
PPM1B	5495	3
PPP3R1	5534	3
PKN2	5586	3
MAP2K3	5606	3
PSMA5	5686	3
PSMC5	5705	3
PSMC6	5706	3
PSMD2	5708	3
PSMD3	5709	3
PSMD4	5710	3
PSMD8	5714	3
PTEN	5728	3
RANBP2	5903	3
RAP2B	5912	3
UPF1	5976	3
RPS6KB2	6199	3
ATXN2	6311	3
SCN1A	6323	3
SDHA	6389	3
SDHB	6390	3
SKP1	6500	3
SLC8A2	6543	3
SLC8A3	6547	3
SMARCA4	6597	3
SMARCC2	6601	3
SUMO3	6612	3
SSRP1	6749	3
TFDP2	7029	3
TRAF5	7188	3
TSC1	7248	3
TSC2	7249	3
TSG101	7251	3
UBE3A	7337	3
SUMO1	7341	3
UCP2	7351	3
UFD1L	7353	3
WIPF1	7456	3
WHSC2	7469	3
BAT1	7919	3
RDBP	7936	3
NAA10	8260	3
TRRAP	8295	3
ULK1	8408	3
CUL1	8454	3
IKBKG	8517	3
RRP1	8568	3
AKR1C3	8644	3
EIF3B	8662	3
EIF3I	8668	3
SQSTM1	8878	3
CDK5R2	8941	3
BTRC	8945	3
SLC25A14	9016	3
CLIC3	9022	3
PRC1	9055	3
BUB3	9184	3
RAB11B	9230	3
ARHGEF6	9459	3
TTI1	9675	3
VPRBP	9730	3
G3BP2	9908	3
WDR1	9948	3
NUP153	9972	3
SAE1	10055	3
ARPC2	10109	3
RCL1	10171	3
DHRS2	10202	3
DNAJA2	10294	3
TUBB2C	10383	3
RAPGEF3	10411	3
SEC23A	10484	3
CAP1	10487	3
SPTLC1	10558	3
SLU7	10569	3
EBP	10682	3
STIP1	10963	3
SF3B2	10992	3
DZIP1	22873	3
SEPHS1	22929	3
PDZD2	23037	3
SMG1	23049	3
MYCBP2	23077	3
ZC3H3	23144	3
WDR43	23160	3
VPS13A	23230	3
NUP160	23279	3
SMG5	23381	3
SKIV2L2	23517	3
PRAME	23532	3
NUP62	23636	3
INTS7	25896	3
COBRA1	25920	3
NOL11	25926	3
UPF2	26019	3
INTS1	26173	3
FBXO25	26260	3
PRPF19	27339	3
STRN4	29888	3
NRBP1	29959	3
ITSN2	50618	3
LEF1	51176	3
PLCE1	51196	3
FZR1	51343	3
TH1L	51497	3
TAF9B	51616	3
CPSF3	51692	3
CPSF2	53981	3
ZDHHC13	54503	3
EGLN1	54583	3
CPSF3L	54973	3
SEC61A2	55176	3
BRIX1	55299	3
WDR33	55339	3
INTS8	55656	3
NPLOC4	55666	3
TMEM30A	55754	3
INTS9	55756	3
VPS11	55823	3
BIN3	55909	3
MEPCE	56257	3
TOMM22	56993	3
NUP107	57122	3
ISY1	57461	3
INTS2	57508	3
TAOK1	57551	3
C19orf29	58509	3
EPS15L1	58513	3
TMPRSS3	64699	3
C7orf26	79034	3
TMCO7	79613	3
RPAP3	79657	3
INTS5	80789	3
DYNLRB2	83657	3
TEKT1	83659	3
SYVN1	84447	3
INTS4	92105	3
CARD16	114769	3
UHRF2	115426	3
PANX3	116337	3
HSPB6	126393	3
UPRT	139596	3
SFRS12	140890	3
ZNF362	149076	3
PROM2	150696	3
SCXA	100129885	3
ATP1A1	476	3
DRD1	1812	3
HTR2C	3358	3
HTR6	3362	3
CACNA1D	776	3
CSNK2B	1460	3
FNTA	2339	3
FNTB	2342	3
GSK3B	2932	3
IKBKB	3551	3
IRAK1	3654	3
KCNJ16	3773	3
PAK1	5058	3
PIK3CA	5290	3
PLK1	5347	3
MAPK8	5599	3
PDE8B	8622	3
RIPK2	8767	3
ICK	22858	3
DAPK2	23604	3
RPS6KC1	26750	3
SPHK2	56848	3
ENPP5	59084	3
AKT1	207	3
CCR10	2826	3
HSP90AA1	3320	3
ITGA2B	3674	3
KCNA1	3736	3
MMP10	4319	3
MMP14	4323	3
CCL5	6352	3
NR1H2	7376	3
FZD5	7855	3
MMP23B	8510	3
KMO	8564	3
HDAC9	9734	3
HDAC6	10013	3
NR1H3	10062	3
TRPV6	55503	3
DUSP7	1849	3
FPR1	2357	3
GAPDH	2597	3
LPL	4023	3
SLC20A2	6575	3
SLCO1A2	6579	3
ABCG2	9429	3
SIRT1	23411	3
RAB20	55647	3
CAPN5	726	3
CASP2	835	3
NRG1	3084	3
IGF1	3479	3
KLKB1	3818	3
PIN1	5300	3
KLK10	5655	3
SLC7A5	8140	3
KLK11	11012	3
CAV1	857	3
CTNNB1	1499	3
EPOR	2057	3
FGA	2243	3
FOXO3	2309	3
IMPA1	3612	3
PEX6	5190	3
REST	5978	3
SORL1	6653	3
SREBF1	6720	3
TCP1	6950	3
VCP	7415	3
YWHAZ	7534	3
USP9X	8239	3
F8A1	8263	3
MTMR2	8898	3
APOBEC3B	9582	3
RHOBTB1	9886	3
UBA2	10054	3
DNM1L	10059	3
MSLN	10232	3
YAP1	10413	3
ZNF423	23090	3
UBQLN1	29979	3
SRRT	51593	3
SENP2	59343	3
IMP5	162540	3
CDK5	1020	3
CREBBP	1387	3
HMGB2	3148	3
PFN1	5216	3
IRS2	8660	3
BECN1	8678	3
RPS6KA5	9252	3
BAG3	9531	3
MFN2	9927	3
DNAJB6	10049	3
IL18BP	10068	3
TCERG1	10915	3
ZDHHC17	23390	3
C15orf63	25764	3
HSPB8	26353	3
HTRA2	27429	3
CYB5R1	51706	3
DNAJB8	165721	3
AARS	16	3
ACACA	31	3
ACTB	60	3
ACTG2	72	3
ADCY1	107	3
ADD1	118	3
AP2A2	161	3
AP1B1	162	3
AP1G1	164	3
AHCY	191	3
AKT2	208	3
SLC25A4	291	3
APAF1	317	3
XIAP	331	3
ARCN1	372	3
ARF4	378	3
ASPH	444	3
ATF3	467	3
ATP5A1	498	3
ATP5B	506	3
ATP5D	513	3
ATP6V1A	523	3
ATP6V1B1	525	3
ATP6V1E1	529	3
CACNA2D1	781	3
CAPN1	823	3
CAPN2	824	3
CASP7	840	3
CAT	847	3
CCT6A	908	3
CDC5L	988	3
SEPT7	989	3
CDH13	1012	3
CFL1	1072	3
CLTC	1213	3
COX6C	1345	3
CPT1A	1374	3
CS	1431	3
CSE1L	1434	3
CSNK2A1	1457	3
CTSL1	1514	3
DAB1	1600	3
ACE	1636	3
DHX8	1659	3
DLG4	1742	3
DNM1	1759	3
DYNC1I2	1781	3
DNM2	1785	3
RCAN1	1827	3
EEF1A2	1917	3
EEF2	1938	3
EGF	1950	3
EIF2S3	1968	3
EIF5	1983	3
EN1	2019	3
ETF1	2107	3
FAH	2184	3
FRK	2444	3
MTOR	2475	3
KAT2A	2648	3
GNAI1	2770	3
GNB1	2782	3
GPD1	2819	3
GPI	2821	3
GPM6A	2823	3
GRLF1	2909	3
GRM1	2911	3
GSPT1	2935	3
HDAC2	3066	3
HIP1	3092	3
UBE2K	3093	3
HMGB1	3146	3
HMGCS1	3157	3
DNAJB2	3300	3
HSPA5	3309	3
HSPA8	3312	3
HSPA9	3313	3
DNAJB1	3337	3
EIF3E	3646	3
KIF5B	3799	3
IPO5	3843	3
LAMP1	3916	3
LAMP2	3920	3
RPSA	3921	3
LGALS3	3958	3
MEF2A	4205	3
MGMT	4255	3
MLF1	4291	3
MLLT4	4301	3
MPI	4351	3
MSH3	4437	3
MYH10	4628	3
NDUFB10	4716	3
NDUFV1	4723	3
NHP2L1	4809	3
NSF	4905	3
pak2	5062	3
PDE2A	5138	3
PFN2	5217	3
SERPINB5	5268	3
PIK3C3	5289	3
PIK3CB	5291	3
PLRG1	5356	3
POLR2A	5430	3
POLR2B	5431	3
PRIM1	5557	3
PRKACA	5566	3
MAPK9	5601	3
MAP2K1	5604	3
PSMA1	5682	3
PSMA7	5688	3
PSMB2	5690	3
PSMB3	5691	3
PSMB5	5693	3
PSMB6	5694	3
PSMB7	5695	3
PSMC2	5701	3
PSMC3	5702	3
PSMD7	5713	3
PSMD11	5717	3
PTCH1	5727	3
RAB1A	5861	3
RAB5A	5868	3
RAN	5901	3
RHEB	6009	3
RORB	6096	3
RPL5	6125	3
RPL6	6128	3
RPL7	6129	3
RPL7A	6130	3
RPL8	6132	3
RPL13	6137	3
RPL15	6138	3
RPL17	6139	3
RPL18	6141	3
RPL18A	6142	3
RPL19	6143	3
RPL22	6146	3
RPL24	6152	3
RPL26	6154	3
RPL31	6160	3
RPL39	6170	3
RPLP0	6175	3
RPS2	6187	3
RPS3	6188	3
RPS3A	6189	3
RPS5	6193	3
RPS10	6204	3
RPS12	6206	3
RPS15	6209	3
RPS16	6217	3
RPS18	6222	3
RPS21	6227	3
CLIP1	6249	3
S100P	6286	3
MAP2K4	6416	3
ITSN1	6453	3
SH3GL3	6457	3
SIAH1	6477	3
SLC2A1	6513	3
SLC13A1	6561	3
SNAP25	6616	3
SNRPB	6628	3
SNRPD1	6632	3
SNRPD2	6633	3
SNRPD3	6634	3
SNRPF	6636	3
SNRPG	6637	3
SOD1	6647	3
SREBF2	6721	3
STX1A	6804	3
STXBP1	6812	3
SUPT5H	6829	3
VAMP1	6843	3
TAF4	6874	3
TAF4B	6875	3
TFPI	7035	3
TIMP3	7078	3
TNNT1	7138	3
TP73	7161	3
TRIO	7204	3
DNAJC7	7266	3
TUBA3C	7278	3
U2AF1	7307	3
UBA1	7317	3
UBE2A	7319	3
UBE2D2	7322	3
UBE2D3	7323	3
UBE2H	7328	3
UBE2I	7329	3
UBE2N	7334	3
UBE2V2	7336	3
UCHL3	7347	3
UQCRB	7381	3
VDAC2	7417	3
YWHAE	7531	3
ZNF84	7637	3
TUBA1A	7846	3
TFEB	7942	3
MLF2	8079	3
HMGA2	8091	3
EPX	8288	3
CUL2	8453	3
API5	8539	3
EIF3A	8661	3
EDF1	8721	3
GBF1	8729	3
RAB11A	8766	3
NAPA	8775	3
CDK5R1	8851	3
SYNJ1	8867	3
EIF2S2	8894	3
AP1S2	8905	3
HSPB3	8988	3
RPL14	9045	3
SMC3	9126	3
SNAP29	9342	3
EFTUD2	9343	3
RPL23	9349	3
MED23	9439	3
ATG5	9474	3
VPS4B	9525	3
PTGES	9536	3
NR1D1	9572	3
NCOR1	9611	3
NUP155	9631	3
FEZ2	9637	3
BZW1	9689	3
SNAP91	9892	3
FARSB	10056	3
PREB	10113	3
RASGRP1	10125	3
NUTF2	10204	3
DDX39	10212	3
PSMD14	10213	3
SF3B4	10262	3
TFG	10342	3
ATP5H	10476	3
ATG7	10533	3
CCT7	10574	3
CCT4	10575	3
CCT2	10576	3
PRPF8	10594	3
AFG3L2	10939	3
SF3A3	10946	3
RBPMS	11030	3
DNAJB4	11080	3
SUPT16H	11198	3
RPL35	11224	3
PACSIN2	11252	3
SIRT2	22933	3
SNW1	22938	3
CCT5	22948	3
CNOT1	23019	3
SNRNP200	23020	3
EPB41L3	23136	3
SCFD1	23256	3
DNAJC13	23317	3
PUM2	23369	3
MED13L	23389	3
SIRT4	23409	3
SF3B3	23450	3
SF3B1	23451	3
PES1	23481	3
TGDS	23483	3
MACF1	23499	3
RASD2	23551	3
GTPBP4	23560	3
ZMYND8	23613	3
PITPNB	23760	3
RAD54B	25788	3
BACE2	25825	3
SIN3A	25942	3
WIPI2	26100	3
PRPF31	26121	3
HSPB7	27129	3
EIF2C2	27161	3
VPS4A	27183	3
PCDH17	27253	3
SPCS1	28972	3
CHMP4A	29082	3
TMOD3	29766	3
DUOX2	50506	3
HSD17B12	51144	3
VPS28	51160	3
CRNKL1	51340	3
NBAS	51594	3
ATP6V1H	51606	3
VPS24	51652	3
NLK	51701	3
FXYD5	53827	3
PCBP3	54039	3
PAF1	54623	3
ARHGAP17	55114	3
VPS53	55275	3
BMP2K	55589	3
ADAP2	55803	3
BARX1	56033	3
XAB2	56949	3
REXO1	57455	3
SPCS3	60559	3
HPS6	79803	3
SH3BGRL3	83442	3
TLN2	83660	3
VPS25	84313	3
LMNB2	84823	3
ARHGAP33	115703	3
CHMP4B	128866	3
PPARGC1B	133522	3
DNAJC21	134218	3
SCAMP5	192683	3
TUBB	203068	3
NEGR1	257194	3
NPAS4	266743	3
NEK8	284086	3
RPS26P8	644191	3
RPL21P53	653156	3
RPS19P3	728953	3

## Sheet: Downloaded gene list
Gene symbol	Entrez Gene ID	Target validation score
SLC18A2	6571	5
GRIN1	2902	4.5
CNTF	1270	4.5
SLC22A12	116085	4
NGF	4803	4
MAP3K5	4217	4
GLP1R	2740	4
GABRG2	2566	4
PDE4D	5144	4
MTNR1B	4544	4
MTNR1A	4543	4
PRKAB1	5564	4
PDE4B	5142	4
PDE4A	5141	4
ROCK2	9475	4
NRTN	4902	4
GRIA3	2892	4
GRIA4	2893	4
GRIA1	2890	4
p2rx7	5027	4
SLC6A2	6530	4
SLC6A3	6531	4
MAP3K10	4294	4
ROCK1	6093	4
IGF1	3479	4
GRIA2	2891	4
GRIN2B	2904	4
ITPR1	3708	4
SLC1A2	6506	4
DRD2	1813	4
SLC6A4	6532	4
BDNF	627	4
ADORA2A	135	4
FGF2	2247	4
GDNF	2668	4
GRM2	2912	4
GRM5	2915	4
PDHA1	5160	4
HDAC1	3065	4
HTT	3064	4
CLPB	81570	3.5
MAPK8IP1	9479	3.5
XBP1	7494	3.5
UCHL1	7345	3.5
UBC	7316	3.5
MAP2K6	5608	3.5
MAP3K1	4214	3.5
HSPB1	3315	3.5
HSPA1A	3303	3.5
DNAJB2	3300	3.5
DLD	1738	3.5
CALM1	801	3.5
ATM	472	3.5
DNAJC5	80331	3.5
CPLX2	10814	3.5
HDAC4	9759	3.5
CNR2	1269	3.5
OGG1	4968	3.5
HAP1	9001	3.5
CAV1	857	3.5
HSF1	3297	3.5
BIRC4	331	3.5
ZDHHC17	23390	3.5
SP1	6667	3.5
HSPA4	3308	3.5
PPARGC1A	10891	3.5
SIRT1	23411	3.5
STUB1	10273	3.5
CREB1	1385	3.5
APOE	348	3.5
NOS1	4842	3.5
TP53	7157	3.5
CASP1	834	3.5
TGM2	7052	3.5
RPS19P3	728953	3
RPL21P53	653156	3
RPS26P8	644191	3
FTLL1	284764	3
NEK8	284086	3
NPAS4	266743	3
NEGR1	257194	3
TUBB	203068	3
DNAJC21	134218	3
PPARGC1B	133522	3
CHMP4B	128866	3
SNX26	115703	3
DCLK3	85443	3
LMNB2	84823	3
VPS25	84313	3
TLN2	83660	3
SH3BGRL3	83442	3
ILKAP	80895	3
HPS6	79803	3
RIOK1	83732	3
SPCS3	60559	3
REXO1	57455	3
XAB2	56949	3
BARX1	56033	3
BMP2K	55589	3
VPS53	55275	3
PAF1	54623	3
PCBP3	54039	3
FXYD5	53827	3
NLK	51701	3
VPS24	51652	3
ATP6V1H	51606	3
NBAS	51594	3
CRNKL1	51340	3
ADAP2	55803	3
ARHGAP17	55114	3
VPS28	51160	3
HSD17B12	51144	3
DUOX2	50506	3
PACSIN1	29993	3
TMOD3	29766	3
CHMP4A	29082	3
SPCS1	28972	3
VPS4A	27183	3
EIF2C2	27161	3
HSPB7	27129	3
PCDH17	27253	3
PRPF31	26121	3
WIPI2	26100	3
BACE2	25825	3
PITPNB	23760	3
PLD3	23646	3
ZMYND8	23613	3
MACF1	23499	3
TGDS	23483	3
PES1	23481	3
SF3B1	23451	3
SF3B3	23450	3
MED13L	23389	3
PUM2	23369	3
DNAJC13	23317	3
EPB41L3	23136	3
SNRNP200	23020	3
CNOT1	23019	3
KIFAP3	22920	3
GTPBP4	23560	3
RASD2	23551	3
SCFD1	23256	3
CCT5	22948	3
SNW1	22938	3
RPL35	11224	3
SUPT16H	11198	3
DNAJB4	11080	3
RAB31	11031	3
RBPMS	11030	3
SF3A3	10946	3
AFG3L2	10939	3
PRPF8	10594	3
CCT2	10576	3
CCT4	10575	3
CCT7	10574	3
ATG7	10533	3
TFG	10342	3
SF3B4	10262	3
PSMD14	10213	3
DDX39	10212	3
NUTF2	10204	3
PSME3	10197	3
RASGRP1	10125	3
PREB	10113	3
PACSIN2	11252	3
ATP5H	10476	3
FARSB	10056	3
SNAP91	9892	3
KIAA0100	9703	3
BZW1	9689	3
FEZ2	9637	3
NUP155	9631	3
NR1D1	9572	3
PTGES	9536	3
VPS4B	9525	3
ATG5	9474	3
MED23	9439	3
RPL23	9349	3
EFTUD2	9343	3
SNAP29	9342	3
SMC3	9126	3
RPL14	9045	3
HSPB3	8988	3
AP1S2	8905	3
EIF2S2	8894	3
SYNJ1	8867	3
CDK5R1	8851	3
NAPA	8775	3
RAB11A	8766	3
GBF1	8729	3
EIF3A	8661	3
API5	8539	3
CUL2	8453	3
EPX	8288	3
HMGA2	8091	3
MLF2	8079	3
TFEB	7942	3
ZNF84	7637	3
YWHAE	7531	3
UQCRB	7381	3
UCHL3	7347	3
UBE2V2	7336	3
UBE2N	7334	3
UBE2H	7328	3
UBE2D3	7323	3
UBE2D2	7322	3
UBE2A	7319	3
UBA1	7317	3
UBB	7314	3
U2AF1	7307	3
TUBA3C	7278	3
DNAJC7	7266	3
TRPC5	7224	3
TRPC4	7223	3
TRIO	7204	3
TP73	7161	3
TNNT1	7138	3
TIMP3	7078	3
TFPI	7035	3
TDO2	6999	3
TAF4B	6875	3
TAF4	6874	3
VAMP1	6843	3
SUPT5H	6829	3
STXBP1	6812	3
STX1A	6804	3
STRN	6801	3
SOD2	6648	3
SNX1	6642	3
SNRPG	6637	3
SNRPF	6636	3
SNRPD3	6634	3
SNRPD2	6633	3
SNRPD1	6632	3
SNRPB	6628	3
SNAP25	6616	3
SLC13A1	6561	3
SIAH1	6477	3
SH3GL3	6457	3
ITSN1	6453	3
MAP2K4	6416	3
S100P	6286	3
CLIP1	6249	3
RPS21	6227	3
RPS18	6222	3
RPS16	6217	3
RPS15	6209	3
RPS12	6206	3
RPS10	6204	3
RPS5	6193	3
RPS3A	6189	3
RPS3	6188	3
RPS2	6187	3
RPLP0	6175	3
RPL39	6170	3
RPL31	6160	3
RPL26	6154	3
RPL24	6152	3
RPL22	6146	3
RPL19	6143	3
RPL18A	6142	3
RPL18	6141	3
RPL17	6139	3
RPL15	6138	3
RPL13	6137	3
RPL8	6132	3
RPL7A	6130	3
RPL7	6129	3
RPL6	6128	3
RPL5	6125	3
RORB	6096	3
RHEB	6009	3
RAN	5901	3
RAB1A	5861	3
PTCH1	5727	3
PSMD11	5717	3
PSMD7	5713	3
PSMC3	5702	3
PSMC2	5701	3
PSMB7	5695	3
PSMB6	5694	3
PSMB5	5693	3
PSMB3	5691	3
PSMB2	5690	3
PSMA7	5688	3
PSMA1	5682	3
PRNP	5621	3
MAP2K1	5604	3
PRIM1	5557	3
POLR2B	5431	3
POLR2A	5430	3
PLRG1	5356	3
PIK3CB	5291	3
SERPINB5	5268	3
PDK1	5163	3
PDE2A	5138	3
PARK2	5071	3
NSF	4905	3
NHP2L1	4809	3
NDUFV1	4723	3
NDUFB10	4716	3
MYH10	4628	3
MPI	4351	3
MLLT4	4301	3
MLF1	4291	3
TUBA1A	7846	3
MEF2A	4205	3
LGALS3	3958	3
RPSA	3921	3
IPO5	3843	3
KIF5B	3799	3
JUN	3725	3
EIF3E	3646	3
DNAJB1	3337	3
HSPA9	3313	3
HSPA8	3312	3
HSPA5	3309	3
HMGCS1	3157	3
MGMT	4255	3
GSPT1	2935	3
GRLF1	2909	3
GPX1	2876	3
GPM6A	2823	3
GPI	2821	3
GPD1	2819	3
GNB1	2782	3
GNAI1	2770	3
KAT2A	2648	3
FRK	2444	3
FAH	2184	3
ETF1	2107	3
EN1	2019	3
EIF5	1983	3
EIF2S3	1968	3
EGF	1950	3
EEF2	1938	3
EEF1A2	1917	3
RCAN1	1827	3
DNM2	1785	3
DYNC1I2	1781	3
DYNC1H1	1778	3
DNM1	1759	3
DHX8	1659	3
ACE	1636	3
DAB1	1600	3
CSNK2A1	1457	3
CPT1A	1374	3
COX6C	1345	3
CLTC	1213	3
CDH13	1012	3
2010-09-07	989	3
CDC5L	988	3
CSE1L	1434	3
CS	1431	3
CCT6A	908	3
CAT	847	3
CACNA2D1	781	3
BCYRN1	618	3
ATP6V1E1	529	3
ATP6V1B1	525	3
ATP6V1A	523	3
ATP5D	513	3
ATP5B	506	3
ATP5A1	498	3
ATP1A3	478	3
ATF3	467	3
ASPH	444	3
ARF4	378	3
ARCN1	372	3
APAF1	317	3
AP1G1	164	3
AP1B1	162	3
AP2A2	161	3
ADD1	118	3
ACTG2	72	3
ACTB	60	3
ACACA	31	3
AARS	16	3
AKT2	208	3
AHCY	191	3
NR1H3	10062	3
NR1H2	7376	3
ZMAT3	64393	3
HDAC9	9734	3
SENP2	59343	3
MFN2	9927	3
DNM1L	10059	3
SCAMP5	192683	3
pak2	5062	3
USP9X	8239	3
SPHK2	56848	3
SORL1	6653	3
SLCO1A2	6579	3
SLC7A5	8140	3
SLC20A2	6575	3
RPS6KC1	26750	3
RIPK2	8767	3
RHOBTB1	9886	3
PDE8B	8622	3
MTMR2	8898	3
MCTP1	79772	3
MAP3K11	4296	3
LPL	4023	3
KLKB1	3818	3
KCNJ16	3773	3
KCNA1	3736	3
FZD5	7855	3
EPOR	2057	3
ENPP5	59084	3
DUSP7	1849	3
CYB5R1	51706	3
CCR10	2826	3
C10orf59	55328	3
ATP1A1	476	3
ABCG2	9429	3
RYR3	6263	3
RYR2	6262	3
ZNF423	23090	3
TRPV6	55503	3
RRAS	6237	3
RNF128	79589	3
RAB20	55647	3
PLK1	5347	3
PIN1	5300	3
PEX6	5190	3
PDE1B	5153	3
MSLN	10232	3
MMP23B	8510	3
MMP14	4323	3
MMP10	4319	3
KLK11	11012	3
KLK10	5655	3
ITGA2B	3674	3
IRAK1	3654	3
IMP5	162540	3
IL18B	10068	3
ICK	22858	3
HTR2C	3358	3
FPR1	2357	3
FNTB	2342	3
FNTA	2339	3
FGA	2243	3
CAPN5	726	3
APOBEC3B	9582	3
HTRA2	27429	3
UBE2K	3093	3
CSNK2B	1460	3
PAK1	5058	3
HYPK	25764	3
HSPB8	26353	3
YWHAZ	7534	3
HMGB2	3148	3
ARS2	51593	3
HMGB1	3146	3
RPS6KA5	9252	3
CCL5	6352	3
CFL1	1072	3
PFN2	5217	3
PFN1	5216	3
RYK	6259	3
BAG3	9531	3
BAG1	573	3
SIRT4	23409	3
DNAJB6	10049	3
CASP7	840	3
HDAC7A	51564	3
EDF1	8721	3
RAD54B	25788	3
DAPK2	23604	3
SIRT2	22933	3
PIK3C3	5289	3
LAMP2	3920	3
LAMP1	3916	3
HTR6	3362	3
NRG1	3084	3
YWHAB	7529	3
VDAC1	7416	3
VDAC2	7417	3
PPARG	5468	3
FRAP1	2475	3
HIP1	3092	3
HAAO	23498	3
ADCY1	107	3
DLG4	1742	3
RAB5A	5868	3
MAPK14	1432	3
NCOR1	9611	3
SIN3A	25942	3
CAPN1	823	3
CAPN2	824	3
TCP1	6950	3
TCERG1	10915	3
IKBKB	3551	3
CXCR3	2833	3
DNAJB8	165721	3
RYR1	6261	3
CTSL1	1514	3
CACNA1D	776	3
VCP	7415	3
YAP1	10413	3
FOXO3	2309	3
CTNNB1	1499	3
GAPDH	2597	3
PPP3CA	5530	3
UBQLN1	29979	3
F8A1	8263	3
IRS2	8660	3
BECN1	8678	3
MAPK10	5602	3
MAPK8	5599	3
SREBF1	6720	3
SREBF2	6721	3
GRM1	2911	3
CNR1	1268	3
DRD1	1812	3
SLC6A1	6529	3
REST	5978	3
IMPA1	3612	3
MSH2	4436	3
CDK5	1020	3
GSK3B	2932	3
NTRK2	4915	3
PIK3CA	5290	3
AKT1	207	3
CASP2	835	3
CASP3	836	3
CTSD	1509	3
KMO	8564	3
CREBBP	1387	3
HSP90AA1	3320	3
HDAC6	10013	3
CASP6	839	3
TPH2	121278	2.5
EGLN2	112398	2.5
VPS33A	65082	2.5
ABHD6	57406	2.5
MCOLN1	57192	2.5
ACIN1	22985	2.5
UBA2	10054	2.5
NOG	9241	2.5
TRPC1	7220	2.5
SOD1	6647	2.5
HTR1A	3350	2.5
HSPA2	3306	2.5
MSH6	2956	2.5
RRS1	23212	2.5
RAB8A	4218	2.5
ARFIP2	23647	2.5
PPIF	10105	2.5
NRF1	4899	2.5
NFE2L2	4780	2.5
SCN4B	6330	2.5
TPH1	7166	2.5
FAAH	2166	2.5
SLC18A1	6570	2.5
EPRS	2058	2.5
PRKCD	5580	2.5
CACNA1B	774	2.5
KLC1	3831	2.5
GLUL	2752	2.5
AADAT	51166	2.5
RPS6KB1	6198	2.5
DCTN1	1639	2.5
GNRHR	2798	2.5
GRIN2A	2903	2.5
GRM3	2913	2.5
SYN1	6853	2.5
SYN2	6854	2.5
SYN3	8224	2.5
ACHE	43	2.5
CHAT	1103	2.5
COMT	1312	2.5
CHRM1	1128	2.5
CHRM2	1129	2.5
HCRT	3060	2.5
OPRL1	4987	2.5
OPRD1	4985	2.5
OPRK1	4986	2.5
OPRM1	4988	2.5
PDE10A	10846	2.5
FTH1	2495	2.5
FTL	2512	2.5
HMOX1	3162	2.5
RXRA	6256	2.5
RXRB	6257	2.5
RXRG	6258	2.5
UBE2I	7329	2.5
CASP8	841	2.5
CASP9	842	2.5
MAOB	4129	2.5
PPID	5481	2.5
MAPK1	5594	2.5
MAPK3	5595	2.5
INDO	3620	2.5
KYNU	8942	2.5
DRD3	1814	2.5
GABRA1	2554	2.5
GABBR1	2550	2.5
INSR	3643	2.5
SLC32A1	140679	2.5
SLC6A12	6539	2.5
SLC6A11	6538	2.5
SLC6A13	6540	2.5
TH	7054	2.5
NTRK1	4914	2.5
PIK3R1	5295	2.5
PIK3R2	5296	2.5
PTPN5	84867	2
PHLPP	23239	2
YWHAH	7533	2
TLR4	7099	2
STIM1	6786	2
MAP2K2	5605	2
GAD2	2572	2
DBN1	1627	2
AP2M1	1173	2
ATP6V0A1	535	2
ATP6V1B2	526	2
SLC25A4	291	2
AP2A1	160	2
ACTN2	88	2
ACTN1	87	2
OPTN	10133	2
GLP-1	100125288	2
SETDB1	9869	2
FUS	2521	2
CBS	875	2
IFT57	55081	2
NFKB1	4790	2
PRKCZ	5590	2
PRKCB1	5579	2
PRKCA	5578	2
SLC2A3	6515	2
SLC2A1	6513	2
GFRA1	2674	2
GFRA2	2675	2
GFRA3	2676	2
GFRA4	64096	2
RHOA	387	2
GRIN2C	2905	2
GRIN2D	2906	2
GRIN3A	116443	2
GRIN3B	116444	2
GRM4	2914	2
GRM6	2916	2
GRM7	2917	2
GRM8	2918	2
ITPR2	3709	2
ITPR3	3710	2
NOS2A	4843	2
SLC1A3	6507	2
SLC1A1	6505	2
HTR7	3363	2
ADORA1	134	2
ADORA2B	136	2
CHRM3	1131	2
CHRM4	1132	2
CHRM5	1133	2
DRD4	1815	2
DRD5	1816	2
HNMT	3176	2
HCRTR1	3061	2
HCRTR2	3062	2
IL6R	3570	2
IL6ST	3572	2
LIFR	3977	2
LTB4R	1241	2
PDE1A	5136	2
P2RX1	5023	2
P2RX2	22953	2
P2RX3	5024	2
P2RX4	5025	2
P2RX5	5026	2
P2RY11	5032	2
P2RY12	64805	2
P2RY13	53829	2
P2RY14	9934	2
P2RY2	5029	2
P2RY5	10161	2
P2RY8	286530	2
P2RY4	5030	2
P2RY6	5031	2
SLC11A2	4891	2
SLC6A5	9152	2
SLC6A9	6536	2
TAC1	6863	2
TAAR1	134864	2
TAAR2	9287	2
TAAR3	9288	2
TAAR5	9038	2
TAAR6	319100	2
TAAR8	83551	2
TAAR9	134860	2
VDAC3	7419	2
VDAC4	7418	2
OGDH	4967	2
HAT1	8520	2
AR	367	2
STAT5A	6776	2
STAT5B	6777	2
THRA	7067	2
THRB	7068	2
AIP	9049	2
MSH3	4437	2
ADCYAP1R1	117	2
ADRBK1	156	2
ADRBK2	157	2
DAPK1	1612	2
GRK1	6011	2
GRK4	2868	2
GRK5	2869	2
GRK6	2870	2
GRK7	131890	2
GSK3A	2931	2
JAK1	3716	2
JAK2	3717	2
JAK3	3718	2
NTRK3	4916	2
PANK2	80025	2
PRKCE	5581	2
PRKACA	5566	2
PRKACB	5567	2
PRKACG	5568	2
PRKAR1A	5573	2
PRKAR1B	5575	2
PRKAR2A	5576	2
PRKAR2B	5577	2
PPP1R3D	5509	2
SRC	6714	2
CPLX1	10815	2
BAD	572	2
BAX	581	2
BCL2	596	2
HTR1B	3351	2
HDAC2	3066	1
HDAC11	79885	1
HDAC10	83933	1
HDAC3	8841	1
NAIP	4671	1
SLC38A3	10991	1
MGLL	11343	1
DAGLB	221955	1
DAGLA	747	1
AMT	275	1
DAGLB	222236	1
KDR	3791	1
VEGFA	7422	1
PPP1CA	5499	1
MAPK9	5601	1
TRPM7	54822	1
TRPM2	7226	1
TAC3	6866	1
MFI2	4241	1
PSEN1	5663	1
PDIA2	64714	1
FCGR1A	2209	1
MAP3K15	389840	0
PIK3R4	30849	0
EPN1	29924	0
EPN2	22905	0
AAK1	22848	0
AP1M2	10053	0
PAN2	9924	0
SYNJ2	8871	0
SLC9A5	6553	0
PTGS2	5743	0
PLS3	5358	0
MYO1F	4542	0
FEN1	2237	0
DLG3	1741	0
UCKL1	54963	0
TNFRSF10A	8797	0
MAGI2	9863	0
HSD17B14	51171	0
DUSP5	1847	0
DUSP18	150290	0
DGCR2	9993	0
B4GALT6	9331	0
APLP2	334	0
ACADM	34	0
CFL2	1073	0
PDE5A	8654	0
SIRT7	51547	0
SIRT6	51548	0
SIRT5	23408	0
SIRT3	23410	0
MAOA	4128	0
CTSB	1508	0
HSF4	3299	0
HDAC8	55869	0
HDAC5	10014	0
CAV2	858	0
CAV3	859	0
MCHR2	84539	0
GPR23	2846	0
MCHR1	2847	0
GPR89B	51463	0
DLAT	1737	0
DLST	1743	0
HIF1A	3091	0
PPARD	5467	0
DAPK3	1613	0
CASP12	120329	0
PSEN2	5664	0
P2RY1	5028	0
