# Supplementary material for: Huntington's Disease and its therapeutic target genes: a global functional profile based on the HD Research Crossroads database
Source: BMC Neurol. 2012 Jun 28;12:47. doi: 10.1186/1471-2377-12-47 (PMC3492045; doi:10.1186/1471-2377-12-47)
Supplement: Additional file 2 — Enriched biological processes. Excel file with three tables of biological processes and their statistical significance. A) Table with biological processes enriched in the filtered set of HD-relevant genes with FDR < 0.25. B) Table with reduced set of biological processes as defined by the GO Slim and used for Figure Figure 4. C) Table of biological processes enriched among the full set of genes curated in HD Crossroads. All tables include the GO ID of the biological process, unadjusted p-value, FDR, odds ratio, expected gene count, observed count, total number of genes associated with the biological process, as well as the gene symbols of HD-relevant genes within the GO category. To be included in table A, B or C, a minimum of 25 genes was required. [file 1471-2377-12-47-S2.xls]

## Sheet: GO BP - filtered gene set
GOBPID	P-value	FDR	Odds Ratio	Expected Count	Count	Total number	Term	HD-associated genes
GO:0044267	5.43744611952522e-31	1.67473340481377e-27	2.80629589882794	115.276281555446	236	2499	cellular protein metabolic process	AARS,ADD1,AKT1,AKT2,XIAP,APOE,ASPH,ATP7A,BCL2,BUB1B,CCNB1,CCT6A,CDK5,CFL1,CHUK,CNTF,CREB1,CREBBP,CRYAB,CSNK2A1,CTNNB1,DUSP7,EEF1A2,EEF2,EGF,EIF2S3,EIF5,ETF1,FGF2,FNTA,FNTB,FPR1,FRK,MTOR,KAT2A,GRIA2,GSK3B,GSPT1,HDAC1,HDAC2,UBE2K,DNAJB2,DNAJA1,HSPA8,HSPA9,HSPB1,HSP90AA1,DNAJB1,IGF1,IKBKB,EIF3E,IRAK1,JUN,KLKB1,RPSA,MAP3K1,MAP3K5,MAP3K9,MAP3K10,MAP3K11,PAK1,PAK2,PARK2,PFN2,PIK3C3,PIK3CA,PIK3CB,PIN1,P…
GO:0019538	1.24059849944268e-29	1.91052168914173e-26	2.64303797468354	137.18753955418	261	2974	protein metabolic process	AARS,ADD1,AKT1,AKT2,XIAP,APOE,ASPH,ATP7A,BCL2,BUB1B,CAPN5,CAPN1,CAPN2,CASP1,CASP2,CASP3,CASP6,CASP7,CAT,CCNB1,CCT6A,CDK5,CFL1,CHUK,CNTF,CREB1,CREBBP,CRYAB,CSNK2A1,CTNNB1,CTSD,CTSL1,ACE,DUSP7,EEF1A2,EEF2,EGF,EIF2S3,EIF5,ETF1,FGF2,FNTA,FNTB,FPR1,FRK,MTOR,KAT2A,GRIA2,GSK3B,GSPT1,HDAC1,HDAC2,UBE2K,DNAJB2,DNAJA1,HSPA8,HSPA9,HSPB1,HSP90AA1,DNAJB1,IGF1,IKBKB,EIF3E,IRAK1,JUN,KLKB1,RPSA,MAP3K1,MAP3K5,MAP3…
GO:0044093	9.9236301651972e-26	1.01882603029358e-22	4.79684529828109	21.5883552492792	81	468	positive regulation of molecular function	ADCYAP1,ADD1,ADORA2A,AKT1,APAF1,APOE,ATP7A,BCL2,CAT,CAV1,CCNB1,CDK5,DRD1,DRD2,EGF,FGF2,FPR1,GDNF,GLP1R,GNAS,GNB1,GRM5,HIP1,HTR2C,IKBKB,IRAK1,MAP3K1,MAP3K5,MAP3K9,MAP3K10,MAP3K11,MSH2,MSH3,PAK1,PIK3CB,PIN1,PLK1,MAP2K1,MAP2K3,MAP2K6,PSMA1,PSMA5,PSMA7,PSMB2,PSMB3,PSMB5,PSMB6,PSMB7,PSMC2,PSMC3,PSMC5,PSMC6,PSMD2,PSMD3,PSMD4,PSMD7,PSMD8,PSMD11,RPS3,SKP1,SMARCA4,SOD1,TGM2,TP53,TSC1,TSC2,UBB,UBE2N,NR1H2,…
GO:0043085	9.95727777221636e-25	7.6671038846066e-22	4.94649405073711	19.3741649673019	75	420	positive regulation of catalytic activity	ADCYAP1,ADORA2A,AKT1,APAF1,APOE,ATP7A,BCL2,CAV1,CCNB1,CDK5,DRD1,DRD2,EGF,FGF2,FPR1,GDNF,GLP1R,GNAS,GNB1,GRM5,HIP1,HTR2C,IRAK1,MAP3K1,MAP3K5,MAP3K9,MAP3K10,MAP3K11,MSH2,MSH3,PAK1,PIK3CB,PIN1,PLK1,MAP2K1,MAP2K3,MAP2K6,PSMA1,PSMA5,PSMA7,PSMB2,PSMB3,PSMB5,PSMB6,PSMB7,PSMC2,PSMC3,PSMC5,PSMC6,PSMD2,PSMD3,PSMD4,PSMD7,PSMD8,PSMD11,RPS3,SKP1,SOD1,TGM2,TP53,TSC1,TSC2,UBB,UBE2N,NR1H2,VCP,CUL1,BTRC,NR1H3,PSM…
GO:0051438	3.20608232485088e-22	1.97494671210814e-19	15.2418545454545	3.45967231558962	31	75	regulation of ubiquitin-protein ligase activity	BUB1B,CCNB1,PIN1,PLK1,PSMA1,PSMA5,PSMA7,PSMB2,PSMB3,PSMB5,PSMB6,PSMB7,PSMC2,PSMC3,PSMC5,PSMC6,PSMD2,PSMD3,PSMD4,PSMD7,PSMD8,PSMD11,SKP1,UBB,UBE2N,CUL1,BTRC,BUB3,PSME3,PSMD14,FZR1
GO:0065009	1.27575560369424e-21	5.71091315456656e-19	3.36121175523349	38.010266507278	104	824	regulation of molecular function	ADCYAP1,ADD1,ADORA2A,AKT1,APAF1,APOE,ATP7A,BCL2,BUB1B,CASP3,CAT,CAV1,CCNB1,CDK5,DRD1,DRD2,RCAN1,EGF,FGF2,FPR1,GDNF,GLP1R,GNAS,GNB1,SFN,GRM2,GRM5,HDAC2,NRG1,HIP1,HSPA5,HTR2C,IKBKB,IRAK1,MAP3K1,MAP3K5,MGMT,MAP3K9,MAP3K10,MAP3K11,MSH2,MSH3,PAK1,PAK2,PIK3CB,PIN1,PLK1,MAP2K1,MAP2K3,MAP2K6,PSMA1,PSMA5,PSMA7,PSMB2,PSMB3,PSMB5,PSMB6,PSMB7,PSMC2,PSMC3,PSMC5,PSMC6,PSMD2,PSMD3,PSMD4,PSMD7,PSMD8,PSMD11,PTEN,…
GO:0051340	1.31957764978837e-21	5.71091315456656e-19	14.2658042553191	3.59805920821321	31	78	regulation of ligase activity	BUB1B,CCNB1,PIN1,PLK1,PSMA1,PSMA5,PSMA7,PSMB2,PSMB3,PSMB5,PSMB6,PSMB7,PSMC2,PSMC3,PSMC5,PSMC6,PSMD2,PSMD3,PSMD4,PSMD7,PSMD8,PSMD11,SKP1,UBB,UBE2N,CUL1,BTRC,BUB3,PSME3,PSMD14,FZR1
GO:0051443	1.48335406612118e-21	5.71091315456656e-19	16.4644925711408	3.09064060192673	29	67	positive regulation of ubiquitin-protein ligase activity	CCNB1,PIN1,PLK1,PSMA1,PSMA5,PSMA7,PSMB2,PSMB3,PSMB5,PSMB6,PSMB7,PSMC2,PSMC3,PSMC5,PSMC6,PSMD2,PSMD3,PSMD4,PSMD7,PSMD8,PSMD11,SKP1,UBB,UBE2N,CUL1,BTRC,PSME3,PSMD14,FZR1
GO:0051439	2.47583911133061e-21	8.47287162544252e-19	16.0411401464033	3.13676956613459	29	68	regulation of ubiquitin-protein ligase activity during mitotic cell cycle	BUB1B,CCNB1,PLK1,PSMA1,PSMA5,PSMA7,PSMB2,PSMB3,PSMB5,PSMB6,PSMB7,PSMC2,PSMC3,PSMC5,PSMC6,PSMD2,PSMD3,PSMD4,PSMD7,PSMD8,PSMD11,SKP1,UBB,CUL1,BTRC,BUB3,PSME3,PSMD14,FZR1
GO:0051351	6.68177045473594e-21	2.05798530005867e-18	15.2563893103046	3.22902749455031	29	70	positive regulation of ligase activity	CCNB1,PIN1,PLK1,PSMA1,PSMA5,PSMA7,PSMB2,PSMB3,PSMB5,PSMB6,PSMB7,PSMC2,PSMC3,PSMC5,PSMC6,PSMD2,PSMD3,PSMD4,PSMD7,PSMD8,PSMD11,SKP1,UBB,UBE2N,CUL1,BTRC,PSME3,PSMD14,FZR1
GO:0006511	1.39349410457796e-20	3.9017834928183e-18	6.13540520718739	10.6096617678082	50	230	ubiquitin-dependent protein catabolic process	AKT1,BUB1B,CCNB1,UBE2K,PARK2,PSMA1,PSMA5,PSMA7,PSMB2,PSMB3,PSMB5,PSMB6,PSMB7,PSMC2,PSMC3,PSMC5,PSMC6,PSMD2,PSMD3,PSMD4,PSMD7,PSMD8,PSMD11,SIAH1,SKP1,TSG101,UBB,UBE2A,UBE2D2,UBE2D3,UBE2H,UBE2I,UBE3A,UCHL1,UCHL3,UFD1L,VCP,USP9X,CUL2,CUL1,SQSTM1,BTRC,BUB3,PSME3,PSMD14,STUB1,FZR1,NPLOC4,SYVN1,UHRF2
GO:0050790	7.20799701393098e-20	1.85005256690895e-17	3.38593059031169	33.3973700864918	93	724	regulation of catalytic activity	ADCYAP1,ADORA2A,AKT1,APAF1,APOE,ATP7A,BCL2,BUB1B,CASP3,CAV1,CCNB1,CDK5,DRD1,DRD2,RCAN1,EGF,FGF2,FPR1,GDNF,GLP1R,GNAS,GNB1,SFN,GRM2,GRM5,HIP1,HSPA5,HTR2C,IRAK1,MAP3K1,MAP3K5,MGMT,MAP3K9,MAP3K10,MAP3K11,MSH2,MSH3,PAK1,PAK2,PIK3CB,PIN1,PLK1,MAP2K1,MAP2K3,MAP2K6,PSMA1,PSMA5,PSMA7,PSMB2,PSMB3,PSMB5,PSMB6,PSMB7,PSMC2,PSMC3,PSMC5,PSMC6,PSMD2,PSMD3,PSMD4,PSMD7,PSMD8,PSMD11,PTEN,RPS3,SKP1,SOD1,TGM2,TP53,T…
GO:0044237	1.31612490889495e-19	3.05391218221992e-17	2.10508106273284	330.283383728289	442	7160	cellular metabolic process	AARS,ACACA,ADCY1,ADCYAP1,ADD1,ADORA2A,AHCY,AKT1,AKT2,ALDOA,SLC25A4,XIAP,APOE,ASPH,ATF3,ATP1A1,ATP5A1,ATP5B,ATP5D,ATP5F1,ATP6V1A,ATP6V1B1,ATP6V1E1,ATP7A,BCL2,BUB1B,CA1,CASP3,CAT,CAV1,CCNB1,CCT6A,CDC5L,CDK5,CFL1,CHUK,CNTF,COX6C,CPT1A,CREB1,CREBBP,CRYAB,CS,CSNK2A1,CTNNB1,CTSD,ACE,DHX8,DNM2,DRD1,DRD2,RCAN1,DUSP7,EEF1A2,EEF2,EGF,EIF2S3,EIF5,EN1,ERCC3,ERCC5,ETF1,FAH,FGF2,FOXO3,FNTA,FNTB,FPR1,FRK,MTOR,X…
GO:0051437	1.38814190100905e-19	3.05391218221992e-17	15.2802694335202	2.99838267351101	27	65	positive regulation of ubiquitin-protein ligase activity during mitotic cell cycle	CCNB1,PLK1,PSMA1,PSMA5,PSMA7,PSMB2,PSMB3,PSMB5,PSMB6,PSMB7,PSMC2,PSMC3,PSMC5,PSMC6,PSMD2,PSMD3,PSMD4,PSMD7,PSMD8,PSMD11,SKP1,UBB,CUL1,BTRC,PSME3,PSMD14,FZR1
GO:0006414	4.56970462080282e-19	9.38312682138179e-17	9.78992502033906	4.88967020603333	33	106	translational elongation	EEF1A2,EEF2,RPSA,RPL5,RPL6,RPL7,RPL7A,RPL8,RPL13,RPL15,RPL17,RPL18,RPL18A,RPL19,RPL22,RPL24,RPL26,RPL31,RPL39,RPLP0,RPS2,RPS3,RPS3A,RPS5,RPS10,RPS12,RPS15,RPS16,RPS18,RPS21,RPL14,RPL23,RPL35
GO:0044238	2.86938452783986e-18	5.52356521609173e-16	2.05315629776652	339.878208283524	447	7368	primary metabolic process	AARS,ACACA,ADCY1,ADCYAP1,ADD1,ADORA2A,AKT1,AKT2,ALDOA,XIAP,APOE,ASPH,ATF3,ATP1A1,ATP5A1,ATP5B,ATP5D,ATP5F1,ATP6V1A,ATP6V1B1,ATP6V1E1,ATP7A,BCL2,BUB1B,CAPN5,CAPN1,CAPN2,CASP1,CASP2,CASP3,CASP6,CASP7,CAT,CAV1,CCNB1,CCT6A,CDC5L,CDK5,CFL1,CHUK,CNTF,CPT1A,CREB1,CREBBP,CRYAB,CS,CSNK2A1,CTNNB1,CTSD,CTSL1,ACE,DHX8,DNM2,DRD1,DRD2,DUSP7,EEF1A2,EEF2,EGF,EIF2S3,EIF5,EN1,ERCC3,ERCC5,ETF1,FAH,FGF2,FOXO3,FNTA,F…
GO:0034960	5.17456692316287e-18	9.37509771961273e-16	1.99585134421043	258.322199564025	365	5600	cellular biopolymer metabolic process	AARS,ADD1,AKT1,AKT2,XIAP,APOE,ASPH,ATF3,ATP7A,BCL2,BUB1B,CASP3,CAT,CCNB1,CCT6A,CDC5L,CDK5,CFL1,CHUK,CNTF,CREB1,CREBBP,CRYAB,CSNK2A1,CTNNB1,DHX8,DNM2,DUSP7,EEF1A2,EEF2,EGF,EIF2S3,EIF5,EN1,ERCC3,ERCC5,ETF1,FGF2,FOXO3,FNTA,FNTB,FPR1,FRK,MTOR,XRCC6,KAT2A,GDNF,GRIA2,GRIN1,GRLF1,GSK3B,GSPT1,HDAC1,HDAC2,NRG1,HIP1,UBE2K,HMGB1,HMGB2,HNRNPA1,HSF1,DNAJB2,DNAJA1,HSPA8,HSPA9,HSPB1,HSP90AA1,DNAJB1,IGF1,IKBKB,E…
GO:0009987	8.34772536827349e-18	1.42838856301569e-15	3.37627385476064	546.674354827368	618	11851	cellular process	AARS,ACACA,ACCN1,ACCN2,ACTB,ADCY1,ADCYAP1,ADD1,ADORA2A,AP2A2,AP1B1,AP1G1,AHCY,AKT1,AKT2,ALDOA,BIN1,SLC25A4,APAF1,XIAP,APOE,ARCN1,ARF4,ASPH,ATF3,ATP1A1,ATP5A1,ATP5B,ATP5D,ATP5F1,ATP6V1A,ATP6V1B1,ATP6V1E1,ATP7A,BAG1,BCL2,BDNF,BUB1B,CAPN5,CA1,CAPN1,CASP1,CASP2,CASP3,CASP6,CASP7,CAT,CAV1,CCNB1,CCT6A,CDC5L,SEPT7,CDH13,CDK5,CFL1,CHUK,CLTA,CLTC,CNR1,CNR2,CNTF,COX6C,CPT1A,CREB1,CREBBP,CRYAB,CS,CSE1L,CSNK…
GO:0043283	9.26307867141174e-18	1.50159380568148e-15	1.98801217843602	281.571197524787	388	6104	biopolymer metabolic process	AARS,ADD1,AKT1,AKT2,XIAP,APOE,ASPH,ATF3,ATP7A,BCL2,BUB1B,CAPN5,CAPN1,CAPN2,CASP1,CASP2,CASP3,CASP6,CASP7,CAT,CCNB1,CCT6A,CDC5L,CDK5,CFL1,CHUK,CNTF,CREB1,CREBBP,CRYAB,CSNK2A1,CTNNB1,CTSD,CTSL1,ACE,DHX8,DNM2,DUSP7,EEF1A2,EEF2,EGF,EIF2S3,EIF5,EN1,ERCC3,ERCC5,ETF1,FGF2,FOXO3,FNTA,FNTB,FPR1,FRK,MTOR,XRCC6,KAT2A,GDNF,GRIA2,GRIN1,GRLF1,GSK3B,GSPT1,HDAC1,HDAC2,NRG1,HIP1,UBE2K,HMGB1,HMGB2,HNRNPA1,HSF1,DNA…
GO:0043170	3.99650001724451e-17	6.15461002655654e-15	1.96172108651768	286.645383587652	391	6214	macromolecule metabolic process	AARS,ADD1,AKT1,AKT2,XIAP,APOE,ASPH,ATF3,ATP7A,BCL2,BUB1B,CAPN5,CAPN1,CAPN2,CASP1,CASP2,CASP3,CASP6,CASP7,CAT,CCNB1,CCT6A,CDC5L,CDH13,CDK5,CFL1,CHUK,CNTF,CREB1,CREBBP,CRYAB,CSNK2A1,CTNNB1,CTSD,CTSL1,ACE,DHX8,DNM2,DRD2,DUSP7,EEF1A2,EEF2,EGF,EIF2S3,EIF5,EN1,ERCC3,ERCC5,ETF1,FGF2,FOXO3,FNTA,FNTB,FPR1,FRK,MTOR,XRCC6,KAT2A,GDNF,GPD1,GRIA2,GRIN1,GRLF1,GSK3B,GSPT1,HDAC1,HDAC2,NRG1,HIP1,UBE2K,HMGB1,HMGB2,…
GO:0044260	4.23774902861679e-17	6.21536524197129e-15	1.95657467374604	262.243161521693	366	5685	cellular macromolecule metabolic process	AARS,ADD1,AKT1,AKT2,XIAP,APOE,ASPH,ATF3,ATP7A,BCL2,BUB1B,CASP3,CAT,CCNB1,CCT6A,CDC5L,CDK5,CFL1,CHUK,CNTF,CREB1,CREBBP,CRYAB,CSNK2A1,CTNNB1,DHX8,DNM2,DUSP7,EEF1A2,EEF2,EGF,EIF2S3,EIF5,EN1,ERCC3,ERCC5,ETF1,FGF2,FOXO3,FNTA,FNTB,FPR1,FRK,MTOR,XRCC6,KAT2A,GDNF,GPD1,GRIA2,GRIN1,GRLF1,GSK3B,GSPT1,HDAC1,HDAC2,NRG1,HIP1,UBE2K,HMGB1,HMGB2,HNRNPA1,HSF1,DNAJB2,DNAJA1,HSPA8,HSPA9,HSPB1,HSP90AA1,DNAJB1,IGF1,IK…
GO:0010498	1.62973565433001e-16	2.00783432613457e-14	9.31805089385608	4.42838056395471	29	96	proteasomal protein catabolic process	AKT1,BUB1B,CCNB1,PSMA1,PSMA5,PSMA7,PSMB2,PSMB3,PSMB5,PSMB6,PSMB7,PSMC2,PSMC3,PSMC5,PSMC6,PSMD2,PSMD3,PSMD4,PSMD7,PSMD8,PSMD11,UBB,VCP,BUB3,PSME3,PSMD14,STUB1,NPLOC4,SYVN1
GO:0043161	1.62973565433001e-16	2.00783432613457e-14	9.31805089385608	4.42838056395471	29	96	proteasomal ubiquitin-dependent protein catabolic process	AKT1,BUB1B,CCNB1,PSMA1,PSMA5,PSMA7,PSMB2,PSMB3,PSMB5,PSMB6,PSMB7,PSMC2,PSMC3,PSMC5,PSMC6,PSMD2,PSMD3,PSMD4,PSMD7,PSMD8,PSMD11,UBB,VCP,BUB3,PSME3,PSMD14,STUB1,NPLOC4,SYVN1
GO:0016043	4.01371432801105e-16	4.41508576081215e-14	2.16797011475718	102.544687434076	182	2223	cellular component organization	ADD1,ADORA2A,AP2A2,AP1B1,AP1G1,AKT1,ALDOA,BIN1,SLC25A4,APOE,ARCN1,ATP7A,BCL2,BDNF,BUB1B,CASP3,CAT,CAV1,CCNB1,SEPT7,CDH13,CDK5,CFL1,CREBBP,CRYAB,CSE1L,CTNNB1,CTSD,DLG4,DNM1,DYNC1H1,DNM2,DRD1,DRD2,EGF,EPS15,ETF1,FGA,MTOR,XRCC6,KAT2A,GDNF,SFN,GRIA2,GSK3B,HTT,HDAC1,HDAC2,NRG1,HIP1,HMGB1,HMGB2,HSPA4,HSP90AA1,IGF1,IRAK1,KIF5B,KIF11,IPO5,LGALS3,LPL,MAP3K1,MAP3K11,MMP14,MSH2,MSH3,MYH10,NGF,NOS1,NRTN,NUP9…
GO:0008152	7.02818163472205e-16	7.46441359825652e-14	1.98552597201421	376.919766542437	474	8171	metabolic process	AARS,ACACA,ACAT1,ADCY1,ADCYAP1,ADD1,ADORA2A,AHCY,AKT1,AKT2,ALDOA,ALPL,SLC25A4,XIAP,APOE,ASPH,ATF3,ATP1A1,ATP5A1,ATP5B,ATP5D,ATP5F1,ATP6V1A,ATP6V1B1,ATP6V1E1,ATP7A,BCL2,BDNF,BUB1B,CAPN5,CA1,CAPN1,CAPN2,CASP1,CASP2,CASP3,CASP6,CASP7,CAT,CAV1,CCNB1,CCT6A,CDC5L,CDH13,CDK5,CFL1,CHUK,CNTF,COX6C,CPT1A,CREB1,CREBBP,CRYAB,CS,CSNK2A1,CTNNB1,CTSD,CTSL1,ACE,DHX8,DNM2,DRD1,DRD2,RCAN1,DUSP7,EEF1A2,EEF2,EGF,EIF…
GO:0043067	2.47437311634078e-15	2.5403563994432e-13	3.10500045931959	29.660923985655	78	643	regulation of programmed cell death	AARS,AKT1,APAF1,XIAP,APOE,ATP7A,BAG1,BCL2,BDNF,CASP1,CASP2,CASP3,CASP6,CAT,CDH13,CDK5,CFL1,CRYAB,DNM2,EEF1A2,ERCC3,ERCC5,FGF2,GDNF,SFN,GSK3B,HTT,HDAC1,HIP1,HMGB1,HSPA5,HSPA9,HSPB1,IGF1,MAP3K5,MGMT,MAP3K10,MSH2,NGF,P2RX7,PIK3CA,PPP3R1,MAPK8,PRNP,PSMC5,PTEN,ROCK1,RPS3,RPS3A,SOD1,TGM2,TP53,TP73,TRAF5,VCP,YWHAZ,CUL2,CUL1,IKBKG,API5,BECN1,RIPK2,HDAC3,CDK5R1,BAG3,DNAJB6,PSME3,TUBB2C,SIRT1,DAPK2,NUP62,I…
GO:0044092	2.89937210326364e-15	2.83047447143137e-13	4.57566137566138	12.5470782645384	47	272	negative regulation of molecular function	AKT1,APOE,ATP7A,BUB1B,CASP3,CAT,CAV1,SFN,GRM2,HDAC2,HSPA5,IRAK1,PAK2,PSMA1,PSMA5,PSMA7,PSMB2,PSMB3,PSMB5,PSMB6,PSMB7,PSMC2,PSMC3,PSMC5,PSMC6,PSMD2,PSMD3,PSMD4,PSMD7,PSMD8,PSMD11,RPS3,TP53,TSC2,UBB,SUMO1,BUB3,NOG,DNAJB6,PSME3,PSMD14,SIRT1,GTPBP4,NUP62,INTS1,FZR1,EGLN1
GO:0010941	2.94075269759103e-15	2.83047447143137e-13	3.09357206935062	29.7531819140707	78	645	regulation of cell death	AARS,AKT1,APAF1,XIAP,APOE,ATP7A,BAG1,BCL2,BDNF,CASP1,CASP2,CASP3,CASP6,CAT,CDH13,CDK5,CFL1,CRYAB,DNM2,EEF1A2,ERCC3,ERCC5,FGF2,GDNF,SFN,GSK3B,HTT,HDAC1,HIP1,HMGB1,HSPA5,HSPA9,HSPB1,IGF1,MAP3K5,MGMT,MAP3K10,MSH2,NGF,P2RX7,PIK3CA,PPP3R1,MAPK8,PRNP,PSMC5,PTEN,ROCK1,RPS3,RPS3A,SOD1,TGM2,TP53,TP73,TRAF5,VCP,YWHAZ,CUL2,CUL1,IKBKG,API5,BECN1,RIPK2,HDAC3,CDK5R1,BAG3,DNAJB6,PSME3,TUBB2C,SIRT1,DAPK2,NUP62,I…
GO:0042981	1.02172232384475e-14	9.53607502255097e-13	3.06013743577045	29.1996343435764	76	633	regulation of apoptosis	AARS,AKT1,APAF1,XIAP,APOE,ATP7A,BAG1,BCL2,BDNF,CASP1,CASP2,CASP3,CASP6,CAT,CDH13,CDK5,CFL1,CRYAB,DNM2,EEF1A2,ERCC3,ERCC5,GDNF,SFN,GSK3B,HTT,HDAC1,HIP1,HMGB1,HSPA5,HSPA9,HSPB1,IGF1,MAP3K5,MGMT,MAP3K10,MSH2,NGF,P2RX7,PIK3CA,PPP3R1,MAPK8,PRNP,PTEN,ROCK1,RPS3,RPS3A,SOD1,TGM2,TP53,TP73,TRAF5,VCP,YWHAZ,CUL2,CUL1,IKBKG,API5,BECN1,RIPK2,HDAC3,CDK5R1,BAG3,DNAJB6,PSME3,TUBB2C,SIRT1,DAPK2,NUP62,INTS1,HTRA2,…
GO:0033036	1.07600410956397e-14	9.74733134546182e-13	2.624452162408	44.7450952816258	100	970	macromolecule localization	AP2A2,AP1B1,AP1G1,AKT1,ARCN1,ARF4,BCL2,CAV1,CDK5,CLTA,CLTC,CSE1L,CTNNB1,DRD1,DRD2,EGF,EPS15,ERCC3,GNAS,GRIA2,GSK3B,HTT,HNRNPA1,HSPA9,JUN,IPO5,LPL,NSF,NUP98,P2RX7,PEX6,PPARG,PRKACA,PRKCB,RAB1A,RAB5A,RAN,RANBP2,UPF1,ATXN2,STX1A,STXBP1,TP53,TSC1,TSC2,TSG101,SUMO1,NR1H2,VCP,YWHAE,YWHAZ,BAT1,ULK1,RAB11A,NAPA,SQSTM1,AP1S2,RAB11B,SNAP29,RPL23,VPS4B,NUP155,G3BP2,MFN2,NUP153,NR1H3,PREB,NUTF2,DDX39,SEC23A,…
GO:0012501	2.09371248621994e-14	1.84246698787355e-12	2.65960459418877	41.8389705365305	95	907	programmed cell death	AARS,ADORA2A,AKT1,APAF1,XIAP,APOE,ATP7A,BAG1,BCL2,BDNF,BUB1B,CASP1,CASP2,CASP3,CASP6,CASP7,CAT,CDH13,CDK5,CFL1,CRYAB,CSE1L,CTNNB1,DNM2,EEF1A2,ERCC3,ERCC5,FGF2,FOXO3,GDNF,SFN,GSK3B,HTT,HDAC1,HIP1,HMGB1,HSPA5,HSPA9,HSPB1,IGF1,MEF2A,MAP3K1,MAP3K5,MGMT,MAP3K10,MSH2,NGF,P2RX7,PAK1,PAK2,PIK3CA,PKM2,PPP3R1,MAPK8,PRNP,PSMC5,PTEN,ROCK1,RPS3,RPS3A,SIAH1,SOD1,TGM2,TP53,TP73,TRAF5,VCP,YWHAZ,CUL2,CUL1,IKBKG,A…
GO:0051179	3.15114643988362e-14	2.61795640718367e-12	1.94194449961007	142.953660080163	225	3099	localization	ACCN1,ACCN2,ACTB,ADORA2A,AP2A2,AP1B1,AP1G1,AKT1,AKT2,BIN1,SLC25A4,APOE,ARCN1,ARF4,ATP1A1,ATP5A1,ATP5B,ATP5D,ATP5F1,ATP6V1A,ATP6V1B1,ATP6V1E1,ATP7A,BCL2,BDNF,CACNA1D,CACNA2D1,CAV1,CDH13,CDK5,CFL1,CLTA,CLTC,CPT1A,CRYAB,CSE1L,CTNNB1,ACE,DLG4,DNM1,DNM2,DRD1,DRD2,EGF,EPS15,ERCC3,FGF2,FPR1,GABRG2,GDNF,GLP1R,GNAS,GRIA1,GRIA2,GRIA3,GRIA4,GRIN1,GRIN2B,GSK3B,HTT,NRG1,HIP1,HMGCR,HNRNPA1,DNAJA1,HSPA9,HSPB1,H…
GO:0050793	3.16021892730933e-14	2.61795640718367e-12	2.53634368959282	47.5589620983053	103	1031	regulation of developmental process	AARS,AKT1,ALDOA,APAF1,XIAP,APOE,ATP7A,BAG1,BCL2,BDNF,CASP1,CASP2,CASP3,CASP6,CAT,CAV1,CDH13,CDK5,CFL1,CRYAB,CTNNB1,DNM2,DRD2,RCAN1,EEF1A2,EGF,ERCC3,ERCC5,FGF2,FOXO3,XRCC6,GDNF,SFN,GSK3B,HTT,HDAC1,NRG1,HIP1,HMGB1,HSPA5,HSPA9,HSPB1,IGF1,JUND,LPL,MAP3K5,MGMT,MAP3K10,MSH2,MYH10,NGF,P2RX7,PIK3CA,PPARG,PPP3R1,MAPK8,MAPK9,MAP2K1,PRNP,PSMC5,PTEN,ROCK1,RPS3,RPS3A,SOD1,TGM2,TP53,TP73,TRAF5,UBB,NR1H2,VCP,YW…
GO:0044248	3.28148538589317e-14	2.61795640718367e-12	2.5707055550599	45.5292876731594	100	987	cellular catabolic process	AKT1,AKT2,XIAP,APOE,ATP5D,BUB1B,CASP3,CAT,CCNB1,CPT1A,CS,CTSD,ACE,ERCC3,ERCC5,FAH,GOT1,GPD1,GSPT1,UBE2K,IGF1,EIF3E,LPL,NOS1,OGG1,PARK2,PSMA1,PSMA5,PSMA7,PSMB2,PSMB3,PSMB5,PSMB6,PSMB7,PSMC2,PSMC3,PSMC5,PSMC6,PSMD2,PSMD3,PSMD4,PSMD7,PSMD8,PSMD11,RANBP2,UPF1,SDHA,SDHB,SIAH1,SKP1,SLC6A3,SUMO3,SOD1,TSG101,UBB,UBA1,UBE2A,UBE2D2,UBE2D3,UBE2H,UBE2I,UBE2N,UBE2V2,UBE3A,SUMO1,UCHL1,UCHL3,UFD1L,VCP,USP9X,EPX…
GO:0016265	3.319688601391e-14	2.61795640718367e-12	2.55784663686994	46.2212221362773	101	1002	death	AARS,ADORA2A,AKT1,APAF1,XIAP,APOE,ATP7A,BAG1,BCL2,BDNF,BUB1B,CASP1,CASP2,CASP3,CASP6,CASP7,CAT,CDH13,CDK5,CFL1,CRYAB,CSE1L,CTNNB1,DNM2,EEF1A2,ERCC3,ERCC5,FGF2,FOXO3,GDNF,SFN,GSK3B,HTT,HDAC1,HIP1,HMGB1,HSPA5,HSPA9,HSPB1,IGF1,ITPR1,MEF2A,MAP3K1,MAP3K5,MGMT,MAP3K10,MSH2,NGF,P2RX7,PAK1,PAK2,PIK3CA,PKM2,PPP3R1,MAPK8,PRNP,PSMC5,PTEN,ROCK1,RPS3,RPS3A,ATXN2,SIAH1,SLC18A2,SOD1,TGM2,TP53,TP73,TRAF5,UBA1,VC…
GO:0007049	3.39994338595281e-14	2.61795640718367e-12	2.70931226975415	38.8405878630195	90	842	cell cycle	ADCYAP1,AKT1,BCL2,BUB1B,CASP3,CCNB1,CDC5L,SEPT7,CDK5,CTNNB1,DYNC1H1,DNM2,EGF,ERCC3,SFN,GSK3B,GSPT1,HSPA2,IGF1,JUN,KIF11,MLF1,MAP3K11,MSH2,MYH10,PIN1,PLK1,MAP2K1,MAP2K6,KLK10,PSMA1,PSMA5,PSMA7,PSMB2,PSMB3,PSMB5,PSMB6,PSMB7,PSMC2,PSMC3,PSMC5,PSMC6,PSMD2,PSMD3,PSMD4,PSMD7,PSMD8,PSMD11,PTEN,RAN,UPF1,CLIP1,SIAH1,SKP1,SMARCA4,SUPT5H,TFDP2,TP53,TP73,TSG101,UBB,UBE2I,HMGA2,CUL2,CUL1,HDAC3,CDK5R1,CDK5R2,B…
GO:0048519	4.26538179515642e-14	3.20423803148336e-12	2.28309060908243	67.1176429224386	130	1455	negative regulation of biological process	AARS,ADCYAP1,ADD1,AKT1,AKT2,XIAP,APOE,ASPH,ATP5A1,ATP5B,BAG1,BCL2,BDNF,CASP3,CAT,CAV1,CDH13,CDK5,CFL1,CRYAB,CTNNB1,DRD1,DRD2,RCAN1,EEF1A2,EGF,ERCC5,FGF2,FNTB,FRK,GDNF,SFN,GRLF1,GSK3B,HTT,HDAC1,HDAC2,NRG1,HMGB1,HMGB2,HSPA5,HSPA9,HSPB1,HTR2C,IGF1,EIF3E,JUN,KCNJ11,KLKB1,MAP3K10,MMP14,MSH2,MSH3,NGF,NOS1,P2RX7,PIK3CA,PIN1,PPARG,MAPK8,PRNP,PSMC5,PTCH1,PTEN,PTGS2,ROCK1,RPS3,CCL5,SLC6A3,SMARCA4,SMARCC2,S…
GO:0051641	4.82484922042543e-14	3.53822276164531e-12	2.6035458574838	43.0844525701427	96	934	cellular localization	AP2A2,AP1B1,AP1G1,AKT1,APOE,ARCN1,ATP5D,BCL2,BDNF,CAV1,CDH13,CDK5,CLTA,CLTC,CRYAB,CSE1L,CTNNB1,DRD1,DRD2,EGF,GDNF,GLP1R,GNAS,GRIN2B,GSK3B,HTT,HNRNPA1,HSPA9,HSP90AA1,HTR2C,JUN,KCNJ11,KIF5B,IPO5,MYH10,NGF,NUP98,P2RX7,PEX6,PFKM,PRKACA,RAN,RANBP2,UPF1,RPS15,CCL5,SNAP25,STX1A,STXBP1,TP53,TSC1,TSC2,UCHL1,UCP2,VCP,YWHAE,YWHAZ,BAT1,GBF1,RAB11A,NAPA,SQSTM1,AP1S2,SLC25A14,SNAP29,RPL23,VPS4B,NUP155,G3BP2,MF…
GO:0051649	6.43203992371089e-14	4.60713557326268e-12	2.64491305756561	40.5934885029182	92	880	establishment of localization in cell	AP2A2,AP1B1,AP1G1,AKT1,APOE,ARCN1,ATP5D,BCL2,BDNF,CDK5,CLTA,CLTC,CRYAB,CSE1L,DRD1,DRD2,EGF,GDNF,GLP1R,GNAS,GRIN2B,GSK3B,HTT,HNRNPA1,HSPA9,HSP90AA1,HTR2C,JUN,KCNJ11,KIF5B,IPO5,MYH10,NGF,NUP98,P2RX7,PEX6,PFKM,PRKACA,RAN,RANBP2,UPF1,RPS15,CCL5,SNAP25,STX1A,STXBP1,TP53,TSC1,TSC2,UCHL1,UCP2,VCP,YWHAE,YWHAZ,BAT1,GBF1,RAB11A,NAPA,SQSTM1,AP1S2,SLC25A14,SNAP29,RPL23,VPS4B,NUP155,G3BP2,MFN2,NUP153,PREB,NUT…
GO:0006915	7.5997373535044e-14	5.31981614745307e-12	2.62182206198139	41.3776808944519	93	897	apoptosis	AARS,ADORA2A,AKT1,APAF1,XIAP,APOE,ATP7A,BAG1,BCL2,BDNF,BUB1B,CASP1,CASP2,CASP3,CASP6,CASP7,CAT,CDH13,CDK5,CFL1,CRYAB,CSE1L,CTNNB1,DNM2,EEF1A2,ERCC3,ERCC5,FGF2,FOXO3,GDNF,SFN,GSK3B,HTT,HDAC1,HIP1,HMGB1,HSPA5,HSPA9,HSPB1,IGF1,MEF2A,MAP3K1,MAP3K5,MGMT,MAP3K10,MSH2,NGF,P2RX7,PAK1,PAK2,PIK3CA,PPP3R1,MAPK8,PRNP,PTEN,ROCK1,RPS3,RPS3A,SIAH1,SOD1,TGM2,TP53,TP73,TRAF5,VCP,YWHAZ,CUL2,CUL1,IKBKG,API5,BECN1,R…
GO:0043687	1.15287882446862e-13	7.89081506525187e-12	2.37698749991568	55.5854018704732	113	1205	post-translational protein modification	AKT1,AKT2,ASPH,BCL2,CDK5,CFL1,CHUK,CNTF,CREB1,CREBBP,CSNK2A1,DUSP7,EGF,ETF1,FGF2,FPR1,FRK,MTOR,KAT2A,GSK3B,GSPT1,HDAC1,HDAC2,UBE2K,IGF1,IKBKB,IRAK1,JUN,MAP3K1,MAP3K5,MAP3K9,MAP3K10,MAP3K11,PAK1,PAK2,PARK2,PIK3C3,PIK3CA,PIK3CB,PIN1,PLK1,PPM1B,PPP3CA,PRKACA,PRKCB,PKN2,MAPK8,MAPK9,MAPK10,MAP2K1,MAP2K3,MAP2K6,PTEN,ROCK1,RPS6KB2,MAP2K4,SIAH1,SUMO3,SOD1,TGM2,TRIO,TSC1,TSG101,UBB,UBE2A,UBE2D2,UBE2D3,UBE…
GO:0008219	1.69103922401614e-13	1.13226104564559e-11	2.50414683779903	46.0367062794459	99	998	cell death	AARS,ADORA2A,AKT1,APAF1,XIAP,APOE,ATP7A,BAG1,BCL2,BDNF,BUB1B,CASP1,CASP2,CASP3,CASP6,CASP7,CAT,CDH13,CDK5,CFL1,CRYAB,CSE1L,CTNNB1,DNM2,EEF1A2,ERCC3,ERCC5,FGF2,FOXO3,GDNF,SFN,GSK3B,HTT,HDAC1,HIP1,HMGB1,HSPA5,HSPA9,HSPB1,IGF1,ITPR1,MEF2A,MAP3K1,MAP3K5,MGMT,MAP3K10,MSH2,NGF,P2RX7,PAK1,PAK2,PIK3CA,PKM2,PPP3R1,MAPK8,PRNP,PSMC5,PTEN,ROCK1,RPS3,RPS3A,ATXN2,SIAH1,SOD1,TGM2,TP53,TP73,TRAF5,UBA1,VCP,YWHAZ,…
GO:0010033	2.33556760770961e-13	1.53054217696715e-11	3.43168942773475	19.5125518599255	57	423	response to organic substance	AARS,ADCY1,AKT1,AKT2,APOE,BCL2,CASP3,CAV1,CDH13,CDK5,CFL1,CREB1,DRD1,DRD2,RCAN1,MTOR,GNAS,GNB1,GOT1,GRIN1,GRIN2B,HMGB2,DNAJB2,DNAJA1,HSPA2,HSPA4,HSPA8,HSPB1,HSP90AA1,DNAJB1,HTR2C,IRAK1,KCNJ11,MMP14,P2RX7,PPARG,PRKACA,MAP2K1,CCL5,SLC1A2,SLC6A3,SLC18A2,SOD1,SUPT5H,TIMP3,TSC1,TSC2,VCP,IRS2,HSPB3,VPS4B,DNAJB6,DNAJB4,NUP62,HSPB7,EIF2C2,DUOX2
GO:0044265	3.0887551576974e-13	1.98195122618917e-11	2.79396539792388	32.4286618381267	78	703	cellular macromolecule catabolic process	AKT1,XIAP,APOE,BUB1B,CASP3,CCNB1,ERCC3,ERCC5,GPD1,GSPT1,UBE2K,IGF1,EIF3E,OGG1,PARK2,PSMA1,PSMA5,PSMA7,PSMB2,PSMB3,PSMB5,PSMB6,PSMB7,PSMC2,PSMC3,PSMC5,PSMC6,PSMD2,PSMD3,PSMD4,PSMD7,PSMD8,PSMD11,RANBP2,UPF1,SIAH1,SKP1,SUMO3,SOD1,TSG101,UBB,UBA1,UBE2A,UBE2D2,UBE2D3,UBE2H,UBE2I,UBE2N,UBE2V2,UBE3A,SUMO1,UCHL1,UCHL3,UFD1L,VCP,USP9X,CUL2,CUL1,SQSTM1,BTRC,BUB3,VPRBP,UBA2,SAE1,PSME3,PSMD14,STUB1,ATG7,SMG1…
GO:0048523	3.2350067629589e-13	2.03343282243131e-11	2.27771767193686	61.5360382532874	120	1334	negative regulation of cellular process	AARS,ADCYAP1,ADD1,AKT1,XIAP,APOE,ASPH,ATP5A1,ATP5B,BAG1,BCL2,BDNF,CASP3,CAT,CAV1,CDH13,CDK5,CFL1,CRYAB,CTNNB1,DRD1,DRD2,RCAN1,EEF1A2,ERCC5,FGF2,FNTB,FRK,GDNF,SFN,GRLF1,GSK3B,HTT,HDAC1,HDAC2,NRG1,HMGB1,HMGB2,HSPA5,HSPA9,HSPB1,HTR2C,IGF1,EIF3E,JUN,KCNJ11,MAP3K10,MMP14,MSH2,MSH3,NGF,NOS1,P2RX7,PIK3CA,PIN1,PPARG,MAPK8,PRNP,PSMC5,PTEN,PTGS2,ROCK1,RPS3,SMARCA4,SMARCC2,SOD1,STXBP1,SUPT5H,TIMP3,TP53,TP73…
GO:0043086	1.14954841470156e-12	7.08121823456162e-11	4.44958628337456	10.5635328036003	39	229	negative regulation of catalytic activity	AKT1,APOE,ATP7A,BUB1B,CASP3,CAV1,SFN,GRM2,HSPA5,PAK2,PSMA1,PSMA5,PSMA7,PSMB2,PSMB3,PSMB5,PSMB6,PSMB7,PSMC2,PSMC3,PSMC5,PSMC6,PSMD2,PSMD3,PSMD4,PSMD7,PSMD8,PSMD11,TP53,TSC2,UBB,BUB3,DNAJB6,PSME3,PSMD14,SIRT1,NUP62,INTS1,FZR1
GO:0034962	1.45021327274845e-12	8.75815074522593e-11	2.75571573183768	31.4599535897616	75	682	cellular biopolymer catabolic process	AKT1,XIAP,BUB1B,CASP3,CCNB1,ERCC3,ERCC5,GSPT1,UBE2K,EIF3E,OGG1,PARK2,PSMA1,PSMA5,PSMA7,PSMB2,PSMB3,PSMB5,PSMB6,PSMB7,PSMC2,PSMC3,PSMC5,PSMC6,PSMD2,PSMD3,PSMD4,PSMD7,PSMD8,PSMD11,RANBP2,UPF1,SIAH1,SKP1,SUMO3,SOD1,TSG101,UBB,UBA1,UBE2A,UBE2D2,UBE2D3,UBE2H,UBE2I,UBE2N,UBE2V2,UBE3A,SUMO1,UCHL1,UCHL3,UFD1L,VCP,USP9X,CUL2,CUL1,SQSTM1,BTRC,BUB3,VPRBP,UBA2,SAE1,PSME3,PSMD14,STUB1,ATG7,SMG1,MYCBP2,SMG5,UP…
GO:0070647	1.76523139606803e-12	1.04556013459414e-10	5.34128403895846	7.42676323746572	32	161	protein modification by small protein conjugation or removal	AKT1,CDK5,KAT2A,PARK2,SIAH1,SUMO3,TSC1,UBB,UBE2A,UBE2D2,UBE2D3,UBE2H,UBE2N,UBE2V2,UBE3A,SUMO1,UCHL1,VCP,USP9X,TRRAP,HDAC4,HDAC6,SAE1,PSMD14,STUB1,GTPBP4,FBXO25,PRPF19,VPS28,PAF1,SENP2,UHRF2
GO:0016044	2.92576103961466e-12	1.7002535852855e-10	3.50474951341288	16.6986850432459	50	362	membrane organization	ADORA2A,AP2A2,AP1B1,AP1G1,BIN1,APOE,ARCN1,BCL2,CAV1,CDH13,DLG4,DNM1,DNM2,GRIA2,HTT,HIP1,HSPA4,HSP90AA1,MYH10,NOS1,RAB5A,ITSN1,SH3GL3,SOD1,SORL1,STXBP1,TP53,TSC2,NR1H2,ULK1,GBF1,NAPA,SYNJ1,AP1S2,SNAP29,SNAP91,MFN2,DNM1L,NR1H3,PREB,SEC23A,CAP1,ATG7,PACSIN2,ITSN2,ATP6V1H,NPLOC4,TOMM22,EPS15L1,SCAMP5
GO:0051246	3.52793418448067e-12	2.01222912744453e-10	3.07515217730607	22.6031924618522	60	490	regulation of protein metabolic process	ADD1,AKT1,APOE,BCL2,CDK5,CFL1,CNTF,CTNNB1,ACE,EGF,EIF5,ETF1,FGF2,GRIA2,HDAC2,UBE2K,HSPB1,IGF1,EIF3E,JUN,KLKB1,MAP3K1,MAP3K5,MAP3K9,MAP3K10,MAP3K11,PAK1,PFN2,PIN1,PSMD2,PSMD3,UPF1,RPS5,ATXN2,TIMP3,TSC1,TSG101,UBE2A,UBE2D2,UBE2D3,UBE2H,UBE2I,UBE2N,UBE2V2,NR1H2,YWHAE,EIF3B,HDAC4,HDAC6,NR1H3,ARPC2,STUB1,RAPGEF3,ATG7,PPARGC1A,PUM2,GTPBP4,BACE2,EIF2C2,VPS28
GO:0006810	4.55734298071174e-12	2.55211206919857e-10	1.88665912945167	121.411433795092	192	2632	transport	ACCN1,ACCN2,ADORA2A,AP2A2,AP1B1,AP1G1,AKT1,AKT2,BIN1,SLC25A4,APOE,ARCN1,ARF4,ATP1A1,ATP5A1,ATP5B,ATP5D,ATP5F1,ATP6V1A,ATP6V1B1,ATP6V1E1,ATP7A,BCL2,BDNF,CACNA1D,CACNA2D1,CAV1,CDH13,CDK5,CLTA,CLTC,CPT1A,CRYAB,CSE1L,CTNNB1,ACE,DLG4,DNM1,DNM2,DRD1,DRD2,EGF,EPS15,GABRG2,GDNF,GLP1R,GNAS,GRIA1,GRIA2,GRIA3,GRIA4,GRIN1,GRIN2B,GSK3B,HTT,NRG1,HIP1,HNRNPA1,HSPA9,HSP90AA1,HTR2C,ITPR1,JUN,KCNA1,KCNJ11,KCNJ16,K…
GO:0046907	5.00960059553287e-12	2.75528032754308e-10	2.75686749148288	29.660923985655	71	643	intracellular transport	AP2A2,AP1B1,AP1G1,AKT1,APOE,ARCN1,ATP5D,BCL2,CDK5,CLTA,CLTC,CRYAB,CSE1L,DRD1,GNAS,GSK3B,HTT,HNRNPA1,HSPA9,HSP90AA1,JUN,KIF5B,IPO5,MYH10,NUP98,PEX6,PRKACA,RAN,RANBP2,UPF1,RPS15,STX1A,TP53,TSC1,TSC2,UCHL1,UCP2,VCP,YWHAE,YWHAZ,BAT1,GBF1,RAB11A,NAPA,SQSTM1,AP1S2,SLC25A14,RPL23,VPS4B,NUP155,G3BP2,MFN2,NUP153,PREB,NUTF2,DDX39,SEC23A,SMG1,ZC3H3,VPS13A,NUP160,SMG5,SIRT1,NUP62,UPF2,VPS4A,NRBP1,SEC61A2,TOM…
GO:0006950	5.62608886321757e-12	2.99584588191049e-10	2.12828527526682	68.686027705506	126	1489	response to stress	AARS,ADORA2A,AP2A2,AKT1,APAF1,APOE,BCL2,BDNF,CASP3,CAT,CAV1,CNR2,CREBBP,CRYAB,CTSD,DRD1,ERCC3,ERCC5,FGA,FNTB,XRCC6,GLP1R,SFN,GRIN2B,GSK3B,NRG1,HMGB1,HMGB2,HSF1,DNAJB2,DNAJA1,HSPA2,HSPA4,HSPA5,HSPA8,HSPB1,HSP90AA1,DNAJB1,IGF1,IRAK1,ITPR1,KLKB1,MAP3K1,MAP3K5,MGMT,MAP3K9,MAP3K10,MAP3K11,MMP14,MSH2,MSH3,NUDT1,MYH10,NOS1,OGG1,PAK1,PIK3CB,PPARG,MAPK8,MAPK9,MAPK10,MAP2K1,MAP2K3,MAP2K6,PRNP,PTGS2,UPF1,RP…
GO:0043069	5.73879568288048e-12	2.99584588191049e-10	3.78289286729184	13.7003023697349	44	297	negative regulation of programmed cell death	AARS,AKT1,XIAP,APOE,BAG1,BCL2,BDNF,CASP3,CAT,CDH13,CFL1,CRYAB,EEF1A2,ERCC5,GDNF,GSK3B,HTT,HDAC1,HMGB1,HSPA5,HSPA9,HSPB1,IGF1,MSH2,NGF,PIK3CA,MAPK8,PRNP,PSMC5,PTEN,ROCK1,SOD1,TP53,YWHAZ,API5,BECN1,HDAC3,BAG3,SIRT1,NUP62,INTS1,TAF9B,SPHK2,SYVN1
GO:0060548	5.73879568288048e-12	2.99584588191049e-10	3.78289286729184	13.7003023697349	44	297	negative regulation of cell death	AARS,AKT1,XIAP,APOE,BAG1,BCL2,BDNF,CASP3,CAT,CDH13,CFL1,CRYAB,EEF1A2,ERCC5,GDNF,GSK3B,HTT,HDAC1,HMGB1,HSPA5,HSPA9,HSPB1,IGF1,MSH2,NGF,PIK3CA,MAPK8,PRNP,PSMC5,PTEN,ROCK1,SOD1,TP53,YWHAZ,API5,BECN1,HDAC3,BAG3,SIRT1,NUP62,INTS1,TAF9B,SPHK2,SYVN1
GO:0006412	6.21383349137812e-12	3.18976785890744e-10	3.32866658921033	18.1748118978975	52	394	translation	AARS,AKT1,EEF1A2,EEF2,EIF2S3,EIF5,ETF1,GSPT1,HSPB1,EIF3E,RPSA,UPF1,RPL5,RPL6,RPL7,RPL7A,RPL8,RPL13,RPL15,RPL17,RPL18,RPL18A,RPL19,RPL22,RPL24,RPL26,RPL31,RPL39,RPLP0,RPS2,RPS3,RPS3A,RPS5,RPS6KB2,RPS10,RPS12,RPS15,RPS16,RPS18,RPS21,ATXN2,TSC1,EIF3A,EIF3B,EIF3I,EIF2S2,RPL14,RPL23,FARSB,RPL35,PUM2,EIF2C2
GO:0042221	7.4608687038363e-12	3.76712714882226e-10	2.43651760338727	41.9773574291541	89	910	response to chemical stimulus	AARS,ADCY1,AKT1,AKT2,ALPL,APOE,ATP5D,ATP7A,BCL2,BDNF,CASP3,CAT,CAV1,CDH13,CDK5,CFL1,CREB1,CREBBP,DRD1,DRD2,RCAN1,ERCC3,FGA,FGF2,FPR1,MTOR,GNAS,GNB1,GOT1,CCR10,GRIA2,GRIN1,GRIN2B,HTT,HMGB2,DNAJB2,DNAJA1,HSPA2,HSPA4,HSPA8,HSPB1,HSP90AA1,DNAJB1,HTR2C,IRAK1,ITPR1,JUN,KCNJ11,MMP14,NUDT1,NOS1,NPY,P2RX7,PIK3CB,PPARG,PRKACA,MAP2K1,PRNP,PTGS2,CCL5,SLC1A2,SLC6A3,SLC18A2,SOD1,SUPT5H,TIMP3,TP53,TSC1,TSC2,UCP…
GO:0009056	8.36162918086816e-12	4.15384159307644e-10	2.07494032118756	74.4521482314886	133	1614	catabolic process	AKT1,AKT2,ALDOA,XIAP,APOE,ATP5D,BUB1B,CAPN5,CAPN1,CAPN2,CASP1,CASP2,CASP3,CASP6,CASP7,CAT,CCNB1,CDK5,CPT1A,CS,CTSD,CTSL1,ACE,ERCC3,ERCC5,FAH,MTOR,GAPDH,GOT1,GPD1,GPI,GSPT1,HDAC2,UBE2K,IGF1,EIF3E,KLKB1,LPL,MMP10,MMP14,NOS1,NSF,OGG1,PARK2,PDHA1,PFKM,PGK1,PKM2,KLK10,PSMA1,PSMA5,PSMA7,PSMB2,PSMB3,PSMB5,PSMB6,PSMB7,PSMC2,PSMC3,PSMC5,PSMC6,PSMD2,PSMD3,PSMD4,PSMD7,PSMD8,PSMD11,RANBP2,UPF1,SDHA,SDHB,SIAH…
GO:0051234	8.57436379715555e-12	4.19191118972049e-10	1.86981285598047	122.241755150833	192	2650	establishment of localization	ACCN1,ACCN2,ADORA2A,AP2A2,AP1B1,AP1G1,AKT1,AKT2,BIN1,SLC25A4,APOE,ARCN1,ARF4,ATP1A1,ATP5A1,ATP5B,ATP5D,ATP5F1,ATP6V1A,ATP6V1B1,ATP6V1E1,ATP7A,BCL2,BDNF,CACNA1D,CACNA2D1,CAV1,CDH13,CDK5,CLTA,CLTC,CPT1A,CRYAB,CSE1L,CTNNB1,ACE,DLG4,DNM1,DNM2,DRD1,DRD2,EGF,EPS15,GABRG2,GDNF,GLP1R,GNAS,GRIA1,GRIA2,GRIA3,GRIA4,GRIN1,GRIN2B,GSK3B,HTT,NRG1,HIP1,HNRNPA1,HSPA9,HSP90AA1,HTR2C,ITPR1,JUN,KCNA1,KCNJ11,KCNJ16,K…
GO:0022402	9.37387754838435e-12	4.51117857015997e-10	2.87862608025541	25.6015751353632	64	555	cell cycle process	AKT1,BCL2,BUB1B,CCNB1,SEPT7,CTNNB1,DYNC1H1,DNM2,EGF,GSK3B,GSPT1,HSPA2,IGF1,KIF11,MLF1,MAP3K11,MSH2,MYH10,PIN1,PLK1,MAP2K1,MAP2K6,PSMA1,PSMA5,PSMA7,PSMB2,PSMB3,PSMB5,PSMB6,PSMB7,PSMC2,PSMC3,PSMC5,PSMC6,PSMD2,PSMD3,PSMD4,PSMD7,PSMD8,PSMD11,RAN,CLIP1,SKP1,SMARCA4,TP53,TSG101,UBB,UBE2I,HMGA2,CUL2,CUL1,BTRC,PRC1,SMC3,BUB3,MFN2,PSME3,PSMD14,SIRT2,MYCBP2,MACF1,RAD54B,FZR1,TUBB
GO:0051093	1.01745665955501e-11	4.82117924835295e-10	3.08421671587292	21.3577104282399	57	463	negative regulation of developmental process	AARS,AKT1,XIAP,APOE,BAG1,BCL2,BDNF,CASP3,CAT,CAV1,CDH13,CFL1,CRYAB,CTNNB1,RCAN1,EEF1A2,ERCC5,GDNF,GSK3B,HTT,HDAC1,HMGB1,HSPA5,HSPA9,HSPB1,IGF1,MSH2,NGF,PIK3CA,PPARG,MAPK8,PRNP,PSMC5,PTEN,ROCK1,SOD1,TP53,NR1H2,YWHAZ,ULK1,API5,BECN1,HDAC3,NOG,BAG3,HDAC9,HDAC4,NR1H3,SIRT2,SIRT1,NUP62,INTS1,PRPF19,LEF1,TAF9B,SPHK2,SYVN1
GO:0043066	1.09835596674006e-11	5.12566117812029e-10	3.76671446613693	13.4235285844877	43	291	negative regulation of apoptosis	AARS,AKT1,XIAP,APOE,BAG1,BCL2,BDNF,CASP3,CAT,CDH13,CFL1,CRYAB,EEF1A2,ERCC5,GDNF,GSK3B,HTT,HDAC1,HMGB1,HSPA5,HSPA9,HSPB1,IGF1,MSH2,NGF,PIK3CA,MAPK8,PRNP,PTEN,ROCK1,SOD1,TP53,YWHAZ,API5,BECN1,HDAC3,BAG3,SIRT1,NUP62,INTS1,TAF9B,SPHK2,SYVN1
GO:0006464	1.12547187102523e-11	5.17381098919059e-10	2.11418300763043	67.8557063497644	124	1471	protein modification process	AKT1,AKT2,ASPH,ATP7A,BCL2,CDK5,CFL1,CHUK,CNTF,CREB1,CREBBP,CSNK2A1,DUSP7,EGF,ETF1,FGF2,FNTA,FNTB,FPR1,FRK,MTOR,KAT2A,GSK3B,GSPT1,HDAC1,HDAC2,UBE2K,IGF1,IKBKB,IRAK1,JUN,KLKB1,MAP3K1,MAP3K5,MAP3K9,MAP3K10,MAP3K11,PAK1,PAK2,PARK2,PIK3C3,PIK3CA,PIK3CB,PIN1,PLK1,PPM1B,PPP3CA,PRKACA,PRKCB,PKN2,MAPK8,MAPK9,MAPK10,MAP2K1,MAP2K3,MAP2K6,PTEN,ROCK1,RPS6KB2,MAP2K4,SIAH1,SUMO3,SOD1,TGM2,TRIO,TSC1,TSG101,UBB,U…
GO:0006913	1.33225361212128e-11	6.03432518431403e-10	4.88234224404437	7.98031080796006	32	173	nucleocytoplasmic transport	AKT1,CDK5,CSE1L,DRD1,GSK3B,HTT,HNRNPA1,HSPA9,JUN,IPO5,NUP98,PRKACA,RAN,RANBP2,UPF1,RPS15,TP53,TSC1,TSC2,BAT1,RPL23,NUP155,G3BP2,NUTF2,DDX39,SMG1,ZC3H3,NUP160,SMG5,SIRT1,UPF2,NUP107
GO:0008104	1.73247093501755e-11	7.7333485215276e-10	2.41721927858828	41.2392940018283	87	894	protein localization	AP2A2,AP1B1,AP1G1,AKT1,ARCN1,ARF4,BCL2,CAV1,CDK5,CLTA,CLTC,CSE1L,CTNNB1,DRD1,DRD2,EGF,EPS15,ERCC3,GNAS,GRIA2,GSK3B,HTT,HSPA9,JUN,IPO5,NSF,NUP98,P2RX7,PEX6,PPARG,PRKACA,PRKCB,RAB1A,RAB5A,RAN,RANBP2,STX1A,STXBP1,TP53,TSC2,TSG101,SUMO1,VCP,YWHAE,YWHAZ,ULK1,RAB11A,NAPA,SQSTM1,AP1S2,RAB11B,SNAP29,RPL23,VPS4B,NUP155,G3BP2,MFN2,NUP153,PREB,NUTF2,SEC23A,ATG7,MYCBP2,VPS13A,SCFD1,NUP160,ZDHHC17,SIRT1,NUP62…
GO:0051169	1.83061402571963e-11	8.0547017131664e-10	4.8133405056482	8.07256873637578	32	175	nuclear transport	AKT1,CDK5,CSE1L,DRD1,GSK3B,HTT,HNRNPA1,HSPA9,JUN,IPO5,NUP98,PRKACA,RAN,RANBP2,UPF1,RPS15,TP53,TSC1,TSC2,BAT1,RPL23,NUP155,G3BP2,NUTF2,DDX39,SMG1,ZC3H3,NUP160,SMG5,SIRT1,UPF2,NUP107
GO:0019941	2.04537733469976e-11	8.74966970954896e-10	2.81901062739386	26.0628647774418	64	565	modification-dependent protein catabolic process	AKT1,XIAP,BUB1B,CCNB1,UBE2K,PARK2,PSMA1,PSMA5,PSMA7,PSMB2,PSMB3,PSMB5,PSMB6,PSMB7,PSMC2,PSMC3,PSMC5,PSMC6,PSMD2,PSMD3,PSMD4,PSMD7,PSMD8,PSMD11,RANBP2,SIAH1,SKP1,SUMO3,TSG101,UBB,UBA1,UBE2A,UBE2D2,UBE2D3,UBE2H,UBE2I,UBE2N,UBE2V2,UBE3A,SUMO1,UCHL1,UCHL3,UFD1L,VCP,USP9X,CUL2,CUL1,SQSTM1,BTRC,BUB3,VPRBP,UBA2,SAE1,PSME3,PSMD14,STUB1,ATG7,MYCBP2,FBXO25,FZR1,NPLOC4,SENP2,SYVN1,UHRF2
GO:0043632	2.04537733469976e-11	8.74966970954896e-10	2.81901062739386	26.0628647774418	64	565	modification-dependent macromolecule catabolic process	AKT1,XIAP,BUB1B,CCNB1,UBE2K,PARK2,PSMA1,PSMA5,PSMA7,PSMB2,PSMB3,PSMB5,PSMB6,PSMB7,PSMC2,PSMC3,PSMC5,PSMC6,PSMD2,PSMD3,PSMD4,PSMD7,PSMD8,PSMD11,RANBP2,SIAH1,SKP1,SUMO3,TSG101,UBB,UBA1,UBE2A,UBE2D2,UBE2D3,UBE2H,UBE2I,UBE2N,UBE2V2,UBE3A,SUMO1,UCHL1,UCHL3,UFD1L,VCP,USP9X,CUL2,CUL1,SQSTM1,BTRC,BUB3,VPRBP,UBA2,SAE1,PSME3,PSMD14,STUB1,ATG7,MYCBP2,FBXO25,FZR1,NPLOC4,SENP2,SYVN1,UHRF2
GO:0000278	2.63822797615496e-11	1.11311536528182e-09	3.14321796617635	19.4664228957176	53	422	mitotic cell cycle	AKT1,BCL2,BUB1B,CCNB1,SEPT7,DYNC1H1,DNM2,EGF,GSPT1,IGF1,KIF11,MAP3K11,PIN1,PLK1,MAP2K1,PSMA1,PSMA5,PSMA7,PSMB2,PSMB3,PSMB5,PSMB6,PSMB7,PSMC2,PSMC3,PSMC5,PSMC6,PSMD2,PSMD3,PSMD4,PSMD7,PSMD8,PSMD11,RAN,CLIP1,SKP1,SMARCA4,TP53,UBB,UBE2I,HMGA2,CUL2,CUL1,HDAC3,BTRC,PRC1,SMC3,BUB3,PSME3,PSMD14,SIRT2,MYCBP2,FZR1
GO:0051603	2.77667231708755e-11	1.15569604549049e-09	2.7958255284988	26.2473806342733	64	569	proteolysis involved in cellular protein catabolic process	AKT1,XIAP,BUB1B,CCNB1,UBE2K,PARK2,PSMA1,PSMA5,PSMA7,PSMB2,PSMB3,PSMB5,PSMB6,PSMB7,PSMC2,PSMC3,PSMC5,PSMC6,PSMD2,PSMD3,PSMD4,PSMD7,PSMD8,PSMD11,RANBP2,SIAH1,SKP1,SUMO3,TSG101,UBB,UBA1,UBE2A,UBE2D2,UBE2D3,UBE2H,UBE2I,UBE2N,UBE2V2,UBE3A,SUMO1,UCHL1,UCHL3,UFD1L,VCP,USP9X,CUL2,CUL1,SQSTM1,BTRC,BUB3,VPRBP,UBA2,SAE1,PSME3,PSMD14,STUB1,ATG7,MYCBP2,FBXO25,FZR1,NPLOC4,SENP2,SYVN1,UHRF2
GO:0044257	3.230829929756e-11	1.3267941578198e-09	2.78437016898555	26.339638562689	64	571	cellular protein catabolic process	AKT1,XIAP,BUB1B,CCNB1,UBE2K,PARK2,PSMA1,PSMA5,PSMA7,PSMB2,PSMB3,PSMB5,PSMB6,PSMB7,PSMC2,PSMC3,PSMC5,PSMC6,PSMD2,PSMD3,PSMD4,PSMD7,PSMD8,PSMD11,RANBP2,SIAH1,SKP1,SUMO3,TSG101,UBB,UBA1,UBE2A,UBE2D2,UBE2D3,UBE2H,UBE2I,UBE2N,UBE2V2,UBE3A,SUMO1,UCHL1,UCHL3,UFD1L,VCP,USP9X,CUL2,CUL1,SQSTM1,BTRC,BUB3,VPRBP,UBA2,SAE1,PSME3,PSMD14,STUB1,ATG7,MYCBP2,FBXO25,FZR1,NPLOC4,SENP2,SYVN1,UHRF2
GO:0009057	4.44221198347422e-11	1.8002648564606e-09	2.18971533424913	54.9395963715632	105	1191	macromolecule catabolic process	AKT1,XIAP,APOE,BUB1B,CAPN5,CAPN1,CAPN2,CASP1,CASP2,CASP3,CASP6,CASP7,CCNB1,CDK5,CTSD,CTSL1,ACE,ERCC3,ERCC5,MTOR,GPD1,GSPT1,HDAC2,UBE2K,IGF1,EIF3E,KLKB1,MMP10,MMP14,NSF,OGG1,PARK2,KLK10,PSMA1,PSMA5,PSMA7,PSMB2,PSMB3,PSMB5,PSMB6,PSMB7,PSMC2,PSMC3,PSMC5,PSMC6,PSMD2,PSMD3,PSMD4,PSMD7,PSMD8,PSMD11,RANBP2,UPF1,SIAH1,SKP1,SUMO3,SOD1,TIMP3,TSG101,UBB,UBA1,UBE2A,UBE2D2,UBE2D3,UBE2H,UBE2I,UBE2N,UBE2V2,UBE3…
GO:0043412	5.10370728936239e-11	2.04148291574496e-09	2.04617830990432	70.9463469516912	126	1538	biopolymer modification	AARS,AKT1,AKT2,ASPH,ATP7A,BCL2,CDK5,CFL1,CHUK,CNTF,CREB1,CREBBP,CSNK2A1,DUSP7,EGF,ETF1,FGF2,FNTA,FNTB,FPR1,FRK,MTOR,KAT2A,GSK3B,GSPT1,HDAC1,HDAC2,UBE2K,IGF1,IKBKB,IRAK1,JUN,KLKB1,MAP3K1,MAP3K5,MAP3K9,MAP3K10,MAP3K11,OGG1,PAK1,PAK2,PARK2,PIK3C3,PIK3CA,PIK3CB,PIN1,PLK1,PPM1B,PPP3CA,PRKACA,PRKCB,PKN2,MAPK8,MAPK9,MAPK10,MAP2K1,MAP2K3,MAP2K6,PTEN,ROCK1,RPS6KB2,MAP2K4,SIAH1,SUMO3,SOD1,TGM2,TRIO,TSC1,TS…
GO:0051716	6.05511998656318e-11	2.39099609725828e-09	2.60847956240448	30.6296322340201	70	664	cellular response to stimulus	AARS,ADCY1,AKT1,AKT2,BCL2,CAT,CTSD,ERCC3,ERCC5,XRCC6,GNAS,GNB1,GOT1,SFN,GSK3B,HMGB1,HMGB2,HSPA5,MAP3K1,MAP3K5,MGMT,MAP3K9,MAP3K10,MAP3K11,MSH2,MSH3,NUDT1,OGG1,PAK1,PPARG,PRKACA,MAPK8,MAPK9,MAPK10,MAP2K6,UPF1,RPS3,MAP2K4,SLC1A2,SOD1,SREBF1,SSRP1,TP53,TP73,TSC2,UBE2A,UBE2N,UBE2V2,SUMO1,VCP,EPX,IRS2,BECN1,RIPK2,SMC3,ARHGEF6,ATG5,MAPK8IP1,SUPT16H,SMG1,SIRT1,NUP62,RAD54B,EIF2C2,PRPF19,DUOX2,WDR33,XAB2…
GO:0044085	1.10207614784417e-10	4.29670194349373e-09	2.3803943452381	39.2096195766824	82	850	cellular component biogenesis	ADD1,APOE,ATP7A,BCL2,CAT,CAV1,SEPT7,CDH13,CDK5,CREBBP,CRYAB,CSE1L,CTSD,DLG4,DRD1,DRD2,FGA,GSK3B,HIP1,HMGB1,HMGB2,HSPA4,HSP90AA1,IRAK1,IPO5,MAP3K1,MAP3K11,MMP14,MYH10,NHP2L1,NUP98,P2RX7,PFKM,PRNP,PTEN,ROCK1,RPL5,RPL7,RPL7A,RPL26,RPLP0,RPS15,RPS16,ATXN2,SNRPB,SNRPD1,SNRPD2,SNRPD3,SNRPF,SNRPG,TCP1,TGM2,TP53,TSC1,UBB,SUMO1,WIPF1,TUBA1A,RRP1,EIF3A,RPL14,ATG5,SNAP91,ARPC2,RCL1,TUBB2C,SLU7,PPARGC1A,SF3A…
GO:0016071	1.57516585533289e-10	6.06438854303161e-09	3.21492600510167	16.8370719358695	47	365	mRNA metabolic process	CDC5L,DHX8,GDNF,GSPT1,HNRNPA1,EIF3E,NHP2L1,PLRG1,POLR2A,POLR2B,UPF1,SNRPB,SNRPD1,SNRPD2,SNRPD3,SNRPF,SNRPG,U2AF1,BAT1,EFTUD2,DDX39,SF3B4,SLU7,PRPF8,PPARGC1A,SF3A3,SF3B2,SNW1,SNRNP200,SMG1,ZC3H3,SMG5,SF3B3,SF3B1,SKIV2L2,UPF2,PRPF31,EIF2C2,PRPF19,CRNKL1,CPSF3,CPSF2,PCBP3,XAB2,ISY1,C19orf29,SFRS12
GO:0007268	1.68031436958784e-10	6.32995140430513e-09	3.60524891774892	12.9161099782013	40	280	synaptic transmission	ACCN1,SLC25A4,APOE,BDNF,CDK5,CTNNB1,DLG4,DRD1,DRD2,FNTA,GABRG2,GDNF,GRIA1,GRIA2,GRIN1,GRIN2B,GRM1,GRM2,GRM5,HTT,HTR1F,HTR2C,HTR6,KCNA1,NGF,NOS1,NPY,PRKACA,S100P,SLC1A2,SLC6A1,SLC6A2,SLC6A4,SNAP25,STX1A,STXBP1,UBB,HAP1,NISCH,STRN4
GO:0043285	1.68524680244487e-10	6.32995140430513e-09	2.15439297448586	53.9708881231981	102	1170	biopolymer catabolic process	AKT1,XIAP,APOE,BUB1B,CAPN5,CAPN1,CAPN2,CASP1,CASP2,CASP3,CASP6,CASP7,CCNB1,CTSD,CTSL1,ACE,ERCC3,ERCC5,MTOR,GSPT1,HDAC2,UBE2K,EIF3E,KLKB1,MMP10,MMP14,NSF,OGG1,PARK2,KLK10,PSMA1,PSMA5,PSMA7,PSMB2,PSMB3,PSMB5,PSMB6,PSMB7,PSMC2,PSMC3,PSMC5,PSMC6,PSMD2,PSMD3,PSMD4,PSMD7,PSMD8,PSMD11,RANBP2,UPF1,SIAH1,SKP1,SUMO3,SOD1,TIMP3,TSG101,UBB,UBA1,UBE2A,UBE2D2,UBE2D3,UBE2H,UBE2I,UBE2N,UBE2V2,UBE3A,SUMO1,UCHL1,U…
GO:0007243	2.05958617905189e-10	7.64280172467446e-09	2.91472868217054	21.1731945714085	54	459	protein kinase cascade	AKT1,CASP1,CAT,CAV1,CDK5,CHUK,CNTF,CTNNB1,DRD2,EGF,FGF2,FPR1,GRIN2B,IGF1,IRAK1,MAP3K1,MAP3K5,MAP3K9,MAP3K10,MAP3K11,NRTN,P2RX7,PAK1,PIK3CA,PIK3CB,PRKACA,MAPK8,MAPK9,MAPK10,MAP2K3,MAP2K6,PTEN,RPS6KB2,MAP2K4,SOD1,TGM2,TRAF5,TSC2,UBE2N,IKBKG,RIPK2,SQSTM1,RPS6KA5,ARHGEF6,MAPK8IP1,G3BP2,TFG,ICK,ZDHHC17,DAPK2,NUP62,PLCE1,NLK,ZDHHC13
GO:0033554	2.32994952121415e-10	8.5431482444519e-09	2.81210801786762	23.1106110681387	57	501	ubiquitin-dependent protein catabolic process	AARS,BCL2,CAT,CTSD,ERCC3,ERCC5,XRCC6,SFN,GSK3B,HMGB1,HMGB2,HSPA5,MAP3K1,MAP3K5,MGMT,MAP3K9,MAP3K10,MAP3K11,MSH2,MSH3,NUDT1,OGG1,PAK1,MAPK8,MAPK9,MAPK10,MAP2K6,UPF1,RPS3,MAP2K4,SOD1,SREBF1,SSRP1,TP53,TP73,UBE2A,UBE2N,UBE2V2,SUMO1,VCP,EPX,BECN1,RIPK2,SMC3,ARHGEF6,ATG5,MAPK8IP1,SUPT16H,SMG1,SIRT1,RAD54B,PRPF19,DUOX2,WDR33,XAB2,CLPB,SCAMP5
GO:0048518	3.66990672858138e-10	1.32980149694478e-08	1.9877882571008	70.7618310948597	123	1534	positive regulation of biological process	AKT1,AKT2,APOE,BCL2,BDNF,CAPN1,CASP1,CASP3,CASP6,CAT,CAV1,CDH13,CDK5,CFL1,CNTF,CREB1,CREBBP,CTNNB1,DNM2,DRD1,DRD2,EGF,ERCC3,FGF2,FOXO3,FNTB,XRCC6,GDNF,SFN,GRIA2,GRIN1,GRIN2B,GSK3B,HTT,HDAC1,HDAC2,NRG1,HIP1,HMGB2,HSP90AA1,HTR1A,HTR2C,IGF1,IRAK1,JUN,JUND,KLKB1,LPL,MAP3K1,MAP3K5,MAP3K10,NFATC2,NGF,NOS1,NPY,P2RX7,PFKM,PPARG,PPP3R1,PRKACA,MAPK8,MAPK9,MAP2K1,MAP2K3,PSMC5,PTEN,RAN,RORB,RPS3,RPS3A,SLC1A2…
GO:0032446	4.4921335961272e-10	1.59031856046802e-08	5.09474297364206	6.22741016806132	26	135	protein modification by small protein conjugation	AKT1,CDK5,PARK2,SIAH1,SUMO3,TSC1,UBB,UBE2A,UBE2D2,UBE2D3,UBE2H,UBE2N,UBE2V2,UBE3A,SUMO1,VCP,HDAC4,HDAC6,SAE1,STUB1,GTPBP4,FBXO25,PRPF19,VPS28,PAF1,UHRF2
GO:0006508	4.57822774081598e-10	1.59516626935563e-08	2.20344596406543	46.8208986709795	91	1015	proteolysis	AKT1,XIAP,APOE,BUB1B,CAPN5,CAPN1,CAPN2,CASP1,CASP2,CASP3,CASP6,CASP7,CCNB1,CTSD,CTSL1,ACE,HDAC2,UBE2K,KLKB1,MMP10,MMP14,NSF,PARK2,KLK10,PSMA1,PSMA5,PSMA7,PSMB2,PSMB3,PSMB5,PSMB6,PSMB7,PSMC2,PSMC3,PSMC5,PSMC6,PSMD2,PSMD3,PSMD4,PSMD7,PSMD8,PSMD11,RANBP2,SIAH1,SKP1,SUMO3,TIMP3,TSG101,UBB,UBA1,UBE2A,UBE2D2,UBE2D3,UBE2H,UBE2I,UBE2N,UBE2V2,UBE3A,SUMO1,UCHL1,UCHL3,UFD1L,VCP,USP9X,CUL2,CUL1,MMP23B,SQSTM1…
GO:0048522	4.60940902508608e-10	1.59516626935563e-08	2.02270415108398	64.8111947120456	115	1405	positive regulation of cellular process	AKT1,AKT2,APOE,BCL2,BDNF,CAPN1,CASP1,CASP3,CASP6,CAT,CAV1,CDH13,CDK5,CFL1,CNTF,CREB1,CREBBP,CTNNB1,DNM2,DRD1,DRD2,EGF,ERCC3,FGF2,FOXO3,FNTB,XRCC6,GDNF,SFN,GRIA2,GRIN1,GRIN2B,HTT,HDAC1,HDAC2,NRG1,HIP1,HMGB2,HSP90AA1,HTR1A,HTR2C,IGF1,IRAK1,JUN,JUND,KLKB1,LPL,MAP3K1,MAP3K5,MAP3K10,NFATC2,NGF,P2RX7,PFKM,PPARG,PPP3R1,MAPK8,MAPK9,MAP2K1,MAP2K3,PSMC5,PTEN,RAN,RORB,RPS3,RPS3A,SMARCA4,SMARCC2,SOD1,SP1,STX…
GO:0030163	5.12128834001772e-10	1.75261867636162e-08	2.18834648517874	47.651220026721	92	1033	protein catabolic process	AKT1,XIAP,APOE,BUB1B,CAPN5,CAPN1,CAPN2,CASP1,CASP2,CASP3,CASP6,CASP7,CCNB1,CTSD,CTSL1,ACE,MTOR,HDAC2,UBE2K,KLKB1,MMP10,MMP14,NSF,PARK2,KLK10,PSMA1,PSMA5,PSMA7,PSMB2,PSMB3,PSMB5,PSMB6,PSMB7,PSMC2,PSMC3,PSMC5,PSMC6,PSMD2,PSMD3,PSMD4,PSMD7,PSMD8,PSMD11,RANBP2,SIAH1,SKP1,SUMO3,TIMP3,TSG101,UBB,UBA1,UBE2A,UBE2D2,UBE2D3,UBE2H,UBE2I,UBE2N,UBE2V2,UBE3A,SUMO1,UCHL1,UCHL3,UFD1L,VCP,USP9X,CUL2,CUL1,MMP23B,S…
GO:0045184	5.44521889844401e-10	1.8429971656272e-08	2.35526174736466	36.995429294705	77	802	establishment of protein localization	AP2A2,AP1B1,AP1G1,AKT1,ARCN1,ARF4,CDK5,CLTA,CLTC,CSE1L,DRD1,DRD2,EGF,EPS15,GNAS,GRIA2,GSK3B,HTT,HSPA9,JUN,IPO5,NSF,NUP98,P2RX7,PEX6,PPARG,PRKACA,PRKCB,RAB1A,RAB5A,RAN,RANBP2,STX1A,STXBP1,TP53,TSC2,TSG101,VCP,YWHAE,YWHAZ,RAB11A,NAPA,AP1S2,RAB11B,SNAP29,RPL23,VPS4B,NUP155,G3BP2,MFN2,NUP153,PREB,NUTF2,SEC23A,ATG7,VPS13A,SCFD1,NUP160,ZDHHC17,SIRT1,NUP62,BACE2,VPS4A,CHMP4A,VPS28,VPS24,SEC61A2,VPS53,RA…
GO:0006793	6.55842977711981e-10	2.1489323099499e-08	2.11628149304672	53.0483088390409	99	1150	phosphorus metabolic process	AKT1,AKT2,APOE,ATP5A1,ATP5B,ATP5D,ATP5F1,ATP6V1A,ATP6V1B1,ATP6V1E1,ATP7A,BCL2,CASP3,CAV1,CDK5,CFL1,CHUK,CNTF,CREB1,CSNK2A1,RCAN1,DUSP7,EGF,FGF2,FPR1,FRK,MTOR,SFN,GPD1,GSK3B,IGF1,IKBKB,IMPA1,IRAK1,JUN,MAP3K1,MAP3K5,MAP3K9,MAP3K10,MAP3K11,MSH2,NDUFB10,NDUFV1,PAK1,PAK2,PGK1,PIK3C2A,PIK3C3,PIK3CA,PIK3CB,PIN1,PLK1,PPM1B,PPP3CA,PRKACA,PRKCB,PKN2,MAPK8,MAPK9,MAPK10,MAP2K1,MAP2K3,MAP2K6,PTEN,ROCK1,RPS6KB…
GO:0006796	6.55842977711981e-10	2.1489323099499e-08	2.11628149304672	53.0483088390409	99	1150	phosphate metabolic process	AKT1,AKT2,APOE,ATP5A1,ATP5B,ATP5D,ATP5F1,ATP6V1A,ATP6V1B1,ATP6V1E1,ATP7A,BCL2,CASP3,CAV1,CDK5,CFL1,CHUK,CNTF,CREB1,CSNK2A1,RCAN1,DUSP7,EGF,FGF2,FPR1,FRK,MTOR,SFN,GPD1,GSK3B,IGF1,IKBKB,IMPA1,IRAK1,JUN,MAP3K1,MAP3K5,MAP3K9,MAP3K10,MAP3K11,MSH2,NDUFB10,NDUFV1,PAK1,PAK2,PGK1,PIK3C2A,PIK3C3,PIK3CA,PIK3CB,PIN1,PLK1,PPM1B,PPP3CA,PRKACA,PRKCB,PKN2,MAPK8,MAPK9,MAPK10,MAP2K1,MAP2K3,MAP2K6,PTEN,ROCK1,RPS6KB…
GO:0015031	8.20274640765844e-10	2.65941673006189e-08	2.34456824512535	36.6263975810421	76	794	protein transport	AP2A2,AP1B1,AP1G1,AKT1,ARCN1,ARF4,CDK5,CLTA,CLTC,CSE1L,DRD1,DRD2,EGF,EPS15,GNAS,GSK3B,HTT,HSPA9,JUN,IPO5,NSF,NUP98,P2RX7,PEX6,PPARG,PRKACA,PRKCB,RAB1A,RAB5A,RAN,RANBP2,STX1A,STXBP1,TP53,TSC2,TSG101,VCP,YWHAE,YWHAZ,RAB11A,NAPA,AP1S2,RAB11B,SNAP29,RPL23,VPS4B,NUP155,G3BP2,MFN2,NUP153,PREB,NUTF2,SEC23A,ATG7,VPS13A,SCFD1,NUP160,ZDHHC17,SIRT1,NUP62,BACE2,VPS4A,CHMP4A,VPS28,VPS24,SEC61A2,VPS53,RAB20,VP…
GO:0019226	9.3736805273047e-10	3.00738916917693e-08	3.25739904031382	14.8073975107236	42	321	transmission of nerve impulse	ACCN1,SLC25A4,APOE,BDNF,CDK5,CTNNB1,DLG4,DRD1,DRD2,FNTA,GABRG2,GDNF,GRIA1,GRIA2,GRIN1,GRIN2B,GRM1,GRM2,GRM5,HTT,HTR1F,HTR2C,HTR6,KCNA1,NGF,NOS1,NPY,PRKACA,S100P,SLC1A2,SLC6A1,SLC6A2,SLC6A4,SNAP25,SOD1,STX1A,STXBP1,UBB,HAP1,AFG3L2,NISCH,STRN4
GO:0016310	1.04877780664907e-09	3.33013983966922e-08	2.19062814386318	45.3909007805358	88	984	phosphorylation	AKT1,AKT2,APOE,ATP5A1,ATP5B,ATP5D,ATP5F1,ATP6V1A,ATP6V1B1,ATP6V1E1,ATP7A,BCL2,CASP3,CAV1,CDK5,CFL1,CHUK,CNTF,CREB1,CSNK2A1,EGF,FGF2,FPR1,FRK,MTOR,SFN,GSK3B,IGF1,IKBKB,IRAK1,JUN,MAP3K1,MAP3K5,MAP3K9,MAP3K10,MAP3K11,MSH2,NDUFB10,NDUFV1,PAK1,PAK2,PGK1,PIK3C2A,PIK3C3,PIK3CA,PIK3CB,PIN1,PLK1,PRKACA,PRKCB,PKN2,MAPK8,MAPK9,MAPK10,MAP2K1,MAP2K3,MAP2K6,PTEN,ROCK1,RPS6KB2,MAP2K4,SOD1,TRIO,TSC2,UQCRB,ULK1,R…
GO:0016192	1.70358416941952e-09	5.35412167531849e-08	2.62133419939744	25.001898600661	58	542	vesicle-mediated transport	ADORA2A,AP2A2,AP1B1,AP1G1,BIN1,APOE,ARCN1,ARF4,CAV1,CDH13,CDK5,CLTA,CLTC,CTNNB1,DLG4,DNM1,DNM2,GRIA2,HTT,HIP1,MYH10,RAB1A,RAB5A,CCL5,ITSN1,SH3GL3,SNAP25,SORL1,STX1A,STXBP1,VAMP1,TSC2,NR1H2,ULK1,GBF1,NAPA,SYNJ1,SQSTM1,AP1S2,SNAP29,MAPK8IP1,VPS4B,SNAP91,NR1H3,PREB,SEC23A,CAP1,CPLX2,PACSIN2,VPS13A,SCFD1,VPS4A,NRBP1,ITSN2,ATP6V1H,TRPV6,EPS15L1,SCAMP5
GO:0000375	2.4835906786077e-09	7.57372206941754e-08	4.47088401671165	7.19611841642641	27	156	RNA splicing, via transesterification reactions	HNRNPA1,NHP2L1,POLR2A,POLR2B,SNRPB,SNRPD1,SNRPD2,SNRPD3,SNRPF,SNRPG,U2AF1,BAT1,EFTUD2,DDX39,SF3B4,SLU7,PRPF8,SF3A3,SF3B2,SNW1,SNRNP200,SF3B3,SF3B1,PRPF31,CRNKL1,CPSF3,CPSF2
GO:0000377	2.4835906786077e-09	7.57372206941754e-08	4.47088401671165	7.19611841642641	27	156	RNA splicing, via transesterification reactions with bulged adenosine as nucleophile	HNRNPA1,NHP2L1,POLR2A,POLR2B,SNRPB,SNRPD1,SNRPD2,SNRPD3,SNRPF,SNRPG,U2AF1,BAT1,EFTUD2,DDX39,SF3B4,SLU7,PRPF8,SF3A3,SF3B2,SNW1,SNRNP200,SF3B3,SF3B1,PRPF31,CRNKL1,CPSF3,CPSF2
GO:0000398	2.4835906786077e-09	7.57372206941754e-08	4.47088401671165	7.19611841642641	27	156	nuclear mRNA splicing, via spliceosome	HNRNPA1,NHP2L1,POLR2A,POLR2B,SNRPB,SNRPD1,SNRPD2,SNRPD3,SNRPF,SNRPG,U2AF1,BAT1,EFTUD2,DDX39,SF3B4,SLU7,PRPF8,SF3A3,SF3B2,SNW1,SNRNP200,SF3B3,SF3B1,PRPF31,CRNKL1,CPSF3,CPSF2
GO:0007242	2.76591192108463e-09	8.35196933033398e-08	1.94527633638086	67.5789325645173	116	1465	intracellular signaling cascade	AARS,ADCY1,ADORA2A,AKT1,APOE,ARF4,BUB1B,CASP1,CAT,CAV1,CDH13,CDK5,CFL1,CHUK,CNR1,CNR2,CNTF,CTNNB1,DRD1,DRD2,RCAN1,EGF,FGF2,FPR1,MTOR,GLP1R,GNAS,GNB1,SFN,GRIN2B,GRM5,GSK3B,HMGB2,DNAJA1,HSPA5,HTR1F,HTR2C,HTR6,IGF1,IRAK1,MAP3K1,MAP3K5,MAP3K9,MAP3K10,MAP3K11,MSH2,NGF,NPY,NRTN,P2RX7,PAK1,PIK3C2A,PIK3C3,PIK3CA,PIK3CB,PRKACA,PRKCB,MAPK8,MAPK9,MAPK10,MAP2K1,MAP2K3,MAP2K6,PTEN,RAB1A,RAB5A,RAN,RAP2B,RHEB,R…
GO:0006916	3.11891370468023e-09	9.2342628284596e-08	4.01507587859425	8.7645031994937	30	190	anti-apoptosis	AKT1,XIAP,APOE,BAG1,BCL2,BDNF,CDH13,CFL1,CRYAB,EEF1A2,GDNF,GSK3B,HTT,HDAC1,HMGB1,HSPA5,HSPA9,HSPB1,IGF1,PIK3CA,PRNP,SOD1,YWHAZ,API5,BECN1,HDAC3,BAG3,SIRT1,SPHK2,SYVN1
GO:0032268	3.14804414606577e-09	9.2342628284596e-08	2.82387180506819	19.650938752549	49	426	regulation of cellular protein metabolic process	ADD1,AKT1,APOE,BCL2,CDK5,CFL1,CNTF,CTNNB1,EGF,EIF5,ETF1,FGF2,GRIA2,HDAC2,HSPB1,IGF1,EIF3E,JUN,KLKB1,MAP3K1,MAP3K5,MAP3K9,MAP3K10,MAP3K11,PAK1,PFN2,PIN1,UPF1,RPS5,ATXN2,TIMP3,TSC1,UBE2N,NR1H2,YWHAE,EIF3B,HDAC4,HDAC6,NR1H3,ARPC2,STUB1,RAPGEF3,ATG7,PPARGC1A,PUM2,GTPBP4,BACE2,EIF2C2,VPS28
GO:0022613	6.80959157231771e-09	1.92417816905858e-07	4.09794084285839	8.02643977216792	28	174	ribonucleoprotein complex biogenesis	NHP2L1,RPL5,RPL7,RPL7A,RPL26,RPLP0,RPS15,RPS16,ATXN2,SNRPB,SNRPD1,SNRPD2,SNRPD3,SNRPF,SNRPG,TSC1,RRP1,EIF3A,RPL14,RCL1,SLU7,SF3A3,SNRNP200,PES1,GTPBP4,PRPF31,CRNKL1,BXDC2
GO:0006396	1.02280511527194e-08	2.78782279206865e-07	2.52250688705234	24.9096406722453	56	540	RNA processing	AARS,CDC5L,DHX8,HNRNPA1,NHP2L1,PLRG1,POLR2A,POLR2B,RPL5,RPL7,RPL26,RPS15,RPS16,SNRPB,SNRPD1,SNRPD2,SNRPD3,SNRPF,SNRPG,U2AF1,BAT1,RRP1,RPL14,EFTUD2,DDX39,SF3B4,SLU7,PRPF8,PPARGC1A,SF3A3,SF3B2,RBPMS,SNW1,SNRNP200,ZC3H3,SF3B3,SF3B1,PES1,SKIV2L2,INTS7,PRPF31,INTS1,EIF2C2,PRPF19,CRNKL1,CPSF3,CPSF2,INTS8,INTS9,XAB2,ISY1,INTS2,C19orf29,INTS5,INTS4,SFRS12
GO:0008380	1.56863541969026e-08	4.16499749366034e-07	3.17063249425561	13.2851416918641	37	288	RNA splicing	CDC5L,DHX8,HNRNPA1,NHP2L1,PLRG1,POLR2A,POLR2B,SNRPB,SNRPD1,SNRPD2,SNRPD3,SNRPF,SNRPG,U2AF1,BAT1,EFTUD2,DDX39,SF3B4,SLU7,PRPF8,PPARGC1A,SF3A3,SF3B2,SNW1,SNRNP200,SF3B3,SF3B1,SKIV2L2,PRPF31,PRPF19,CRNKL1,CPSF3,CPSF2,XAB2,ISY1,C19orf29,SFRS12
GO:0009628	2.38637444125906e-08	6.22884176193042e-07	3.30051941627504	11.7628858730047	34	255	response to abiotic stimulus	ACCN2,AKT1,BCL2,CASP3,CAT,CDK5,CRYAB,DRD1,DRD2,RCAN1,ERCC3,ERCC5,XRCC6,GRIN1,GRIN2B,HTT,HSPB1,MMP14,MSH2,NOS1,MAPK8,SLC1A2,SOD1,STX1A,TP53,UBE2A,KMO,HSPB3,DNAJB4,RAD54B,HSPB8,HSPB7,CLPB,HSPB6
GO:0006996	2.77855759550583e-08	7.19156083542686e-07	1.93153307417006	58.5376555797764	101	1269	organelle organization	ADD1,AKT1,ALDOA,SLC25A4,APOE,ARCN1,ATP7A,BCL2,BUB1B,CASP3,CAV1,CCNB1,SEPT7,CFL1,CREBBP,CTNNB1,CTSD,DLG4,DYNC1H1,EGF,EPS15,MTOR,XRCC6,KAT2A,SFN,HTT,HDAC1,HDAC2,HIP1,HMGB1,HMGB2,HSPA4,HSP90AA1,IGF1,KIF11,MAP3K1,MSH2,MSH3,MYH10,NUP98,P2RX7,PAK1,PEX6,PFN1,PFN2,PIN1,PLK1,MAP2K1,RAN,ROCK1,CLIP1,SMARCA4,SMARCC2,SOD1,STXBP1,SUPT5H,TP53,TSC1,UBE2A,UBE2I,UBE2N,WIPF1,HMGA2,TRRAP,GBF1,HDAC3,PRC1,SMC3,BUB3,RP…
GO:0006397	3.30414755261725e-08	8.48064538505094e-07	2.96658286133176	14.8535264749314	39	322	mRNA processing	CDC5L,DHX8,HNRNPA1,NHP2L1,PLRG1,POLR2A,POLR2B,SNRPB,SNRPD1,SNRPD2,SNRPD3,SNRPF,SNRPG,U2AF1,BAT1,EFTUD2,DDX39,SF3B4,SLU7,PRPF8,PPARGC1A,SF3A3,SF3B2,SNW1,SNRNP200,ZC3H3,SF3B3,SF3B1,SKIV2L2,PRPF31,EIF2C2,PRPF19,CRNKL1,CPSF3,CPSF2,XAB2,ISY1,C19orf29,SFRS12
GO:0032879	6.68885535546461e-08	1.70261772684554e-06	2.55878921441535	20.9425497503692	48	454	regulation of localization	AKT1,AKT2,BIN1,APOE,BCL2,CAV1,CDH13,CDK5,CRYAB,ACE,DRD1,DRD2,EGF,FGF2,GDNF,GRIN2B,GSK3B,NRG1,HIP1,HTR2C,IGF1,KCNJ11,LPL,MAP3K1,NGF,NOS1,P2RX7,PFKM,PPARG,PRKACA,PTEN,SLC1A2,SNAP25,STX1A,TSC2,SUMO1,NR1H2,IRS2,G3BP2,NR1H3,NISCH,PACSIN2,MYCBP2,ZC3H3,SIRT1,GTPBP4,TRPV6,SCAMP5
GO:0010926	1.27799604619127e-07	3.09939198603866e-06	2.01767080707878	43.4073553195978	79	941	anatomical structure formation	ADD1,APOE,ATP5B,ATP7A,BCL2,CAT,CAV1,SEPT7,CDH13,CDK5,CFL1,CREBBP,CRYAB,CSE1L,CTNNB1,CTSD,DLG4,EGF,FGA,FGF2,GPI,GSK3B,HTT,HIP1,HMGB1,HMGB2,HSPA4,HSP90AA1,IRAK1,IPO5,MAP3K1,MAP3K11,MMP14,MYH10,NOS1,NUP98,P2RX7,PFKM,PFN1,PRKACA,PRNP,PTEN,ROCK1,ATXN2,SMARCA4,SNRPD1,SNRPD2,SNRPG,SP1,TCP1,TGM2,TP53,TSC1,TSC2,SUMO1,WIPF1,TUBA1A,ULK1,EIF3A,NOG,ATG5,SNAP91,MFN2,ARPC2,TUBB2C,SLU7,PPARGC1A,SF3A3,SNRNP200,SI…
GO:0051049	1.64700892633711e-07	3.96311522899868e-06	2.85688799525807	14.5306237254764	37	315	regulation of transport	AKT1,AKT2,BIN1,APOE,BCL2,CAV1,CDH13,CDK5,CRYAB,DRD1,DRD2,EGF,GDNF,GRIN2B,GSK3B,NRG1,HIP1,HTR2C,KCNJ11,NGF,NOS1,P2RX7,PFKM,PRKACA,SLC1A2,SNAP25,STX1A,TSC2,NR1H2,IRS2,G3BP2,NR1H3,PACSIN2,ZC3H3,SIRT1,TRPV6,SCAMP5
GO:0019220	2.067071184543e-07	4.82141340045972e-06	2.62897697144156	17.8057801842346	42	386	regulation of phosphate metabolic process	AKT1,APOE,ATP7A,BCL2,CASP3,CAV1,CDK5,CNTF,RCAN1,EGF,FGF2,FPR1,SFN,IGF1,IRAK1,JUN,MAP3K1,MAP3K5,MAP3K9,MAP3K10,MAP3K11,PAK1,PAK2,PIK3CB,PIN1,MAP2K1,MAP2K3,MAP2K6,PTEN,SOD1,TSC1,TSC2,YWHAE,CDK5R1,CDK5R2,RAPGEF3,SIRT2,SMG5,GTPBP4,NUP62,PLCE1,SPHK2
GO:0051174	2.067071184543e-07	4.82141340045972e-06	2.62897697144156	17.8057801842346	42	386	regulation of phosphorus metabolic process	AKT1,APOE,ATP7A,BCL2,CASP3,CAV1,CDK5,CNTF,RCAN1,EGF,FGF2,FPR1,SFN,IGF1,IRAK1,JUN,MAP3K1,MAP3K5,MAP3K9,MAP3K10,MAP3K11,PAK1,PAK2,PIK3CB,PIN1,MAP2K1,MAP2K3,MAP2K6,PTEN,SOD1,TSC1,TSC2,YWHAE,CDK5R1,CDK5R2,RAPGEF3,SIRT2,SMG5,GTPBP4,NUP62,PLCE1,SPHK2
GO:0010646	2.09736048578993e-07	4.82141340045972e-06	2.07917903501419	37.2260741157443	70	807	regulation of cell communication	APOE,BDNF,CASP1,CAT,CAV1,CDH13,CDK5,CNTF,CTNNB1,DLG4,DRD1,DRD2,EGF,GDNF,GRIA2,GRIN2B,HTT,HTR2C,IGF1,IRAK1,KCNJ11,MAP3K1,MAP3K5,MAP3K9,MAP3K10,MAP3K11,NGF,P2RX7,PAK1,PFKM,PIN1,PRKACA,PTCH1,PTEN,S100P,ITSN1,SNAP25,STX1A,STXBP1,TGM2,TRAF5,TRIO,TSC1,TSC2,UBB,UBE2N,ULK1,BECN1,GBF1,RIPK2,SQSTM1,NOG,ARHGEF6,MAPK8IP1,MFN2,RASGRP1,TFG,RAPGEF3,NISCH,ZDHHC17,SIRT1,NUP62,ITSN2,LEF1,PLCE1,NLK,ZDHHC13,ADAP2,BA…
GO:0006897	2.86519460560383e-07	6.39478216323173e-06	3.18630489723904	10.655790732016	30	231	endocytosis	ADORA2A,AP2A2,AP1B1,AP1G1,BIN1,APOE,CAV1,CDH13,DLG4,DNM1,DNM2,GRIA2,HIP1,RAB5A,ITSN1,SH3GL3,SORL1,STXBP1,TSC2,NR1H2,ULK1,SYNJ1,AP1S2,NR1H3,CAP1,PACSIN2,ITSN2,ATP6V1H,EPS15L1,SCAMP5
GO:0010324	2.86519460560383e-07	6.39478216323173e-06	3.18630489723904	10.655790732016	30	231	membrane invagination	ADORA2A,AP2A2,AP1B1,AP1G1,BIN1,APOE,CAV1,CDH13,DLG4,DNM1,DNM2,GRIA2,HIP1,RAB5A,ITSN1,SH3GL3,SORL1,STXBP1,TSC2,NR1H2,ULK1,SYNJ1,AP1S2,NR1H3,CAP1,PACSIN2,ITSN2,ATP6V1H,EPS15L1,SCAMP5
GO:0051239	3.71532430406574e-07	8.17371346894464e-06	2.1551047691804	31.2293087687223	61	677	regulation of multicellular organismal process	AKT1,APOE,BCL2,BDNF,CAV1,CDK5,CTNNB1,ACE,DLG4,DRD1,DRD2,EGF,FGF2,FOXO3,XRCC6,GDNF,GLP1R,GRIA2,GRIN2B,HTT,HDAC2,NRG1,HTR2C,IGF1,JUND,KLKB1,LPL,NGF,NOS1,P2RX7,PIK3CA,PPARG,PRKACA,MAPK9,MAP2K3,PTCH1,S100P,SLC6A3,SOD1,STX1A,STXBP1,TNNT1,TP53,UBB,NR1H2,ULK1,RIPK2,CDK5R1,NOG,HDAC9,HDAC4,NR1H3,AFG3L2,NISCH,SIRT2,HSPB7,PRPF19,HTRA2,LEF1,PLCE1,SCAMP5
GO:0007420	4.22481663939256e-07	9.22867748179367e-06	3.36222910216718	9.1335349131566	27	198	brain development	AARS,ATP7A,BCL2,CDK5,CTNNB1,DRD1,DRD2,EGF,EN1,EPOR,FGF2,AFF2,HTT,IGF1,MYH10,SLC1A2,SLC6A3,SMARCA4,UBE3A,YWHAE,ULK1,IRS2,NAPA,CDK5R1,NOG,HTRA2,LEF1
GO:0007417	4.40106261818585e-07	9.4906154076453e-06	2.77519145973544	14.4844947612685	36	314	central nervous system development	AARS,ACCN1,ADORA2A,ATP7A,BCL2,CDK5,CTNNB1,DRD1,DRD2,RCAN1,EGF,EN1,EPOR,FGF2,AFF2,HTT,IGF1,MYH10,PARK2,PTEN,SH3GL3,SLC1A2,SLC6A3,SMARCA4,TP53,UBE3A,YWHAE,ULK1,IRS2,NAPA,CDK5R1,NOG,MYCBP2,PRPF19,HTRA2,LEF1
GO:0022607	4.40635715354961e-07	9.4906154076453e-06	2.12886488438539	32.1057590886717	62	696	cellular component assembly	ADD1,APOE,ATP7A,BCL2,CAT,CAV1,SEPT7,CDH13,CDK5,CREBBP,CRYAB,CSE1L,CTSD,DLG4,FGA,GSK3B,HIP1,HMGB1,HMGB2,HSPA4,HSP90AA1,IRAK1,IPO5,MAP3K1,MAP3K11,MMP14,MYH10,NUP98,P2RX7,PFKM,PRNP,PTEN,ROCK1,ATXN2,SNRPD1,SNRPD2,SNRPG,TCP1,TGM2,TP53,TSC1,SUMO1,WIPF1,TUBA1A,EIF3A,ATG5,SNAP91,ARPC2,TUBB2C,SLU7,PPARGC1A,SF3A3,SNRNP200,SIRT1,SF3B3,PRPF31,CRNKL1,FXYD5,BIN3,TOMM22,TLN2,TUBB
GO:0010467	4.79214224734698e-07	1.02498598068255e-05	1.53634550271586	165.695239434639	221	3592	gene expression	AARS,AKT1,APOE,ATF3,BCL2,CASP2,CAT,CDC5L,CDH13,CREB1,CREBBP,CTNNB1,DHX8,DNM2,DRD2,EEF1A2,EEF2,EIF2S3,EIF5,EN1,ERCC3,ETF1,FOXO3,XRCC6,KAT2A,GDNF,GRIN1,GRLF1,GSPT1,HDAC1,HDAC2,NRG1,HIP1,HMGB1,HMGB2,HNRNPA1,HSF1,HSPB1,IGF1,IKBKB,EIF3E,IRAK1,JUN,JUND,KLKB1,RPSA,MEF2A,MLF1,MAP3K10,MMP14,NFATC2,NGF,NHP2L1,PEX6,PFN1,PLRG1,POLR2A,POLR2B,PPARG,PRIM1,MAPK9,MAP2K3,PSMC5,PTCH1,PTEN,RAN,UPF1,REST,RORB,RPL5,RP…
GO:0044419	5.13023311122036e-07	1.08973227465922e-05	2.903949428294	12.7315941213698	33	276	interspecies interaction between organisms	BIN1,SLC25A4,CAV1,CREB1,CREBBP,ERCC3,KAT2A,HTT,HDAC1,HSPA8,IPO5,MAP3K5,NUP98,PAK2,PSMC2,PSMC3,RAN,RPLP0,SLC20A2,SP1,TAF4,TP53,TSG101,UBE2I,UBE3A,YWHAE,CUL2,IKBKG,BTRC,VPRBP,SF3B2,SIRT1,ATP6V1H
GO:0032502	7.29183378322409e-07	1.51748973326555e-05	1.55061262118599	143.922368328528	196	3120	developmental process	AARS,ACCN1,ADORA2A,AKT1,ALDOA,ALPL,BIN1,APAF1,XIAP,APOE,ASPH,ATP5A1,ATP5B,ATP6V1B1,ATP7A,BAG1,BCL2,BDNF,CASP1,CASP2,CASP3,CASP6,CAT,CAV1,CDH13,CDK5,CFL1,CHUK,CNTF,CRYAB,CSRP2,CTNNB1,DAB1,ACE,DLG4,DNM2,DRD1,DRD2,RCAN1,EEF1A2,EGF,EN1,EPOR,ERCC3,ERCC5,FGA,FGF2,FOXO3,AFF2,XRCC6,GABRG2,KAT2A,GDNF,SFN,GPI,GRIN2B,GSK3B,HTT,HDAC1,NRG1,HIP1,HMGB1,HMGB2,HMGCR,HSPA2,HSPA5,HSPA9,HSPB1,HTR2C,IGF1,JUN,JUND,LGA…
GO:0006886	7.42112265242553e-07	1.53403072278326e-05	2.46054892228663	19.328036003094	43	419	intracellular protein transport	AP2A2,AP1B1,AP1G1,AKT1,ARCN1,CDK5,CLTA,CLTC,CSE1L,DRD1,GSK3B,HTT,HSPA9,JUN,IPO5,NUP98,PEX6,PRKACA,RAN,RANBP2,STX1A,TP53,TSC2,VCP,YWHAE,YWHAZ,RAB11A,NAPA,AP1S2,RPL23,NUP155,G3BP2,MFN2,NUP153,NUTF2,SEC23A,NUP160,SIRT1,NUP62,SEC61A2,TOMM22,NUP107,SENP2
GO:0000165	7.91240206005412e-07	1.62467988966445e-05	3.33117230828074	8.85676112790943	26	192	MAPKKK cascade	CAV1,CTNNB1,EGF,FGF2,FPR1,GRIN2B,MAP3K1,MAP3K5,MAP3K9,MAP3K10,MAP3K11,NRTN,P2RX7,PAK1,PIK3CB,MAPK8,MAPK9,MAPK10,MAP2K3,MAP2K6,MAP2K4,SOD1,RIPK2,ARHGEF6,MAPK8IP1,PLCE1
GO:0009719	8.50172526154809e-07	1.7341267420906e-05	3.22831853664636	9.45643766261163	27	205	response to endogenous stimulus	AARS,ADCY1,AKT1,AKT2,BCL2,CAV1,CDH13,CFL1,DRD1,DRD2,RCAN1,MTOR,GNAS,GNB1,GOT1,HMGB2,MMP14,PPARG,PRKACA,MAP2K1,SLC1A2,SLC18A2,TIMP3,TSC1,TSC2,IRS2,NUP62
GO:0006928	8.73884521961068e-07	1.75088547208926e-05	2.34058028722359	22.1419028197736	47	480	cell motion	ACTB,APOE,ATP1A1,ATP5B,BCL2,BDNF,CDH13,CDK5,CFL1,ACE,DRD1,DRD2,FGF2,FPR1,GDNF,HMGCR,DNAJA1,HSPB1,IGF1,MAP3K1,MMP14,MSH2,MYH10,NPY,NRTN,SERPINB5,MAPK8,MAP2K1,PTEN,PTGS2,ROCK1,S100P,CCL5,SIAH1,UBB,YWHAE,ULK1,IRS2,CDK5R1,FEZ2,ARPC2,TUBB2C,CAP1,NISCH,MYCBP2,GTPBP4,TUBB
GO:0051674	8.73884521961068e-07	1.75088547208926e-05	2.34058028722359	22.1419028197736	47	480	localization of cell	ACTB,APOE,ATP1A1,ATP5B,BCL2,BDNF,CDH13,CDK5,CFL1,ACE,DRD1,DRD2,FGF2,FPR1,GDNF,HMGCR,DNAJA1,HSPB1,IGF1,MAP3K1,MMP14,MSH2,MYH10,NPY,NRTN,SERPINB5,MAPK8,MAP2K1,PTEN,PTGS2,ROCK1,S100P,CCL5,SIAH1,UBB,YWHAE,ULK1,IRS2,CDK5R1,FEZ2,ARPC2,TUBB2C,CAP1,NISCH,MYCBP2,GTPBP4,TUBB
GO:0044057	8.7544273604463e-07	1.75088547208926e-05	3.31097804391218	8.9028900921173	26	193	regulation of system process	APOE,BDNF,CAV1,CDK5,ACE,DLG4,DRD1,DRD2,GDNF,GLP1R,GRIA2,GRIN2B,HTT,HTR2C,NGF,NOS1,PRKACA,S100P,SOD1,STX1A,STXBP1,TNNT1,UBB,NISCH,HSPB7,PLCE1
GO:0031399	9.8355285019979e-07	1.94188639654831e-05	3.38356869593306	8.39547148583081	25	182	regulation of protein modification process	BCL2,CDK5,CNTF,EGF,FGF2,IGF1,JUN,KLKB1,MAP3K1,MAP3K5,MAP3K9,MAP3K10,MAP3K11,PAK1,PIN1,TSC1,UBE2N,YWHAE,HDAC4,STUB1,RAPGEF3,ATG7,PPARGC1A,GTPBP4,VPS28
GO:0043933	1.55487418149157e-06	3.05032641974143e-05	2.13719205274274	28.2309260952113	55	612	macromolecular complex subunit organization	ADD1,APOE,CAT,CAV1,SEPT7,CDK5,CFL1,CREBBP,CRYAB,CSE1L,DLG4,ETF1,FGA,GSK3B,NRG1,HIP1,HMGB1,HMGB2,HSPA4,HSP90AA1,IRAK1,IPO5,LPL,MAP3K1,MAP3K11,NUP98,PFKM,PFN2,PRNP,UPF1,ATXN2,SNRPD1,SNRPD2,SNRPG,TCP1,TGM2,TP53,SUMO1,WIPF1,TUBA1A,EIF3A,SNAP91,HDAC6,ARPC2,TUBB2C,SLU7,PPARGC1A,SF3A3,SUPT16H,SNRNP200,SF3B3,PRPF31,CRNKL1,TOMM22,TUBB
GO:0065007	1.58629345636378e-06	3.09226825670914e-05	1.4625500222321	337.479502144716	396	7316	biological regulation	AARS,ACCN2,ADCY1,ADCYAP1,ADD1,ADORA2A,AP2A2,AKT1,AKT2,ALDOA,BIN1,SLC25A4,APAF1,XIAP,APOE,ARF4,ASPH,ATF3,ATP1A1,ATP5A1,ATP5B,ATP6V1B1,ATP7A,BAG1,BCL2,BDNF,BUB1B,CAPN5,CAPN1,CASP1,CASP2,CASP3,CASP6,CAT,CAV1,CCNB1,CDC5L,CDH13,CDK5,CFL1,CHUK,CNR1,CNR2,CNTF,CREB1,CREBBP,CRYAB,CSNK2A1,CSNK2B,CSRP2,CTNNB1,ACE,DLG4,DNM2,DRD1,DRD2,RCAN1,EEF1A2,EGF,EIF5,EN1,EPOR,EPS15,ERCC3,ERCC5,ETF1,FGA,FGF2,FOXO3,FNTA,F…
GO:0034613	1.60980256672095e-06	3.11835968899405e-05	2.35412805254772	20.5735180367063	44	446	cellular protein localization	AP2A2,AP1B1,AP1G1,AKT1,ARCN1,CDK5,CLTA,CLTC,CSE1L,CTNNB1,DRD1,GSK3B,HTT,HSPA9,JUN,IPO5,NUP98,PEX6,PRKACA,RAN,RANBP2,STX1A,TP53,TSC2,VCP,YWHAE,YWHAZ,RAB11A,NAPA,AP1S2,RPL23,NUP155,G3BP2,MFN2,NUP153,NUTF2,SEC23A,NUP160,SIRT1,NUP62,SEC61A2,TOMM22,NUP107,SENP2
GO:0051128	1.88341940493645e-06	3.62558235450267e-05	2.48109691288853	17.344490542156	39	376	regulation of cellular component organization	ADD1,ALDOA,BIN1,APOE,CDH13,CFL1,CTNNB1,EGF,ETF1,MTOR,GSK3B,HIP1,HMGB1,IGF1,MAP3K1,MMP14,MYH10,NGF,P2RX7,PFN2,PIN1,PTEN,UPF1,TSC1,TSC2,UBB,UBE2N,SUMO1,NR1H2,ULK1,HDAC6,NR1H3,ARPC2,PPARGC1A,PACSIN2,SIRT2,MYCBP2,SIRT1,SCAMP5
GO:0070727	1.92531088592813e-06	3.68320343394947e-05	2.3361575082708	20.7119049293299	44	449	cellular macromolecule localization	AP2A2,AP1B1,AP1G1,AKT1,ARCN1,CDK5,CLTA,CLTC,CSE1L,CTNNB1,DRD1,GSK3B,HTT,HSPA9,JUN,IPO5,NUP98,PEX6,PRKACA,RAN,RANBP2,STX1A,TP53,TSC2,VCP,YWHAE,YWHAZ,RAB11A,NAPA,AP1S2,RPL23,NUP155,G3BP2,MFN2,NUP153,NUTF2,SEC23A,NUP160,SIRT1,NUP62,SEC61A2,TOMM22,NUP107,SENP2
GO:0010627	1.98223028807917e-06	3.76868474523693e-05	3.07087899475443	9.8715983404824	27	214	regulation of protein kinase cascade	CASP1,CAT,CAV1,CNTF,CTNNB1,DRD2,GRIN2B,IGF1,MAP3K1,MAP3K5,MAP3K9,MAP3K10,MAP3K11,P2RX7,PAK1,PTEN,TGM2,TRAF5,TSC2,UBE2N,RIPK2,SQSTM1,MAPK8IP1,TFG,ZDHHC17,NUP62,ZDHHC13
GO:0006091	2.54762248509315e-06	4.75556197217388e-05	2.58908223704372	14.9457844033472	35	324	generation of precursor metabolites and energy	AKT1,AKT2,ALDOA,SLC25A4,ATP5A1,ATP5B,ATP5D,ATP5F1,ATP6V1A,ATP6V1B1,ATP6V1E1,ATP7A,CAT,COX6C,CS,GAPDH,GOT1,GPI,GSK3B,IGF1,MSH2,NDUFB10,NDUFV1,PDHA1,PFKM,PGK1,PKM2,SDHA,SDHB,UQCRB,IRS2,SLC25A14,ATP5H,PPARGC1A,ATP6V1H
GO:0042325	2.84241535769545e-06	5.24229898305508e-05	2.46606845150534	16.9754588284931	38	368	regulation of phosphorylation	AKT1,APOE,ATP7A,BCL2,CASP3,CAV1,CDK5,CNTF,EGF,FGF2,FPR1,SFN,IGF1,IRAK1,JUN,MAP3K1,MAP3K5,MAP3K9,MAP3K10,MAP3K11,PAK1,PAK2,PIK3CB,PIN1,MAP2K1,MAP2K3,MAP2K6,PTEN,SOD1,TSC2,CDK5R1,CDK5R2,RAPGEF3,SIRT2,GTPBP4,NUP62,PLCE1,SPHK2
GO:0006468	2.90167503991109e-06	5.31973757317034e-05	2.01983200633624	32.4747908023346	60	704	protein amino acid phosphorylation	AKT1,AKT2,BCL2,CDK5,CFL1,CHUK,CNTF,CREB1,CSNK2A1,EGF,FGF2,FPR1,FRK,MTOR,GSK3B,IGF1,IKBKB,IRAK1,JUN,MAP3K1,MAP3K5,MAP3K9,MAP3K10,MAP3K11,PAK1,PAK2,PIK3C3,PIK3CA,PIK3CB,PIN1,PLK1,PRKACA,PRKCB,PKN2,MAPK8,MAPK9,MAPK10,MAP2K1,MAP2K3,MAP2K6,ROCK1,RPS6KB2,MAP2K4,SOD1,TRIO,ULK1,RIPK2,RPS6KA5,ROCK2,RAPGEF3,ICK,SMG1,DAPK2,RPS6KC1,NRBP1,PLCE1,NLK,BMP2K,TAOK1,NEK8
GO:0008283	2.92753056628149e-06	5.33538115038283e-05	1.88726598001837	42.3002601786091	73	917	cell proliferation	BIN1,APOE,ASPH,ATP5A1,BCL2,BDNF,BUB1B,CAPN1,CASP3,CAT,CAV1,CDH13,CDK5,CSE1L,CSRP2,CTNNB1,ACE,DRD2,EGF,EPS15,FGF2,FNTB,FRK,GNB1,SFN,HDAC1,HDAC2,HTR1A,IGF1,JUN,MAP3K11,MMP14,MYH10,NPY,PIN1,PLK1,PPARG,MAP2K1,PTCH1,PTEN,PTGS2,TGM2,TP53,TRAF5,TSC1,TSC2,TSG101,UBE2A,UBE2V2,UCHL1,CUL2,CUL1,IRS2,BECN1,RIPK2,CDK5R1,BUB3,NOG,PTGES,HDAC4,MFN2,DHRS2,DNAJA2,RAPGEF3,SIRT1,PES1,GTPBP4,NUP62,INTS1,PRPF19,PLCE1,S…
GO:0051094	3.82588882425563e-06	6.85101022017869e-05	2.22331921164119	22.6493214260601	46	491	positive regulation of developmental process	AKT1,APOE,BCL2,BDNF,CASP3,CASP6,CDK5,CTNNB1,DNM2,DRD2,ERCC3,FGF2,FOXO3,XRCC6,SFN,HTT,NRG1,HIP1,JUND,LPL,MAP3K5,MAP3K10,NGF,P2RX7,PPARG,PPP3R1,MAPK8,MAPK9,MAP2K1,PTEN,RPS3,RPS3A,SOD1,TGM2,TP53,TP73,CUL2,CUL1,IKBKG,RIPK2,CDK5R1,TUBB2C,DAPK2,PRPF19,HTRA2,TUBB
GO:0009893	4.36252785754796e-06	7.7668126018773e-05	2.00241804634458	32.1518880528795	59	697	positive regulation of metabolic process	AKT1,AKT2,APOE,BCL2,CDH13,CFL1,CNTF,CREB1,CREBBP,CTNNB1,DRD1,EGF,ERCC3,FGF2,FOXO3,XRCC6,GDNF,GRIN1,HDAC1,HDAC2,HMGB2,HSP90AA1,IGF1,IRAK1,JUN,KLKB1,MAP3K1,NFATC2,PPARG,MAPK9,MAP2K3,PSMC5,RAN,RORB,SMARCA4,SMARCC2,SP1,SUPT5H,TP53,TP73,UBB,UBE2N,NR1H2,TFEB,IRS2,BECN1,SQSTM1,HDAC4,HDAC6,NR1H3,ARPC2,STUB1,ATG7,PPARGC1A,ZNF423,NUP62,LEF1,PPARGC1B,NPAS4
GO:0045859	6.04878822518886e-06	0.00010466442546956	2.69502972459255	12.3164334434991	30	267	regulation of protein kinase activity	AKT1,APOE,CASP3,CAV1,CDK5,EGF,FGF2,FPR1,SFN,IRAK1,MAP3K1,MAP3K5,MAP3K9,MAP3K10,MAP3K11,PAK1,PAK2,PIK3CB,MAP2K1,MAP2K3,MAP2K6,PTEN,SOD1,TSC2,CDK5R1,CDK5R2,GTPBP4,NUP62,PLCE1,SPHK2
GO:0019932	6.16252457137622e-06	0.000106036735641557	2.93652482269504	9.8715983404824	26	214	second-messenger-mediated signaling	ADORA2A,APOE,BUB1B,CDH13,CNR1,CNR2,DRD1,DRD2,RCAN1,FPR1,GLP1R,GNAS,GNB1,GRM5,HMGB2,HTR1F,HTR2C,HTR6,IGF1,NPY,PIK3C2A,PIK3C3,PIK3CA,PIK3CB,TGM2,PLCE1
GO:0043549	8.76444532129643e-06	0.000148321382360401	2.63835714097114	12.5470782645384	30	272	regulation of kinase activity	AKT1,APOE,CASP3,CAV1,CDK5,EGF,FGF2,FPR1,SFN,IRAK1,MAP3K1,MAP3K5,MAP3K9,MAP3K10,MAP3K11,PAK1,PAK2,PIK3CB,MAP2K1,MAP2K3,MAP2K6,PTEN,SOD1,TSC2,CDK5R1,CDK5R2,GTPBP4,NUP62,PLCE1,SPHK2
GO:0031325	1.17017318464506e-05	0.000191709223867382	1.96531165311653	30.9525349834751	56	671	positive regulation of cellular metabolic process	AKT1,AKT2,APOE,BCL2,CFL1,CNTF,CREB1,CREBBP,CTNNB1,DRD1,EGF,ERCC3,FGF2,FOXO3,XRCC6,GDNF,GRIN1,HDAC1,HDAC2,HMGB2,HSP90AA1,IGF1,IRAK1,JUN,KLKB1,MAP3K1,NFATC2,PPARG,MAP2K3,PSMC5,RAN,RORB,SMARCA4,SMARCC2,SP1,SUPT5H,TP53,TP73,UBB,UBE2N,NR1H2,TFEB,IRS2,BECN1,SQSTM1,HDAC4,NR1H3,ARPC2,STUB1,ATG7,PPARGC1A,ZNF423,NUP62,LEF1,PPARGC1B,NPAS4
GO:0010604	1.28615786988899e-05	0.000207401373783145	1.970594413519	30.3067294845651	55	657	positive regulation of macromolecule metabolic process	AKT1,AKT2,APOE,BCL2,CDH13,CFL1,CNTF,CREB1,CREBBP,CTNNB1,ERCC3,FGF2,FOXO3,XRCC6,GDNF,GRIN1,HDAC1,HDAC2,HMGB2,IGF1,IRAK1,JUN,KLKB1,MAP3K1,NFATC2,PPARG,MAPK9,MAP2K3,PSMC5,RAN,RORB,SMARCA4,SMARCC2,SP1,SUPT5H,TP53,TP73,UBB,UBE2N,NR1H2,TFEB,IRS2,SQSTM1,HDAC4,HDAC6,NR1H3,ARPC2,STUB1,ATG7,PPARGC1A,ZNF423,NUP62,LEF1,PPARGC1B,NPAS4
GO:0010942	1.33627276736197e-05	0.000213249747330305	2.48755380872169	14.1154630476057	32	306	positive regulation of cell death	AKT1,APOE,BCL2,CASP3,CASP6,CDK5,DNM2,ERCC3,SFN,HTT,HIP1,MAP3K5,MAP3K10,P2RX7,PPP3R1,MAPK8,PTEN,RPS3,RPS3A,SOD1,TGM2,TP53,TP73,CUL2,CUL1,IKBKG,RIPK2,CDK5R1,TUBB2C,DAPK2,HTRA2,TUBB
GO:0055080	1.47099058493431e-05	0.000232341077005008	2.71670220541143	10.9786934814711	27	238	cation homeostasis	APOE,ATP1A1,ATP5B,ATP6V1B1,ATP7A,BCL2,CAV1,DRD1,DRD2,EPOR,GLP1R,GNB1,CCR10,GRIN1,HTT,NOS1,P2RX7,PIK3CB,PRKCB,PRNP,CCL5,SOD1,TGM2,TP53,PLCE1,ATP6V1H,TMPRSS3
GO:0022008	1.75574978308431e-05	0.000275903537341821	2.2554386911183	18.3593277547289	38	398	neurogenesis	APOE,ATP7A,BCL2,BDNF,CDK5,CTNNB1,DRD1,DRD2,EN1,FGF2,XRCC6,GDNF,HTT,IGF1,MMP14,MYH10,NGF,NRTN,MAP2K1,PTEN,RORB,SIAH1,SMARCA4,SOD1,STXBP1,TP53,UBB,UCHL1,YWHAE,ULK1,NAPA,CDK5R1,NOG,FEZ2,AFG3L2,MYCBP2,PRPF19,HTRA2
GO:0065003	1.82074060867963e-05	0.00028466401394585	2.05933112161121	24.7712537796217	47	537	macromolecular complex assembly	ADD1,APOE,CAT,CAV1,SEPT7,CDK5,CREBBP,CRYAB,CSE1L,DLG4,FGA,GSK3B,HIP1,HMGB1,HMGB2,HSPA4,HSP90AA1,IRAK1,IPO5,MAP3K1,MAP3K11,NUP98,PFKM,PRNP,ATXN2,SNRPD1,SNRPD2,SNRPG,TCP1,TGM2,TP53,SUMO1,WIPF1,TUBA1A,EIF3A,SNAP91,ARPC2,TUBB2C,SLU7,PPARGC1A,SF3A3,SNRNP200,SF3B3,PRPF31,CRNKL1,TOMM22,TUBB
GO:0008285	1.88793727327166e-05	0.000293679131397813	2.47981353383459	13.7003023697349	31	297	negative regulation of cell proliferation	APOE,ASPH,ATP5A1,BCL2,BDNF,CASP3,CAV1,CDH13,DRD2,FGF2,FNTB,FRK,SFN,JUN,PPARG,PTEN,PTGS2,TP53,TSC1,TSC2,TSG101,CUL2,CUL1,BECN1,NOG,PTGES,HDAC4,MFN2,DHRS2,GTPBP4,NUP62
GO:0051338	1.90553122955439e-05	0.000294926441559172	2.52156233820354	13.0544968708248	30	283	regulation of transferase activity	AKT1,APOE,CASP3,CAV1,CDK5,EGF,FGF2,FPR1,SFN,IRAK1,MAP3K1,MAP3K5,MAP3K9,MAP3K10,MAP3K11,PAK1,PAK2,PIK3CB,MAP2K1,MAP2K3,MAP2K6,PTEN,SOD1,TSC2,CDK5R1,CDK5R2,GTPBP4,NUP62,PLCE1,SPHK2
GO:0048878	1.95936428675313e-05	0.000301742100159982	2.21719283423566	19.1435201462626	39	415	chemical homeostasis	APOE,ATP1A1,ATP5B,ATP6V1B1,ATP7A,BCL2,CAV1,CDK5,DRD1,DRD2,EPOR,GLP1R,GNB1,GOT1,CCR10,GRIN1,GRIN2B,HTT,IGF1,KCNJ11,LPL,NOS1,P2RX7,PFKM,PIK3CB,PPARG,PRKCB,PRNP,CCL5,SOD1,TGM2,TP53,IRS2,PPARGC1A,AFG3L2,PLCE1,ATP6V1H,EGLN1,TMPRSS3
GO:0043065	2.30024376114165e-05	0.00035073023684734	2.45160446096654	13.8386892623585	31	300	positive regulation of apoptosis	AKT1,APOE,BCL2,CASP3,CASP6,CDK5,DNM2,ERCC3,SFN,HTT,HIP1,MAP3K5,MAP3K10,PPP3R1,MAPK8,PTEN,RPS3,RPS3A,SOD1,TGM2,TP53,TP73,CUL2,CUL1,IKBKG,RIPK2,CDK5R1,TUBB2C,DAPK2,HTRA2,TUBB
GO:0007399	2.3274458398499e-05	0.000353129713632399	1.82255639427334	38.6099430419802	65	837	nervous system development	AARS,ACCN1,ADORA2A,APAF1,APOE,ATP7A,BCL2,BDNF,CDK5,CFL1,CNTF,CTNNB1,DAB1,DLG4,DRD1,DRD2,RCAN1,EGF,EN1,EPOR,FGF2,AFF2,XRCC6,GDNF,HTT,NRG1,IGF1,MEF2A,MMP14,MYH10,NGF,NRTN,PARK2,PFN1,MAP2K1,PTEN,RORB,SDHA,SH3GL3,SIAH1,SLC1A2,SLC6A3,SMARCA4,SOD1,STXBP1,TP53,TSC2,UBB,UBE3A,UCHL1,YWHAE,SLC7A5,ULK1,IRS2,NAPA,CDK5R1,NOG,FEZ2,HDAC4,AFG3L2,MYCBP2,ZNF423,PRPF19,HTRA2,LEF1
GO:0007267	2.43884714459694e-05	0.000366421912456516	2.00108681353788	26.5241544195204	49	575	cell-cell signaling	ACCN1,ADCYAP1,ADORA2A,SLC25A4,APOE,BDNF,CDK5,CTNNB1,DLG4,DRD1,DRD2,FGF2,FNTA,GABRG2,GDNF,GLP1R,GRIA1,GRIA2,GRIN1,GRIN2B,GRM1,GRM2,GRM5,HTT,HTR1F,HTR2C,HTR6,KCNA1,KCNJ11,MLLT4,NGF,NOS1,NPY,PFKM,PRKACA,S100P,CCL5,SLC1A2,SLC6A1,SLC6A2,SLC6A4,SNAP25,STX1A,STXBP1,UBB,HAP1,NISCH,STRN4,BARX1
GO:0055085	2.48298845050337e-05	0.000371242933376232	2.62809031373521	11.3015962309261	27	245	transmembrane transport	SLC25A4,ATP5A1,ATP5B,ATP5D,ATP5F1,ATP6V1A,ATP6V1B1,ATP6V1E1,ATP7A,HTT,HTR2C,NUP98,PEX6,RANBP2,SLC1A2,SLC2A1,SLC7A5,NUP155,NUP153,ATP5H,NUP160,NUP62,ATP6V1H,SEC61A2,TOMM22,NUP107,SENP2
GO:0048468	2.77050310502956e-05	0.000406340455404335	1.96131226067801	28.1386681667956	51	610	cell development	AKT1,APOE,ATP7A,BCL2,BDNF,CDK5,CFL1,CSRP2,CTNNB1,DRD1,DRD2,RCAN1,EN1,FGF2,XRCC6,GDNF,HTT,NRG1,HSPA2,IGF1,JUND,MMP14,MSH2,MYH10,NGF,NOS1,NRTN,PPARG,MAP2K1,PTEN,RORB,SIAH1,SMARCA4,SOD1,STXBP1,TP53,UBB,UCHL1,YWHAE,FZD5,ULK1,NAPA,CDK5R1,NOG,FEZ2,AFG3L2,DZIP1,MYCBP2,PRPF19,HTRA2,LEF1
GO:0043068	2.79299456650835e-05	0.000407697785063779	2.42401764705882	13.9770761549821	31	303	positive regulation of programmed cell death	AKT1,APOE,BCL2,CASP3,CASP6,CDK5,DNM2,ERCC3,SFN,HTT,HIP1,MAP3K5,MAP3K10,PPP3R1,MAPK8,PTEN,RPS3,RPS3A,SOD1,TGM2,TP53,TP73,CUL2,CUL1,IKBKG,RIPK2,CDK5R1,TUBB2C,DAPK2,HTRA2,TUBB
GO:0065008	3.5075904038787e-05	0.000500156409441963	1.63731108148815	60.9363617185852	92	1321	regulation of biological quality	ADD1,ADORA2A,AKT1,ALDOA,SLC25A4,APOE,ATP1A1,ATP5B,ATP6V1B1,ATP7A,BCL2,CASP3,CAV1,CDK5,CFL1,CREBBP,CSRP2,CTNNB1,ACE,DRD1,DRD2,EPOR,FGA,FOXO3,MTOR,XRCC6,GDNF,GLP1R,GNB1,GOT1,SFN,GPI,CCR10,GRIN1,GRIN2B,HTT,HTR2C,IGF1,IKBKB,KCNJ11,KLKB1,LPL,MAP3K1,MYH10,NGF,NOS1,NPY,P2RX7,PEX6,PFKM,PFN2,PIK3CB,PPARG,PRKCB,PRNP,PTEN,PTGS2,RPS5,CCL5,SLC6A4,SNAP25,SOD1,SP1,STX1A,TFPI,TGM2,TP53,TP73,TSG101,UBB,IRS2,NOG,G…
GO:0006281	3.52516735463894e-05	0.000500346334206817	2.47346002831101	12.8238520497855	29	278	DNA repair	ERCC3,ERCC5,XRCC6,HMGB1,HMGB2,MGMT,MSH2,MSH3,NUDT1,OGG1,UPF1,RPS3,SOD1,SSRP1,TP53,TP73,UBE2A,UBE2N,UBE2V2,SUMO1,VCP,SMC3,SUPT16H,SMG1,SIRT1,RAD54B,PRPF19,WDR33,XAB2
GO:0034621	3.61705232653898e-05	0.000508699596609135	2.19881109346101	18.2670698263132	37	396	cellular macromolecular complex subunit organization	ADD1,CDK5,CFL1,CSE1L,ETF1,FGA,NRG1,HIP1,HMGB1,HMGB2,HSPA4,HSP90AA1,IPO5,MAP3K1,NUP98,PFN2,UPF1,ATXN2,SNRPD1,SNRPD2,SNRPG,TCP1,WIPF1,TUBA1A,EIF3A,SNAP91,HDAC6,ARPC2,TUBB2C,SLU7,SF3A3,SUPT16H,SNRNP200,PRPF31,CRNKL1,TOMM22,TUBB
GO:0055082	3.83122038388699e-05	0.000536370853744178	2.37936750902527	14.2077209760214	31	308	cellular chemical homeostasis	APOE,ATP1A1,ATP5B,ATP7A,BCL2,CAV1,CDK5,DRD1,DRD2,EPOR,GLP1R,GNB1,CCR10,GRIN1,GRIN2B,HTT,KCNJ11,NOS1,P2RX7,PIK3CB,PRKCB,PRNP,CCL5,SOD1,TGM2,TP53,PPARGC1A,AFG3L2,PLCE1,ATP6V1H,TMPRSS3
GO:0031324	4.14971992013461e-05	0.000578332006968987	1.95465235205135	27.0777019900148	49	587	negative regulation of cellular metabolic process	ADD1,AKT1,APOE,CAV1,CDK5,CTNNB1,GRLF1,HDAC2,NRG1,HMGB1,HMGB2,HTR2C,EIF3E,JUN,MAP3K10,MSH2,MSH3,PPARG,RPS3,SMARCA4,SMARCC2,SOD1,SUPT5H,TIMP3,TP53,TSC1,TSG101,UBE2I,SUMO1,NR1H2,YWHAE,NCOR1,HDAC4,HDAC6,DNAJB6,SIRT2,SNW1,ZNF423,SIRT4,SIRT1,GTPBP4,BACE2,COBRA1,SIN3A,EIF2C2,VPS28,LEF1,TH1L,TAF9B
GO:0050896	4.43879663298489e-05	0.000615833046378084	1.43741581061928	141.984951831798	184	3078	response to stimulus	AARS,ACCN2,ADCY1,ADORA2A,AP2A2,AKT1,AKT2,ALPL,APAF1,APOE,ATP5D,ATP7A,BCL2,BDNF,CASP3,CAT,CAV1,CDH13,CDK5,CFL1,CHUK,CNR1,CNR2,CREB1,CREBBP,CRYAB,CTSD,DLG4,DRD1,DRD2,RCAN1,ERCC3,ERCC5,FGA,FGF2,FNTB,FPR1,MTOR,XRCC6,GABRG2,GDNF,GLP1R,GNAS,GNB1,GOT1,SFN,GPI,CCR10,GRIA2,GRIN1,GRIN2B,GSK3B,HTT,NRG1,HMGB1,HMGB2,HSF1,DNAJB2,DNAJA1,HSPA2,HSPA4,HSPA5,HSPA8,HSPB1,HSP90AA1,DNAJB1,HTR1A,HTR2C,IGF1,IRAK1,ITPR1,…
GO:0048666	5.39442262513882e-05	0.000735169101125114	2.55051440329218	11.1632093383025	26	242	neuron development	APOE,ATP7A,BCL2,BDNF,CDK5,DRD1,DRD2,EN1,GDNF,HTT,MYH10,NGF,NRTN,PTEN,RORB,SIAH1,SOD1,STXBP1,UBB,UCHL1,ULK1,CDK5R1,FEZ2,AFG3L2,MYCBP2,HTRA2
GO:0006873	6.48780774869872e-05	0.00086504103315983	2.3420762074798	13.9309471907742	30	302	cellular ion homeostasis	APOE,ATP1A1,ATP5B,ATP7A,BCL2,CAV1,CDK5,DRD1,DRD2,EPOR,GLP1R,GNB1,CCR10,GRIN1,GRIN2B,HTT,KCNJ11,NOS1,P2RX7,PIK3CB,PRKCB,PRNP,CCL5,SOD1,TGM2,TP53,AFG3L2,PLCE1,ATP6V1H,TMPRSS3
GO:0007610	7.81821290349414e-05	0.00102468492522391	2.15967700529767	17.5290063989874	35	380	behavior	ADCY1,ATP7A,BCL2,BDNF,CDH13,CDK5,CNR1,CNR2,DLG4,DRD1,DRD2,FGF2,FPR1,GABRG2,GDNF,GLP1R,CCR10,GRIN1,GRIN2B,HTT,HTR1A,HTR2C,NPY,PIK3CB,MAP2K1,S100P,CCL5,SLC1A2,SLC6A3,SLC18A2,SOD1,TSC2,UCHL1,RASD2,HTRA2
GO:0006163	8.69973137610598e-05	0.00112584758984901	2.46915794718485	11.4861120877575	26	249	purine nucleotide metabolic process	ADCY1,ADCYAP1,ADORA2A,ALDOA,APOE,ATP1A1,ATP5A1,ATP5B,ATP5D,ATP5F1,ATP6V1A,ATP6V1B1,ATP6V1E1,ATP7A,DRD1,DRD2,GLP1R,GNAS,GRM2,MSH2,OGG1,PDE8B,VPS4B,ATP5H,CAP1,ATP6V1H
GO:0006066	9.93922591656979e-05	0.00125978665938415	2.10579581708614	18.4515856831446	36	400	alcohol metabolic process	AKT1,AKT2,ALDOA,APOE,ATP7A,CAT,DRD1,DRD2,GAPDH,GOT1,GPD1,GPI,HMGCR,HMGCS1,HTR2C,IGF1,ITPKA,KCNJ11,OGG1,PDHA1,PFKM,PGK1,PIK3CA,PKM2,PTEN,SLC6A3,SOD1,SORL1,SREBF1,SREBF2,IRS2,EBP,PPARGC1A,NISCH,CYB5R1,SPHK2
GO:0019725	0.000101491642911971	0.0012707083746702	2.1280193236715	17.7596512200267	35	385	cellular homeostasis	ALDOA,APOE,ATP1A1,ATP5B,ATP7A,BCL2,CAV1,CDK5,DRD1,DRD2,EPOR,GLP1R,GNB1,CCR10,GRIN1,GRIN2B,HTT,KCNJ11,NOS1,P2RX7,PFKM,PIK3CB,PRKCB,PRNP,CCL5,SOD1,TGM2,TP53,PPARGC1A,AFG3L2,PLCE1,ATP6V1H,TMPRSS3,SH3BGRL3,SLC22A12
GO:0034984	0.000105087378771839	0.0013104013223371	2.23891700680272	14.991913367555	31	325	cellular response to DNA damage stimulus	ERCC3,ERCC5,XRCC6,SFN,HMGB1,HMGB2,MGMT,MSH2,MSH3,NUDT1,OGG1,MAP2K6,UPF1,RPS3,SOD1,SSRP1,TP53,TP73,UBE2A,UBE2N,UBE2V2,SUMO1,VCP,SMC3,SUPT16H,SMG1,SIRT1,RAD54B,PRPF19,WDR33,XAB2
GO:0051704	0.000124210711720494	0.00152417925139092	1.87172850158182	27.5389916320934	48	597	multi-organism process	ADCYAP1,AP2A2,BIN1,SLC25A4,BCL2,CAV1,CREB1,CREBBP,DRD1,EPOR,ERCC3,KAT2A,GNAS,GRIN2B,HTT,HDAC1,HSPA8,IRAK1,IPO5,MAP3K5,NUP98,P2RX7,PAK2,PSMC2,PSMC3,RAN,RPLP0,CCL5,SLC20A2,SOD1,SP1,TAF4,TP53,TSG101,UBE2I,UBE3A,YWHAE,CUL2,IKBKG,BECN1,RIPK2,BTRC,SMC3,VPRBP,SF3B2,SIRT1,DUOX2,ATP6V1H
GO:0051173	0.000127862804612511	0.00155659066484796	1.95757649033469	23.0644821039308	42	500	positive regulation of nitrogen compound metabolic process	AKT1,APOE,CREB1,CREBBP,CTNNB1,DRD1,ERCC3,FOXO3,XRCC6,GDNF,GRIN1,HDAC1,HDAC2,HMGB2,HSP90AA1,IGF1,IRAK1,JUN,NFATC2,PPARG,MAP2K3,PSMC5,RAN,RORB,SMARCA4,SMARCC2,SP1,SUPT5H,TP53,TP73,UBB,UBE2N,NR1H2,TFEB,SQSTM1,NR1H3,PPARGC1A,ZNF423,NUP62,LEF1,PPARGC1B,NPAS4
GO:0032940	0.000128690454585272	0.00156049842567968	2.40338254661399	11.7628858730047	26	255	secretion by cell	BDNF,CDK5,DRD2,EGF,GDNF,GLP1R,GNAS,GRIN2B,HTT,HTR2C,KCNJ11,MYH10,NGF,P2RX7,PFKM,CCL5,SNAP25,STX1A,STXBP1,SNAP29,CPLX2,NISCH,SCFD1,BACE2,TRPV6,SCAMP5
GO:0050801	0.000154880903108358	0.00181381437860738	2.18569568106312	15.3148161170101	31	332	ion homeostasis	APOE,ATP1A1,ATP5B,ATP6V1B1,ATP7A,BCL2,CAV1,CDK5,DRD1,DRD2,EPOR,GLP1R,GNB1,CCR10,GRIN1,GRIN2B,HTT,KCNJ11,NOS1,P2RX7,PIK3CB,PRKCB,PRNP,CCL5,SOD1,TGM2,TP53,AFG3L2,PLCE1,ATP6V1H,TMPRSS3
GO:0010628	0.00016722711670802	0.00192906187063933	1.98316590786893	21.1270656072006	39	458	positive regulation of gene expression	CDH13,CREB1,CREBBP,CTNNB1,ERCC3,FOXO3,XRCC6,GDNF,GRIN1,HDAC1,HDAC2,HMGB2,IGF1,IRAK1,JUN,NFATC2,PPARG,MAPK9,MAP2K3,PSMC5,RAN,RORB,SMARCA4,SMARCC2,SP1,SUPT5H,TP53,TP73,UBB,NR1H2,TFEB,SQSTM1,NR1H3,PPARGC1A,ZNF423,NUP62,LEF1,PPARGC1B,NPAS4
GO:0048513	0.000172378208585955	0.00197294481980172	1.53837046674256	67.9018353139723	97	1472	organ development	AARS,AKT1,ALPL,APOE,ATP5B,ATP7A,BCL2,BDNF,CASP3,CAV1,CDH13,CDK5,CFL1,CHUK,CRYAB,CSRP2,CTNNB1,ACE,DRD1,DRD2,RCAN1,EGF,EN1,EPOR,ERCC3,FGA,FGF2,FOXO3,AFF2,GDNF,SFN,GPI,GRIN2B,GSK3B,HTT,NRG1,HMGB2,HMGCR,HTR2C,IGF1,JUN,LPL,MEF2A,MAP3K1,MLF1,MMP14,MSH2,MYH10,NOS1,NRTN,P2RX7,PFN1,PPARG,PRKACA,MAPK9,MAP2K1,PTCH1,PTEN,PTGS2,RORB,RPL22,SLC1A2,SLC6A3,SMARCA4,SOD1,SP1,TGM2,TIMP3,TP53,TSC2,TSG101,UBB,UBE3A,NR…
GO:0006974	0.000232313118794268	0.00251061195047841	2.10240533460348	16.3757822937909	32	355	response to DNA damage stimulus	CASP3,ERCC3,ERCC5,XRCC6,SFN,HMGB1,HMGB2,MGMT,MSH2,MSH3,NUDT1,OGG1,MAP2K6,UPF1,RPS3,SOD1,SSRP1,TP53,TP73,UBE2A,UBE2N,UBE2V2,SUMO1,VCP,SMC3,SUPT16H,SMG1,SIRT1,RAD54B,PRPF19,WDR33,XAB2
GO:0006461	0.000243046455663677	0.00260830342663459	2.0458905294991	17.8519091484424	34	387	protein complex assembly	ADD1,CAT,CAV1,SEPT7,CDK5,CREBBP,CRYAB,CSE1L,DLG4,FGA,GSK3B,HIP1,HSPA4,HSP90AA1,IRAK1,IPO5,MAP3K1,MAP3K11,NUP98,PFKM,PRNP,TCP1,TGM2,TP53,SUMO1,WIPF1,TUBA1A,SNAP91,ARPC2,TUBB2C,PPARGC1A,SF3B3,TOMM22,TUBB
GO:0070271	0.000243046455663677	0.00260830342663459	2.0458905294991	17.8519091484424	34	387	protein complex biogenesis	ADD1,CAT,CAV1,SEPT7,CDK5,CREBBP,CRYAB,CSE1L,DLG4,FGA,GSK3B,HIP1,HSPA4,HSP90AA1,IRAK1,IPO5,MAP3K1,MAP3K11,NUP98,PFKM,PRNP,TCP1,TGM2,TP53,SUMO1,WIPF1,TUBA1A,SNAP91,ARPC2,TUBB2C,PPARGC1A,SF3B3,TOMM22,TUBB
GO:0007010	0.000248702969132208	0.00265053683365814	1.99845026530784	19.328036003094	36	419	cytoskeleton organization	ADD1,ALDOA,APOE,BCL2,BUB1B,CFL1,CTNNB1,DYNC1H1,MTOR,KIF11,MAP3K1,MYH10,P2RX7,PAK1,PFN1,PFN2,RAN,ROCK1,SOD1,TSC1,WIPF1,PRC1,SMC3,HDAC6,DNAJB6,ARPC2,CAP1,NISCH,PACSIN2,MYCBP2,EPB41L3,PLCE1,BIN3,TEKT1,TLN2,TUBB
GO:0048699	0.000262993151962795	0.00279316864843245	2.06035785100557	17.2061036495324	33	373	generation of neurons	APOE,ATP7A,BCL2,BDNF,CDK5,DRD1,DRD2,EN1,XRCC6,GDNF,HTT,MYH10,NGF,NRTN,MAP2K1,PTEN,RORB,SIAH1,SOD1,STXBP1,TP53,UBB,UCHL1,YWHAE,ULK1,NAPA,CDK5R1,NOG,FEZ2,AFG3L2,MYCBP2,PRPF19,HTRA2
GO:0009892	0.000270607811933258	0.0028354358266584	1.79112631830918	29.2457633077843	49	634	negative regulation of metabolic process	ADD1,AKT1,APOE,CAV1,CDK5,CTNNB1,GRLF1,HDAC2,NRG1,HMGB1,HMGB2,HTR2C,EIF3E,JUN,MAP3K10,MSH2,MSH3,PPARG,RPS3,SMARCA4,SMARCC2,SOD1,SUPT5H,TIMP3,TP53,TSC1,TSG101,UBE2I,SUMO1,NR1H2,YWHAE,NCOR1,HDAC4,HDAC6,DNAJB6,SIRT2,SNW1,ZNF423,SIRT4,SIRT1,GTPBP4,BACE2,COBRA1,SIN3A,EIF2C2,VPS28,LEF1,TH1L,TAF9B
GO:0009891	0.000285973821285346	0.00292624375268726	1.84791055529823	25.4631882427396	44	552	positive regulation of biosynthetic process	AKT1,AKT2,APOE,CREB1,CREBBP,CTNNB1,DRD1,ERCC3,FOXO3,XRCC6,GDNF,GRIN1,HDAC1,HDAC2,HMGB2,HSP90AA1,IGF1,IRAK1,JUN,NFATC2,PPARG,MAP2K3,PSMC5,RAN,RORB,SMARCA4,SMARCC2,SP1,SUPT5H,TP53,TP73,UBB,NR1H2,TFEB,IRS2,SQSTM1,HDAC6,NR1H3,PPARGC1A,ZNF423,NUP62,LEF1,PPARGC1B,NPAS4
GO:0045935	0.000293216009598223	0.00299041493232624	1.90563351637177	22.4648055692286	40	487	positive regulation of nucleobase, nucleoside, nucleotide and nucleic acid metabolic process	APOE,CREB1,CREBBP,CTNNB1,DRD1,ERCC3,FOXO3,XRCC6,GDNF,GRIN1,HDAC1,HDAC2,HMGB2,IGF1,IRAK1,JUN,NFATC2,PPARG,MAP2K3,PSMC5,RAN,RORB,SMARCA4,SMARCC2,SP1,SUPT5H,TP53,TP73,UBB,UBE2N,NR1H2,TFEB,SQSTM1,NR1H3,PPARGC1A,ZNF423,NUP62,LEF1,PPARGC1B,NPAS4
GO:0050789	0.000306113124176733	0.00311164495862818	1.32021884164852	319.673721960481	363	6930	regulation of biological process	AARS,ACCN2,ADCY1,ADCYAP1,ADD1,ADORA2A,AP2A2,AKT1,AKT2,ALDOA,BIN1,APAF1,XIAP,APOE,ARF4,ASPH,ATF3,ATP5A1,ATP5B,ATP7A,BAG1,BCL2,BDNF,BUB1B,CAPN5,CAPN1,CASP1,CASP2,CASP3,CASP6,CAT,CAV1,CDC5L,CDH13,CDK5,CFL1,CHUK,CNR1,CNR2,CNTF,CREB1,CREBBP,CRYAB,CSNK2A1,CSNK2B,CTNNB1,ACE,DLG4,DNM2,DRD1,DRD2,RCAN1,EEF1A2,EGF,EIF5,EN1,EPOR,EPS15,ERCC3,ERCC5,ETF1,FGA,FGF2,FOXO3,FNTA,FNTB,FPR1,FRK,MTOR,XRCC6,GABRG2,KAT2A…
GO:0042592	0.000314109338303506	0.00317198938352393	1.75708068830598	30.998663947683	51	672	homeostatic process	AKT1,ALDOA,APOE,ATP1A1,ATP5B,ATP6V1B1,ATP7A,BCL2,CASP3,CAV1,CDK5,CREBBP,CTNNB1,DRD1,DRD2,EPOR,FOXO3,XRCC6,GLP1R,GNB1,GOT1,CCR10,GRIN1,GRIN2B,HTT,IGF1,IKBKB,KCNJ11,LPL,NOS1,P2RX7,PFKM,PIK3CB,PPARG,PRKCB,PRNP,CCL5,SOD1,SP1,TGM2,TP53,IRS2,NOG,PPARGC1A,AFG3L2,PLCE1,ATP6V1H,EGLN1,TMPRSS3,SH3BGRL3,SLC22A12
GO:0045941	0.000340925176624631	0.00340925176624631	1.94228046032031	20.3890021798748	37	442	positive regulation of transcription	CREB1,CREBBP,CTNNB1,ERCC3,FOXO3,XRCC6,GDNF,GRIN1,HDAC1,HDAC2,HMGB2,IGF1,IRAK1,JUN,NFATC2,PPARG,MAP2K3,PSMC5,RAN,RORB,SMARCA4,SMARCC2,SP1,SUPT5H,TP53,TP73,UBB,NR1H2,TFEB,SQSTM1,NR1H3,PPARGC1A,ZNF423,NUP62,LEF1,PPARGC1B,NPAS4
GO:0019222	0.000382622055279022	0.00364853229182473	1.35679448436778	156.838478306729	194	3400	regulation of metabolic process	ADCYAP1,ADD1,ADORA2A,AKT1,AKT2,APOE,ATF3,ATP7A,BCL2,BDNF,CASP3,CAT,CAV1,CDC5L,CDH13,CDK5,CFL1,CNTF,CREB1,CREBBP,CTNNB1,ACE,DNM2,DRD1,DRD2,RCAN1,EGF,EIF5,EN1,ERCC3,ETF1,FGF2,FOXO3,FPR1,XRCC6,KAT2A,GDNF,GLP1R,GNAS,SFN,GRIA2,GRIN1,GRLF1,GRM2,HDAC1,HDAC2,NRG1,HIP1,UBE2K,HMGB1,HMGB2,HSF1,HSPB1,HSP90AA1,HTR2C,IGF1,IKBKB,EIF3E,IRAK1,JUN,JUND,KLKB1,MEF2A,MAP3K1,MAP3K5,MAP3K9,MAP3K10,MAP3K11,MSH2,MSH3,NFA…
GO:0045944	0.000401943286265202	0.00381675652727326	2.21609062980031	12.6393361929541	26	274	positive regulation of transcription from RNA polymerase II promoter	CREB1,CTNNB1,ERCC3,FOXO3,XRCC6,GDNF,GRIN1,HDAC1,HDAC2,HMGB2,IGF1,JUN,NFATC2,PPARG,SMARCA4,SP1,SUPT5H,TP53,NR1H2,TFEB,SQSTM1,NR1H3,PPARGC1A,LEF1,PPARGC1B,NPAS4
GO:0031328	0.000431140107290863	0.00399973352546945	1.82158598166304	25.1864144574924	43	546	positive regulation of cellular biosynthetic process	AKT1,AKT2,APOE,CREB1,CREBBP,CTNNB1,DRD1,ERCC3,FOXO3,XRCC6,GDNF,GRIN1,HDAC1,HDAC2,HMGB2,HSP90AA1,IGF1,IRAK1,JUN,NFATC2,PPARG,MAP2K3,PSMC5,RAN,RORB,SMARCA4,SMARCC2,SP1,SUPT5H,TP53,TP73,UBB,NR1H2,TFEB,IRS2,SQSTM1,NR1H3,PPARGC1A,ZNF423,NUP62,LEF1,PPARGC1B,NPAS4
GO:0050794	0.000495461625972697	0.00436006230855973	1.30565064296862	309.34083397792	351	6706	regulation of cellular process	AARS,ACCN2,ADCY1,ADCYAP1,ADD1,ADORA2A,AKT1,AKT2,ALDOA,BIN1,APAF1,XIAP,APOE,ARF4,ASPH,ATF3,ATP5A1,ATP5B,ATP7A,BAG1,BCL2,BDNF,BUB1B,CAPN5,CAPN1,CASP1,CASP2,CASP3,CASP6,CAT,CAV1,CDC5L,CDH13,CDK5,CFL1,CHUK,CNR1,CNR2,CNTF,CREB1,CREBBP,CRYAB,CSNK2A1,CSNK2B,CTNNB1,ACE,DLG4,DNM2,DRD1,DRD2,RCAN1,EEF1A2,EGF,EIF5,EN1,EPOR,EPS15,ERCC3,ERCC5,ETF1,FGA,FGF2,FOXO3,FNTA,FNTB,FPR1,FRK,MTOR,XRCC6,GABRG2,KAT2A,GDNF,…
GO:0051726	0.000502655327394787	0.00441076469622776	2.21853400631251	12.1319175866676	25	263	regulation of cell cycle	ADCYAP1,AKT1,BCL2,BUB1B,CASP3,CDK5,EGF,ERCC3,SFN,IGF1,JUN,MSH2,PIN1,PTEN,SMARCA4,TP53,HDAC3,CDK5R1,CDK5R2,BUB3,SIRT2,MYCBP2,PES1,GTPBP4,UHRF2
GO:0046903	0.000504536382098758	0.00441469334336414	2.0805557808234	14.9457844033472	29	324	secretion	ATP6V1B1,BDNF,CDK5,ACE,DRD2,EGF,GDNF,GLP1R,GNAS,GRIN2B,HTT,NRG1,HTR2C,KCNJ11,MYH10,NGF,P2RX7,PFKM,CCL5,SNAP25,STX1A,STXBP1,SNAP29,CPLX2,NISCH,SCFD1,BACE2,TRPV6,SCAMP5
GO:0048731	0.000603119312350021	0.0050478464185817	1.42150737323951	91.4737360241896	121	1983	system development	AARS,ACCN1,ADORA2A,AKT1,ALPL,APAF1,APOE,ATP5B,ATP6V1B1,ATP7A,BCL2,BDNF,CASP3,CAV1,CDH13,CDK5,CFL1,CHUK,CNTF,CRYAB,CSRP2,CTNNB1,DAB1,ACE,DLG4,DRD1,DRD2,RCAN1,EGF,EN1,EPOR,ERCC3,FGA,FGF2,FOXO3,AFF2,XRCC6,GDNF,SFN,GPI,GRIN2B,GSK3B,HTT,NRG1,HMGB2,HMGCR,HTR2C,IGF1,JUN,JUND,LGALS3,LPL,MEF2A,MAP3K1,MLF1,MMP14,MSH2,MSH3,MYH10,NGF,NOS1,NRTN,P2RX7,PARK2,PFN1,PPARG,PRKACA,MAPK9,MAP2K1,PTCH1,PTEN,PTGS2,RORB,…
GO:0045893	0.000636369299537793	0.00529734443939569	1.97093023255814	17.344490542156	32	376	positive regulation of transcription, DNA-dependent	CREB1,CTNNB1,ERCC3,FOXO3,XRCC6,GDNF,GRIN1,HDAC1,HDAC2,HMGB2,IGF1,JUN,NFATC2,PPARG,MAP2K3,PSMC5,RAN,RORB,SMARCA4,SMARCC2,SP1,SUPT5H,TP53,TP73,NR1H2,TFEB,SQSTM1,NR1H3,PPARGC1A,LEF1,PPARGC1B,NPAS4
GO:0010557	0.000638648389499427	0.00530198662980656	1.80954356846473	24.1254482807116	41	523	positive regulation of macromolecule biosynthetic process	AKT1,AKT2,CREB1,CREBBP,CTNNB1,ERCC3,FOXO3,XRCC6,GDNF,GRIN1,HDAC1,HDAC2,HMGB2,IGF1,IRAK1,JUN,NFATC2,PPARG,MAP2K3,PSMC5,RAN,RORB,SMARCA4,SMARCC2,SP1,SUPT5H,TP53,TP73,UBB,NR1H2,TFEB,IRS2,SQSTM1,HDAC6,NR1H3,PPARGC1A,ZNF423,NUP62,LEF1,PPARGC1B,NPAS4
GO:0051254	0.00069639896730871	0.00566163366458307	1.95924114421224	17.4367484705717	32	378	positive regulation of RNA metabolic process	CREB1,CTNNB1,ERCC3,FOXO3,XRCC6,GDNF,GRIN1,HDAC1,HDAC2,HMGB2,IGF1,JUN,NFATC2,PPARG,MAP2K3,PSMC5,RAN,RORB,SMARCA4,SMARCC2,SP1,SUPT5H,TP53,TP73,NR1H2,TFEB,SQSTM1,NR1H3,PPARGC1A,LEF1,PPARGC1B,NPAS4
GO:0009888	0.000728045508102417	0.00589511031935684	1.75786337048891	26.6164123479362	44	577	tissue development	AARS,AKT1,ALPL,ATP7A,BCL2,CASP3,CAV1,CDK5,CFL1,CHUK,CSRP2,CTNNB1,RCAN1,EPOR,ERCC3,FGA,GDNF,SFN,HTT,NRG1,IGF1,JUN,MYH10,NOS1,NRTN,P2RX7,PFN1,PPARG,PRKACA,MAP2K1,PTEN,PTGS2,SMARCA4,TIMP3,TSC2,TSG101,UBB,NOG,HDAC9,HDAC4,AFG3L2,SIRT2,LEF1,BARX1
GO:0030030	0.000729232802491869	0.00589511031935684	2.12021817736103	13.1467547992406	26	285	cell projection organization	AKT1,APOE,ATP7A,BCL2,BDNF,CDH13,CDK5,DRD2,GDNF,MYH10,NGF,NRTN,P2RX7,PTEN,ROCK1,SIAH1,SOD1,STXBP1,UBB,UCHL1,ULK1,CDK5R1,FEZ2,AFG3L2,MYCBP2,FXYD5
GO:0051172	0.000746383881748475	0.0059702317163131	1.88901591047846	19.7431966809648	35	428	negative regulation of nitrogen compound metabolic process	CAV1,CTNNB1,GRLF1,HDAC2,NRG1,HMGB1,HMGB2,HTR2C,MAP3K10,MSH2,MSH3,PPARG,RPS3,SMARCA4,SMARCC2,SUPT5H,TP53,TSG101,UBE2I,SUMO1,NR1H2,NCOR1,HDAC4,DNAJB6,SIRT2,SNW1,ZNF423,SIRT4,SIRT1,GTPBP4,COBRA1,SIN3A,LEF1,TH1L,TAF9B
GO:0048856	0.000800627751257191	0.00618230452793777	1.39576411337198	99.315659939526	129	2153	anatomical structure development	AARS,ACCN1,ADORA2A,AKT1,ALDOA,ALPL,APAF1,APOE,ASPH,ATP5B,ATP6V1B1,ATP7A,BCL2,BDNF,CASP3,CAV1,CDH13,CDK5,CFL1,CHUK,CNTF,CRYAB,CSRP2,CTNNB1,DAB1,ACE,DLG4,DRD1,DRD2,RCAN1,EGF,EN1,EPOR,ERCC3,FGA,FGF2,FOXO3,AFF2,XRCC6,GDNF,SFN,GPI,GRIN2B,GSK3B,HTT,NRG1,HMGB2,HMGCR,HTR2C,IGF1,JUN,JUND,LGALS3,LPL,MEF2A,MAP3K1,MLF1,MMP14,MSH2,MSH3,MYH10,NGF,NOS1,NRTN,P2RX7,PARK2,PFN1,PPARG,PRKACA,MAPK9,MAP2K1,PSMC3,PTCH1…
GO:0016477	0.000831916874832037	0.00634403423261976	2.06678993571577	13.9770761549821	27	303	cell migration	APOE,ATP5B,BCL2,CDH13,CDK5,CFL1,ACE,DRD1,DRD2,FGF2,GDNF,HMGCR,IGF1,MAP3K1,MMP14,MYH10,NRTN,PTEN,ROCK1,S100P,YWHAE,ULK1,IRS2,CDK5R1,CAP1,NISCH,GTPBP4
GO:0040007	0.000832139555187787	0.00634403423261976	1.95882985074627	16.8832009000774	31	366	growth	AKT1,APOE,BCL2,CNTF,CSRP2,ERCC5,FGA,MTOR,SFN,IGF1,PAK2,PIK3CA,PTCH1,PTGS2,SLC1A2,SLC6A3,SMARCA4,SOD1,TIMP3,TP53,TP73,TSG101,UBB,HMGA2,AFG3L2,INTS1,PRPF19,HTRA2,PLCE1,TAF9B,BIN3
GO:0030182	0.00086088483147595	0.00653085044567962	2.00410190657869	15.4532030096336	29	335	neuron differentiation	APOE,ATP7A,BCL2,BDNF,CDK5,DRD1,DRD2,EN1,GDNF,HTT,MYH10,NGF,NRTN,MAP2K1,PTEN,RORB,SIAH1,SOD1,STXBP1,UBB,UCHL1,ULK1,NAPA,CDK5R1,FEZ2,AFG3L2,MYCBP2,PRPF19,HTRA2
GO:0010605	0.00086679140908044	0.00655950255520333	1.72970569640821	27.6312495605091	45	599	negative regulation of macromolecule metabolic process	ADD1,AKT1,CDK5,CTNNB1,GRLF1,HDAC2,NRG1,HMGB1,HMGB2,EIF3E,JUN,MAP3K10,MSH2,MSH3,PPARG,RPS3,SMARCA4,SMARCC2,SUPT5H,TIMP3,TP53,TSC1,TSG101,UBE2I,SUMO1,NR1H2,YWHAE,NCOR1,HDAC4,HDAC6,DNAJB6,SIRT2,SNW1,ZNF423,SIRT4,SIRT1,GTPBP4,BACE2,COBRA1,SIN3A,EIF2C2,VPS28,LEF1,TH1L,TAF9B
GO:0031327	0.000883685108498044	0.00667095621121072	1.83469343076714	21.4499683566556	37	465	negative regulation of cellular biosynthetic process	APOE,CAV1,CTNNB1,GRLF1,HDAC2,NRG1,HMGB1,HMGB2,EIF3E,MAP3K10,PPARG,SMARCA4,SMARCC2,SOD1,SUPT5H,TP53,TSC1,TSG101,UBE2I,SUMO1,NR1H2,NCOR1,HDAC4,DNAJB6,SIRT2,SNW1,ZNF423,SIRT4,SIRT1,GTPBP4,BACE2,COBRA1,SIN3A,EIF2C2,LEF1,TH1L,TAF9B
GO:0048870	0.000902191868350966	0.00669807672482167	1.99742322937934	15.4993319738415	29	336	cell motility	APOE,ATP1A1,ATP5B,BCL2,CDH13,CDK5,CFL1,ACE,DRD1,DRD2,FGF2,GDNF,HMGCR,DNAJA1,IGF1,MAP3K1,MMP14,MYH10,NRTN,PTEN,ROCK1,S100P,YWHAE,ULK1,IRS2,CDK5R1,CAP1,NISCH,GTPBP4
GO:0051336	0.000918544120212171	0.0067210992776282	2.05161212842127	14.0693340833978	27	305	regulation of hydrolase activity	APAF1,CAV1,DRD1,DRD2,RCAN1,GNB1,SFN,GRM5,HIP1,HSPA5,HTR2C,MGMT,MSH2,MSH3,RPS3,TGM2,TP53,TSC1,TSC2,NR1H2,VCP,DNAJB6,NR1H3,SIRT1,INTS1,PLCE1,ADAP2
GO:0034622	0.00099002632859905	0.0070422196122057	1.98419555803306	15.5915899022572	29	338	cellular macromolecular complex assembly	ADD1,CDK5,CSE1L,FGA,HIP1,HMGB1,HMGB2,HSPA4,HSP90AA1,IPO5,MAP3K1,NUP98,ATXN2,SNRPD1,SNRPD2,SNRPG,TCP1,TUBA1A,EIF3A,SNAP91,ARPC2,TUBB2C,SLU7,SF3A3,SNRNP200,PRPF31,CRNKL1,TOMM22,TUBB
GO:0009605	0.00107253854451411	0.00755931056545413	1.62893462469734	35.1502707263906	54	762	response to external stimulus	ADORA2A,AKT1,ALPL,APOE,BCL2,CASP3,CAV1,CDH13,CNR2,CTSD,DRD1,DRD2,RCAN1,FGA,FGF2,FNTB,FPR1,MTOR,CCR10,GRIN2B,NRG1,HSPA5,IGF1,KLKB1,MAP3K1,MMP14,MYH10,NPY,PIK3CB,PPARG,MAP2K1,MAP2K3,PTGS2,CCL5,SLC1A2,SLC6A3,SOD1,SREBF1,TFPI,TGM2,TIMP3,TP53,TSC2,BECN1,RIPK2,NOG,RPS6KA5,ATG5,HDAC9,HDAC4,PPARGC1A,AFG3L2,SIRT1,HPS6
GO:0009890	0.00111448723240391	0.00780547984321048	1.80850263916083	21.7267421419028	37	471	negative regulation of biosynthetic process	APOE,CAV1,CTNNB1,GRLF1,HDAC2,NRG1,HMGB1,HMGB2,EIF3E,MAP3K10,PPARG,SMARCA4,SMARCC2,SOD1,SUPT5H,TP53,TSC1,TSG101,UBE2I,SUMO1,NR1H2,NCOR1,HDAC4,DNAJB6,SIRT2,SNW1,ZNF423,SIRT4,SIRT1,GTPBP4,BACE2,COBRA1,SIN3A,EIF2C2,LEF1,TH1L,TAF9B
GO:0007154	0.00132955066084138	0.00905976998980406	1.30112046188472	181.379087265312	216	3932	cell communication	AARS,ACCN1,ACCN2,ADCY1,ADCYAP1,ADORA2A,AKT1,AKT2,SLC25A4,APOE,ARF4,BAG1,BDNF,BUB1B,CAPN5,CASP1,CAT,CAV1,CDH13,CDK5,CFL1,CHUK,CNR1,CNR2,CNTF,CREB1,CREBBP,CSNK2A1,CSNK2B,CTNNB1,CTSD,DLG4,DNM2,DRD1,DRD2,RCAN1,EGF,EPOR,EPS15,FGA,FGF2,FNTA,FPR1,MTOR,GABRG2,GDNF,GLP1R,GNAI1,GNAS,GNB1,SFN,CCR10,GRIA1,GRIA2,GRIA3,GRIA4,GRIN1,GRIN2B,GRLF1,GRM1,GRM2,GRM5,GSK3B,HTT,NRG1,HMGB1,HMGB2,DNAJA1,HSPA5,HSP90AA1,HTR…
GO:0040011	0.00149008270762519	0.00997707552062081	1.79086778736938	21.3115814640321	36	462	locomotion	APOE,ATP1A1,ATP5B,BCL2,CDH13,CDK5,CFL1,ACE,DRD1,DRD2,FGF2,FPR1,GDNF,CCR10,HMGCR,DNAJA1,HTR2C,IGF1,MAP3K1,MMP14,MYH10,NRTN,PIK3CB,MAP2K1,PTEN,ROCK1,S100P,CCL5,TSC2,YWHAE,ULK1,IRS2,CDK5R1,CAP1,NISCH,GTPBP4
GO:0045595	0.00155018235126302	0.0103122281682292	1.9205451645643	16.0528795443358	29	348	regulation of cell differentiation	AKT1,APOE,BCL2,BDNF,CAV1,CTNNB1,DRD2,RCAN1,FGF2,FOXO3,XRCC6,NRG1,IGF1,JUND,LPL,NGF,PPARG,MAPK9,MAP2K1,SOD1,TP53,UBB,NR1H2,ULK1,CDK5R1,NOG,NR1H3,SIRT1,PRPF19
GO:0009966	0.00157267186905482	0.0104168373262126	1.61986919732483	33.3051121580761	51	722	regulation of signal transduction	CASP1,CAT,CAV1,CDH13,CNTF,CTNNB1,DRD2,EGF,GRIA2,GRIN2B,IGF1,IRAK1,MAP3K1,MAP3K5,MAP3K9,MAP3K10,MAP3K11,P2RX7,PAK1,PIN1,PTCH1,PTEN,ITSN1,TGM2,TRAF5,TRIO,TSC1,TSC2,UBE2N,ULK1,GBF1,RIPK2,SQSTM1,NOG,ARHGEF6,MAPK8IP1,MFN2,RASGRP1,TFG,RAPGEF3,ZDHHC17,SIRT1,NUP62,ITSN2,LEF1,PLCE1,NLK,ZDHHC13,ADAP2,BARX1,SENP2
GO:0031323	0.00183555344671693	0.0114443413277088	1.30820468110423	150.380423317629	182	3260	regulation of cellular metabolic process	ADCYAP1,ADD1,ADORA2A,AKT1,AKT2,APOE,ATF3,ATP7A,BCL2,CASP3,CAT,CAV1,CDC5L,CDK5,CFL1,CNTF,CREB1,CREBBP,CTNNB1,DNM2,DRD1,DRD2,RCAN1,EGF,EIF5,EN1,ERCC3,ETF1,FGF2,FOXO3,FPR1,XRCC6,KAT2A,GDNF,GLP1R,GNAS,SFN,GRIA2,GRIN1,GRLF1,GRM2,HDAC1,HDAC2,NRG1,HIP1,HMGB1,HMGB2,HSF1,HSPB1,HSP90AA1,HTR2C,IGF1,IKBKB,EIF3E,IRAK1,JUN,JUND,KLKB1,MEF2A,MAP3K1,MAP3K5,MAP3K9,MAP3K10,MAP3K11,MSH2,MSH3,NFATC2,PAK1,PAK2,PFN1,PF…
GO:0042127	0.00184379637675564	0.0114725107887017	1.65782151032345	28.6922157372899	45	622	regulation of cell proliferation	APOE,ASPH,ATP5A1,BCL2,BDNF,CAPN1,CASP3,CAV1,CDH13,CTNNB1,DRD2,EGF,FGF2,FNTB,FRK,SFN,HDAC1,HDAC2,HTR1A,IGF1,JUN,PIN1,PPARG,PTEN,PTGS2,TGM2,TP53,TRAF5,TSC1,TSC2,TSG101,UBE2A,CUL2,CUL1,IRS2,BECN1,NOG,PTGES,HDAC4,MFN2,DHRS2,DNAJA2,SIRT1,GTPBP4,NUP62
GO:0030154	0.0021673963244558	0.0127153917701407	1.43037202001637	64.4421629983827	87	1397	cell differentiation	AKT1,BIN1,APOE,ATP7A,BCL2,BDNF,CASP3,CAV1,CDK5,CFL1,CHUK,CNTF,CSRP2,CTNNB1,DAB1,ACE,DRD1,DRD2,RCAN1,EN1,ERCC3,FGF2,FOXO3,XRCC6,GDNF,SFN,GSK3B,HTT,NRG1,HIP1,HSPA2,IGF1,JUN,JUND,LGALS3,LPL,MEF2A,MLF1,MMP14,MSH2,MYH10,NGF,NOS1,NRTN,PPARG,MAPK9,MAP2K1,PTEN,RORB,RPL22,SIAH1,SMARCA4,SOD1,SP1,STXBP1,TP53,TSG101,UBB,UCHL1,NR1H2,YWHAE,FZD5,SLC7A5,ULK1,EDF1,NAPA,CDK5R1,SQSTM1,NOG,FEZ2,HDAC9,HDAC4,NR1H3,RAS…
GO:0006139	0.00232476926807672	0.0134568213588692	1.28305037845674	179.48779973279	212	3891	nucleobase, nucleoside, nucleotide and nucleic acid metabolic process	AARS,ADCY1,ADCYAP1,ADORA2A,ALDOA,APOE,ATF3,ATP1A1,ATP5A1,ATP5B,ATP5D,ATP5F1,ATP6V1A,ATP6V1B1,ATP6V1E1,ATP7A,CASP3,CAT,CDC5L,CREB1,CREBBP,CTNNB1,DHX8,DNM2,DRD1,DRD2,EGF,EN1,ERCC3,ERCC5,FOXO3,XRCC6,KAT2A,GDNF,GLP1R,GNAS,GRIN1,GRLF1,GRM2,GSPT1,HDAC1,HDAC2,NRG1,HIP1,HMGB1,HMGB2,HMGCR,HNRNPA1,HSF1,IGF1,IKBKB,EIF3E,IRAK1,JUN,JUND,MEF2A,MGMT,MLF1,MAP3K10,MSH2,MSH3,NUDT1,NFATC2,NHP2L1,NUP98,OGG1,PFN1,PLR…
GO:0045934	0.00234990648454467	0.0135537677385723	1.7847064570821	19.5586808241333	33	424	negative regulation of nucleobase, nucleoside, nucleotide and nucleic acid metabolic process	CTNNB1,GRLF1,HDAC2,NRG1,HMGB1,HMGB2,MAP3K10,MSH2,MSH3,PPARG,RPS3,SMARCA4,SMARCC2,SUPT5H,TP53,TSG101,UBE2I,SUMO1,NR1H2,NCOR1,HDAC4,DNAJB6,SIRT2,SNW1,ZNF423,SIRT4,SIRT1,GTPBP4,COBRA1,SIN3A,LEF1,TH1L,TAF9B
GO:0048583	0.002604843585726	0.0149124874424462	1.86936628235104	15.8683636875044	28	344	regulation of response to stimulus	AP2A2,APOE,CAV1,CDH13,DRD1,DRD2,IRAK1,KLKB1,MAP3K1,MAP3K5,MAP3K9,MAP3K10,MAP3K11,NPY,PAK1,PTGS2,RPS3,SLC6A3,TGM2,TSC2,UBE2N,UBE2V2,IKBKG,BECN1,RIPK2,MAPK8IP1,SIRT1,ATP6V1H
GO:0009790	0.00270154834137157	0.0154088312804156	1.7841823963196	18.9590042894311	32	411	embryonic development	ATP5A1,CDK5,CFL1,CTNNB1,EN1,EPOR,KAT2A,GRIN2B,HTT,NRG1,MSH2,MYH10,PFN1,PIK3CB,PRKACA,PSMC3,PTCH1,SMARCA4,SOD1,SP1,TP53,TSC2,TFEB,CDK5R1,NOG,MFN2,INTS1,PRPF19,LEF1,EGLN1,XAB2,SYVN1
GO:0007167	0.0028370791376703	0.0159456272701177	1.81476972088212	17.4828774347796	30	379	enzyme linked receptor protein signaling pathway	ADCYAP1,ADORA2A,AKT1,AKT2,CDH13,CDK5,EGF,EPS15,FGF2,FNTA,IGF1,IRAK1,JUN,MAP3K1,NGF,NRTN,PIN1,PTEN,TRIO,TSC2,UBE2D3,USP9X,ULK1,IRS2,NOG,RPS6KA5,STUB1,NUP62,PLCE1,NLK
GO:0048869	0.00309349622181048	0.0167804309459529	1.40175553430528	67.9018353139723	90	1472	cellular developmental process	AKT1,ALDOA,BIN1,APOE,ATP7A,BCL2,BDNF,CASP3,CAV1,CDK5,CFL1,CHUK,CNTF,CSRP2,CTNNB1,DAB1,ACE,DRD1,DRD2,RCAN1,EN1,ERCC3,FGF2,FOXO3,XRCC6,GDNF,SFN,GSK3B,HTT,NRG1,HIP1,HSPA2,IGF1,JUN,JUND,LGALS3,LPL,MEF2A,MLF1,MMP14,MSH2,MYH10,NGF,NOS1,NRTN,PPARG,MAPK9,MAP2K1,PTEN,RORB,RPL22,SIAH1,SMARCA4,SOD1,SP1,STXBP1,TP53,TSG101,UBB,UCHL1,NR1H2,YWHAE,FZD5,SLC7A5,ULK1,EDF1,NAPA,CDK5R1,SQSTM1,NOG,FEZ2,HDAC9,HDAC4,MFN…
GO:0006753	0.00319566839219016	0.0172375808195196	1.83955394170288	16.0990085085437	28	349	nucleoside phosphate metabolic process	ADCY1,ADCYAP1,ADORA2A,ALDOA,APOE,ATP1A1,ATP5A1,ATP5B,ATP5D,ATP5F1,ATP6V1A,ATP6V1B1,ATP6V1E1,ATP7A,DRD1,DRD2,GLP1R,GNAS,GRM2,HMGCR,MSH2,OGG1,KMO,PDE8B,VPS4B,ATP5H,CAP1,ATP6V1H
GO:0009117	0.00319566839219016	0.0172375808195196	1.83955394170288	16.0990085085437	28	349	nucleotide metabolic process	ADCY1,ADCYAP1,ADORA2A,ALDOA,APOE,ATP1A1,ATP5A1,ATP5B,ATP5D,ATP5F1,ATP6V1A,ATP6V1B1,ATP6V1E1,ATP7A,DRD1,DRD2,GLP1R,GNAS,GRM2,HMGCR,MSH2,OGG1,KMO,PDE8B,VPS4B,ATP5H,CAP1,ATP6V1H
GO:0010558	0.00363264670449178	0.0192243158931867	1.71501584694841	20.8964207861613	34	453	negative regulation of macromolecule biosynthetic process	CTNNB1,GRLF1,HDAC2,NRG1,HMGB1,HMGB2,EIF3E,MAP3K10,PPARG,SMARCA4,SMARCC2,SUPT5H,TP53,TSC1,TSG101,UBE2I,SUMO1,NR1H2,NCOR1,HDAC4,DNAJB6,SIRT2,SNW1,ZNF423,SIRT4,SIRT1,GTPBP4,BACE2,COBRA1,SIN3A,EIF2C2,LEF1,TH1L,TAF9B
GO:0007275	0.00380954464911352	0.0200914341083384	1.30935205857286	116.429505660643	143	2524	multicellular organismal development	AARS,ACCN1,ADORA2A,AKT1,ALPL,BIN1,APAF1,APOE,ASPH,ATP5A1,ATP5B,ATP6V1B1,ATP7A,BCL2,BDNF,CASP3,CAV1,CDH13,CDK5,CFL1,CHUK,CNTF,CRYAB,CSRP2,CTNNB1,DAB1,ACE,DLG4,DRD1,DRD2,RCAN1,EGF,EN1,EPOR,ERCC3,ERCC5,FGA,FGF2,FOXO3,AFF2,XRCC6,GABRG2,KAT2A,GDNF,SFN,GPI,GRIN2B,GSK3B,HTT,NRG1,HMGB2,HMGCR,HTR2C,IGF1,JUN,JUND,LGALS3,LPL,MEF2A,MAP3K1,MLF1,MMP14,MSH2,MSH3,MYH10,NGF,NOS1,NRTN,P2RX7,PARK2,PFN1,PIK3CB,PPARG…
GO:0015672	0.00439034712186974	0.0227265027485022	1.83733887290934	14.9457844033472	26	324	monovalent inorganic cation transport	ACCN1,ACCN2,AKT1,ATP1A1,ATP5A1,ATP5B,ATP5D,ATP5F1,ATP6V1A,ATP6V1B1,ATP6V1E1,DRD1,DRD2,KCNA1,KCNJ11,KCNJ16,P2RX7,SCN1A,SLC8A2,SLC8A3,SLC13A1,SLC20A2,UCP2,VPS4B,ATP5H,ATP6V1H
GO:0006811	0.0050885697303397	0.0254428486516985	1.5172373081464	35.2886576190141	51	765	ion transport	ACCN1,ACCN2,AKT1,SLC25A4,ATP1A1,ATP5A1,ATP5B,ATP5D,ATP5F1,ATP6V1A,ATP6V1B1,ATP6V1E1,ATP7A,BCL2,CACNA1D,CACNA2D1,CAV1,DRD1,DRD2,GABRG2,GRIA1,GRIA2,GRIA3,GRIA4,GRIN1,GRIN2B,HTT,ITPR1,KCNA1,KCNJ11,KCNJ16,NOS1,NPY,P2RX7,PRKCB,SCN1A,SLC1A2,SLC8A2,SLC8A3,SLC13A1,SLC20A2,SLCO1A2,UCP2,VDAC2,CLIC3,VPS4B,ATP5H,ATP6V1H,FXYD5,TRPV6,SLC22A12
GO:0080090	0.0052706063623174	0.0260151724293872	1.27308934941515	143.599465579073	171	3113	regulation of primary metabolic process	ADCYAP1,ADD1,ADORA2A,AKT1,AKT2,APOE,ATF3,BCL2,CAT,CAV1,CDC5L,CDK5,CFL1,CNTF,CREB1,CREBBP,CTNNB1,ACE,DNM2,DRD1,DRD2,EGF,EIF5,EN1,ERCC3,ETF1,FGF2,FOXO3,XRCC6,KAT2A,GDNF,GLP1R,GNAS,GRIA2,GRIN1,GRLF1,GRM2,HDAC1,HDAC2,NRG1,HIP1,UBE2K,HMGB1,HMGB2,HSF1,HSPB1,HTR2C,IGF1,IKBKB,EIF3E,IRAK1,JUN,JUND,KLKB1,MEF2A,MAP3K1,MAP3K5,MAP3K9,MAP3K10,MAP3K11,MSH2,MSH3,NFATC2,PAK1,PFN1,PFN2,PIN1,POLR2A,PPARG,MAP2K3,PSM…
GO:0016481	0.00551808348199084	0.0271931153992509	1.74123602193778	17.5290063989874	29	380	negative regulation of transcription	CTNNB1,GRLF1,HDAC2,NRG1,HMGB1,HMGB2,MAP3K10,PPARG,SMARCA4,SMARCC2,SUPT5H,TP53,TSG101,UBE2I,SUMO1,NR1H2,NCOR1,HDAC4,DNAJB6,SIRT2,SNW1,ZNF423,SIRT4,SIRT1,COBRA1,SIN3A,LEF1,TH1L,TAF9B
GO:0055086	0.00658235570400127	0.0308487885722316	1.73426376920195	16.9754588284931	28	368	nucleobase, nucleoside and nucleotide metabolic process	ADCY1,ADCYAP1,ADORA2A,ALDOA,APOE,ATP1A1,ATP5A1,ATP5B,ATP5D,ATP5F1,ATP6V1A,ATP6V1B1,ATP6V1E1,ATP7A,DRD1,DRD2,GLP1R,GNAS,GRM2,HMGCR,MSH2,OGG1,KMO,PDE8B,VPS4B,ATP5H,CAP1,ATP6V1H
GO:0007264	0.00668908503494477	0.0309345073688137	1.62763270836437	22.5570634976443	35	489	small GTPase mediated signal transduction	APOE,ARF4,CDH13,CFL1,FGF2,GNB1,IGF1,NGF,MAP2K1,RAB1A,RAB5A,RAP2B,RHEB,ROCK1,ITSN1,TRIO,TSC1,TSC2,ULK1,GBF1,RAB11A,RAB11B,ARHGEF6,RHOBTB1,G3BP2,MFN2,RASGRP1,RAPGEF3,NISCH,RASD2,NUP62,ITSN2,PLCE1,RAB20,ADAP2
GO:0016070	0.00682630264242427	0.0314549885868133	1.28998967135277	110.894029955699	135	2404	RNA metabolic process	AARS,ATF3,CDC5L,CREB1,CREBBP,CTNNB1,DHX8,EN1,ERCC3,FOXO3,XRCC6,KAT2A,GDNF,GRIN1,GSPT1,HDAC1,HDAC2,HMGB1,HMGB2,HNRNPA1,HSF1,IGF1,EIF3E,JUN,JUND,MEF2A,NFATC2,NHP2L1,PFN1,PLRG1,POLR2A,POLR2B,PPARG,PRIM1,MAP2K3,PSMC5,RAN,UPF1,REST,RORB,RPL5,RPL6,RPL7,RPL26,RPS15,RPS16,ATXN2,SMARCA4,SMARCC2,SNRPB,SNRPD1,SNRPD2,SNRPD3,SNRPF,SNRPG,SP1,SREBF1,SREBF2,SUPT5H,TAF4,TAF4B,TFDP2,TP53,TP73,TSG101,U2AF1,UBE2I,NR…
GO:0006357	0.0070579395530982	0.0323970995879918	1.55983213429257	27.5389916320934	41	597	regulation of transcription from RNA polymerase II promoter	CREB1,CTNNB1,ERCC3,FOXO3,XRCC6,KAT2A,GDNF,GRIN1,HDAC1,HDAC2,HMGB1,HMGB2,IGF1,JUN,JUND,NFATC2,PFN1,PPARG,SMARCA4,SMARCC2,SP1,SREBF1,SREBF2,SUPT5H,TP53,NR1H2,TFEB,SQSTM1,MED23,NCOR1,HDAC4,NR1H3,PPARGC1A,SNW1,MED13L,SIRT1,SIN3A,LEF1,TAF9B,PPARGC1B,NPAS4
GO:0022403	0.00723550444871937	0.0329664995592539	1.67117749360614	19.4664228957176	31	422	cell cycle phase	AKT1,BCL2,BUB1B,CCNB1,SEPT7,DYNC1H1,DNM2,EGF,GSPT1,HSPA2,IGF1,KIF11,MAP3K11,PIN1,PLK1,MAP2K1,RAN,CLIP1,SMARCA4,UBE2I,HMGA2,CUL2,CUL1,PRC1,SMC3,BUB3,SIRT2,MYCBP2,RAD54B,FZR1,TUBB
GO:0044249	0.00745416554357861	0.0335655407517867	1.23659116115175	190.558751142676	219	4131	cellular biosynthetic process	AARS,ACACA,ADCY1,ADCYAP1,ADORA2A,AKT1,AKT2,ALDOA,APOE,ATF3,ATP1A1,ATP5A1,ATP5B,ATP5D,ATP5F1,ATP6V1A,ATP6V1B1,ATP6V1E1,ATP7A,BCL2,CAT,CAV1,CDC5L,CREB1,CREBBP,CTNNB1,DNM2,DRD1,EEF1A2,EEF2,EGF,EIF2S3,EIF5,EN1,ERCC3,ETF1,FOXO3,FNTA,FNTB,XRCC6,KAT2A,GDNF,GLP1R,GNAS,GOT1,GRIN1,GRLF1,GRM2,GSPT1,HTT,HDAC1,HDAC2,NRG1,HIP1,HMGB1,HMGB2,HMGCR,HMGCS1,HSF1,HSPB1,HSP90AA1,IGF1,IKBKB,IMPA1,EIF3E,IRAK1,JUN,JUND,R…
GO:0009607	0.00811335573020243	0.0363214180945109	1.7416135881104	15.6838478306729	26	340	response to biotic stimulus	AARS,AP2A2,BCL2,GSK3B,DNAJB2,DNAJA1,HSPA2,HSPA4,HSPA5,HSPA8,HSPB1,HSP90AA1,DNAJB1,IRAK1,CCL5,TP53,TP73,VCP,BECN1,RIPK2,HSPB3,DNAJB6,DNAJB4,HSPB7,DUOX2,ATP6V1H
GO:0009058	0.00821278288463457	0.0364486617934791	1.23152136258661	194.8026158498	223	4223	biosynthetic process	AARS,ACACA,ADCY1,ADCYAP1,ADORA2A,AKT1,AKT2,ALDOA,APOE,ATF3,ATP1A1,ATP5A1,ATP5B,ATP5D,ATP5F1,ATP6V1A,ATP6V1B1,ATP6V1E1,ATP7A,BCL2,CAT,CAV1,CDC5L,CREB1,CREBBP,CTNNB1,DNM2,DRD1,EEF1A2,EEF2,EGF,EIF2S3,EIF5,EN1,ERCC3,ETF1,FOXO3,FNTA,FNTB,XRCC6,KAT2A,GDNF,GLP1R,GNAS,GOT1,GPD1,GPI,GRIN1,GRLF1,GRM2,GSPT1,HTT,HDAC1,HDAC2,NRG1,HIP1,HMGB1,HMGB2,HMGCR,HMGCS1,HSF1,HSPB1,HSP90AA1,IGF1,IKBKB,IMPA1,EIF3E,IRAK1,J…
GO:0006807	0.00898757929815954	0.0392092694593929	1.22768398984884	196.140355811828	224	4252	nitrogen compound metabolic process	AARS,ADCY1,ADCYAP1,ADORA2A,AKT1,ALDOA,APOE,ATF3,ATP1A1,ATP5A1,ATP5B,ATP5D,ATP5F1,ATP6V1A,ATP6V1B1,ATP6V1E1,ATP7A,BCL2,CASP3,CAT,CAV1,CDC5L,CREB1,CREBBP,CTNNB1,DHX8,DNM2,DRD1,DRD2,EGF,EN1,ERCC3,ERCC5,FAH,FOXO3,XRCC6,KAT2A,GDNF,GLP1R,GNAS,GOT1,GRIN1,GRLF1,GRM2,GSPT1,HTT,HDAC1,HDAC2,NRG1,HIP1,HMGB1,HMGB2,HMGCR,HNRNPA1,HSF1,HSP90AA1,HTR2C,IGF1,IKBKB,EIF3E,IRAK1,JUN,JUND,MEF2A,MGMT,MLF1,MAP3K10,MSH2,M…
GO:0010629	0.0111030432056252	0.0464638221104968	1.62754026547215	19.2819070388862	30	418	negative regulation of gene expression	CTNNB1,GRLF1,HDAC2,NRG1,HMGB1,HMGB2,MAP3K10,PPARG,SMARCA4,SMARCC2,SUPT5H,TP53,TSG101,UBE2I,SUMO1,NR1H2,NCOR1,HDAC4,DNAJB6,SIRT2,SNW1,ZNF423,SIRT4,SIRT1,COBRA1,SIN3A,EIF2C2,LEF1,TH1L,TAF9B
GO:0006812	0.0111411754729244	0.0465601363047588	1.53639226772806	25.8322199564025	38	560	cation transport	ACCN1,ACCN2,AKT1,ATP1A1,ATP5A1,ATP5B,ATP5D,ATP5F1,ATP6V1A,ATP6V1B1,ATP6V1E1,ATP7A,BCL2,CACNA1D,CACNA2D1,CAV1,DRD1,DRD2,GRIN1,GRIN2B,ITPR1,KCNA1,KCNJ11,KCNJ16,NOS1,NPY,P2RX7,PRKCB,SCN1A,SLC8A2,SLC8A3,SLC13A1,SLC20A2,UCP2,VPS4B,ATP5H,ATP6V1H,TRPV6
GO:0006259	0.0114092068131454	0.0476156598705798	1.55266178507817	24.2177062091273	36	525	DNA metabolic process	CASP3,EGF,ERCC3,ERCC5,XRCC6,HMGB1,HMGB2,IGF1,MGMT,MSH2,MSH3,NUDT1,NUP98,OGG1,PRIM1,RAN,UPF1,RPS3,SOD1,SSRP1,TP53,TP73,UBE2A,UBE2N,UBE2V2,SUMO1,VCP,SMC3,SUPT16H,SMG1,SIRT1,GTPBP4,RAD54B,PRPF19,WDR33,XAB2
GO:0032989	0.0115778185083076	0.0481369368097365	1.70531726593533	15.3609450812179	25	333	cellular component morphogenesis	ALDOA,APOE,ATP7A,BCL2,BDNF,CDK5,CFL1,CTNNB1,DRD2,MYH10,NGF,SIAH1,SOD1,STXBP1,UBB,UCHL1,ULK1,CDK5R1,NOG,FEZ2,MFN2,CAP1,AFG3L2,MYCBP2,LEF1
GO:0007165	0.0140779591613227	0.0541324771746242	1.22083156220973	166.341044933549	191	3606	signal transduction	AARS,ACCN2,ADCY1,ADCYAP1,ADORA2A,AKT1,AKT2,APOE,ARF4,BAG1,BUB1B,CAPN5,CASP1,CAT,CAV1,CDH13,CDK5,CFL1,CHUK,CNR1,CNR2,CNTF,CREB1,CREBBP,CSNK2A1,CSNK2B,CTNNB1,DLG4,DNM2,DRD1,DRD2,RCAN1,EGF,EPOR,EPS15,FGA,FGF2,FNTA,FPR1,MTOR,GABRG2,GDNF,GLP1R,GNAI1,GNAS,GNB1,SFN,CCR10,GRIA1,GRIA2,GRIA3,GRIA4,GRIN1,GRIN2B,GRLF1,GRM1,GRM2,GRM5,GSK3B,HTT,NRG1,HMGB1,HMGB2,DNAJA1,HSPA5,HSP90AA1,HTR1A,HTR1F,HTR2C,HTR6,IGF1…
GO:0006366	0.0148143677390352	0.0561233119756806	1.43579245142559	34.8273679769355	48	755	transcription from RNA polymerase II promoter	CREB1,CTNNB1,ERCC3,FOXO3,XRCC6,KAT2A,GDNF,GRIN1,HDAC1,HDAC2,HMGB1,HMGB2,IGF1,JUN,JUND,NFATC2,PFN1,POLR2A,POLR2B,PPARG,PSMC5,SMARCA4,SMARCC2,SP1,SREBF1,SREBF2,SUPT5H,TAF4,TAF4B,TP53,NR1H2,TFEB,SQSTM1,MED23,NCOR1,HDAC4,NR1H3,PPARGC1A,TCERG1,SUPT16H,SNW1,MED13L,SIRT1,SIN3A,LEF1,TAF9B,PPARGC1B,NPAS4
GO:0034961	0.027892947582657	0.09216999128577	1.1996137241536	146.367203431545	167	3173	cellular biopolymer biosynthetic process	AARS,AKT1,AKT2,ATF3,CAT,CDC5L,CREB1,CREBBP,CTNNB1,DNM2,EEF1A2,EEF2,EGF,EIF2S3,EIF5,EN1,ERCC3,ETF1,FOXO3,XRCC6,KAT2A,GDNF,GRIN1,GRLF1,GSPT1,HDAC1,HDAC2,NRG1,HIP1,HMGB1,HMGB2,HSF1,HSPB1,IGF1,IKBKB,EIF3E,IRAK1,JUN,JUND,RPSA,MEF2A,MLF1,MAP3K10,NFATC2,NUP98,PFN1,POLR2A,POLR2B,PPARG,PRIM1,MAP2K3,PSMC5,RAN,UPF1,REST,RORB,RPL5,RPL6,RPL7,RPL7A,RPL8,RPL13,RPL15,RPL17,RPL18,RPL18A,RPL19,RPL22,RPL24,RPL26,RP…
GO:0060255	0.0297027258723372	0.095495193827556	1.19787786431877	143.783981435905	164	3117	regulation of macromolecule metabolic process	ADD1,AKT1,AKT2,APOE,ATF3,BCL2,CAT,CDC5L,CDH13,CDK5,CFL1,CNTF,CREB1,CREBBP,CTNNB1,ACE,DNM2,DRD2,EGF,EIF5,EN1,ERCC3,ETF1,FGF2,FOXO3,XRCC6,KAT2A,GDNF,GRIA2,GRIN1,GRLF1,HDAC1,HDAC2,NRG1,HIP1,UBE2K,HMGB1,HMGB2,HSF1,HSPB1,IGF1,IKBKB,EIF3E,IRAK1,JUN,JUND,KLKB1,MEF2A,MAP3K1,MAP3K5,MAP3K9,MAP3K10,MAP3K11,MSH2,MSH3,NFATC2,PAK1,PEX6,PFN1,PFN2,PIN1,POLR2A,PPARG,MAPK9,MAP2K3,PSMC5,PSMD2,PSMD3,PTEN,RAN,UPF1,RE…
GO:0043284	0.030904320986437	0.0984336180333258	1.19450388656545	146.828493073624	167	3183	biopolymer biosynthetic process	AARS,AKT1,AKT2,ATF3,CAT,CDC5L,CREB1,CREBBP,CTNNB1,DNM2,EEF1A2,EEF2,EGF,EIF2S3,EIF5,EN1,ERCC3,ETF1,FOXO3,XRCC6,KAT2A,GDNF,GRIN1,GRLF1,GSPT1,HDAC1,HDAC2,NRG1,HIP1,HMGB1,HMGB2,HSF1,HSPB1,IGF1,IKBKB,EIF3E,IRAK1,JUN,JUND,RPSA,MEF2A,MLF1,MAP3K10,NFATC2,NUP98,PFN1,POLR2A,POLR2B,PPARG,PRIM1,MAP2K3,PSMC5,RAN,UPF1,REST,RORB,RPL5,RPL6,RPL7,RPL7A,RPL8,RPL13,RPL15,RPL17,RPL18,RPL18A,RPL19,RPL22,RPL24,RPL26,RP…
GO:0046483	0.0345050931725161	0.108334033609938	1.51380070546737	17.8057801842346	26	386	heterocycle metabolic process	ADCY1,ADCYAP1,ADORA2A,ALDOA,APOE,ATP1A1,ATP5A1,ATP5B,ATP5D,ATP5F1,ATP6V1A,ATP6V1B1,ATP6V1E1,ATP7A,DRD1,DRD2,GLP1R,GNAS,GRM2,MSH2,OGG1,PDE8B,VPS4B,ATP5H,CAP1,ATP6V1H
GO:0009653	0.0416771642213718	0.119997643378559	1.29820504545019	46.1750931720695	58	1001	anatomical structure morphogenesis	ALDOA,APOE,ASPH,ATP5B,ATP7A,BCL2,BDNF,CAV1,CDH13,CDK5,CFL1,CHUK,CSRP2,CTNNB1,DRD2,EGF,EN1,FGA,FGF2,GPI,GSK3B,HTT,HTR2C,IGF1,JUN,MMP14,MYH10,NGF,NOS1,PFN1,PPARG,PRKACA,PTCH1,PTEN,RORB,SIAH1,SMARCA4,SOD1,SP1,STXBP1,TGM2,TIMP3,TP53,TSC2,UBB,UCHL1,FZD5,ULK1,CUL1,CDK5R1,NOG,FEZ2,MFN2,CAP1,AFG3L2,MYCBP2,LEF1,BARX1
GO:0034645	0.044120718273295	0.119997643378559	1.17316967207967	156.192672807819	175	3386	cellular macromolecule biosynthetic process	AARS,AKT1,AKT2,APOE,ATF3,ATP7A,BCL2,CAT,CDC5L,CREB1,CREBBP,CTNNB1,DNM2,EEF1A2,EEF2,EGF,EIF2S3,EIF5,EN1,ERCC3,ETF1,FOXO3,FNTA,FNTB,XRCC6,KAT2A,GDNF,GRIN1,GRLF1,GSPT1,HDAC1,HDAC2,NRG1,HIP1,HMGB1,HMGB2,HSF1,HSPB1,IGF1,IKBKB,EIF3E,IRAK1,JUN,JUND,RPSA,MEF2A,MLF1,MAP3K10,NFATC2,NUP98,PFN1,POLR2A,POLR2B,PPARG,PRIM1,MAP2K3,PSMC5,RAN,UPF1,REST,RORB,RPL5,RPL6,RPL7,RPL7A,RPL8,RPL13,RPL15,RPL17,RPL18,RPL18A,…
GO:0009059	0.0563282571211064	0.1396868212021	1.16035346887725	157.438154841432	175	3413	macromolecule biosynthetic process	AARS,AKT1,AKT2,APOE,ATF3,ATP7A,BCL2,CAT,CDC5L,CREB1,CREBBP,CTNNB1,DNM2,EEF1A2,EEF2,EGF,EIF2S3,EIF5,EN1,ERCC3,ETF1,FOXO3,FNTA,FNTB,XRCC6,KAT2A,GDNF,GRIN1,GRLF1,GSPT1,HDAC1,HDAC2,NRG1,HIP1,HMGB1,HMGB2,HSF1,HSPB1,IGF1,IKBKB,EIF3E,IRAK1,JUN,JUND,RPSA,MEF2A,MLF1,MAP3K10,NFATC2,NUP98,PFN1,POLR2A,POLR2B,PPARG,PRIM1,MAP2K3,PSMC5,RAN,UPF1,REST,RORB,RPL5,RPL6,RPL7,RPL7A,RPL8,RPL13,RPL15,RPL17,RPL18,RPL18A,…
GO:0051276	0.0639295846125197	0.15251984555117	1.38618703254608	21.5422262850714	29	467	chromosome organization	CREBBP,XRCC6,KAT2A,HDAC1,HDAC2,HMGB1,HMGB2,MSH2,MSH3,SMARCA4,SMARCC2,SUPT5H,TP53,UBE2A,UBE2N,HMGA2,TRRAP,HDAC3,SMC3,RPS6KA5,NCOR1,HDAC9,HDAC4,HDAC6,PPARGC1A,SUPT16H,SIRT2,SIRT1,PAF1
GO:0009887	0.0796350603670483	0.180881995523974	1.309375	28.2309260952113	36	612	organ morphogenesis	APOE,ATP5B,ATP7A,BCL2,BDNF,CAV1,CDH13,CFL1,CHUK,CSRP2,CTNNB1,EGF,FGF2,GPI,GSK3B,HTT,HTR2C,IGF1,JUN,MMP14,PFN1,PPARG,PRKACA,PTCH1,PTEN,RORB,SMARCA4,SOD1,SP1,TGM2,TSC2,CUL1,NOG,MFN2,LEF1,BARX1
GO:0044255	0.0914233654372108	0.184766381592263	1.28165762498111	30.3989874129808	38	659	cellular lipid metabolic process	ACACA,AKT1,AKT2,APOE,CAT,CAV1,CPT1A,DRD2,HMGCR,HMGCS1,IMPA1,LPL,PIK3C2A,PIK3C3,PIK3CA,PIK3CB,PTEN,PTGS2,SOD1,SORL1,SREBF1,SREBF2,NR1H2,AKR1C3,IRS2,PTGES,NR1H3,DHRS2,STUB1,SPTLC1,EBP,PPARGC1A,SMG1,SIRT1,HSD17B12,PLCE1,CYB5R1,SPHK2
GO:0009611	0.107427454926133	0.20915079720132	1.31148781811431	21.8651290345264	28	474	response to wounding	ADORA2A,AKT1,APOE,BCL2,CASP3,CAV1,CNR2,FGA,FNTB,NRG1,IGF1,KLKB1,MAP3K1,MYH10,PIK3CB,MAP2K3,PTGS2,CCL5,SLC1A2,SOD1,TFPI,TGM2,TIMP3,RIPK2,NOG,HDAC9,HDAC4,HPS6

## Sheet: GO slim BP - filtered gene set
GOBPID	P-value	FDR	Odds Ratio	Expected Count	Count	Total number	Term	HD-associated genes
GO:0019538	1.2406e-29	1.91052e-26	2.64304	137.188	261	2974	protein metabolic process
GO:0006810	4.55734e-12	2.55211e-10	1.88666	121.411	192	2632	transport
GO:0007165	0.014078	0.0541325	1.22083	166.341	191	3606	signal transduction
GO:0009056	8.36163e-12	4.15384e-10	2.07494	74.4521	133	1614	catabolic process
GO:0006950	5.62609e-12	2.99585e-10	2.12829	68.686	126	1489	response to stress
GO:0006464	1.12547e-11	5.17381e-10	2.11418	67.8557	124	1471	protein modification process
GO:0006350	0.77643	0.811746	0.927423	119.889	113	2599	transcription
GO:0006996	2.77856e-08	7.19156e-07	1.93153	58.5377	101	1269	organelle organization
GO:0008219	1.69104e-13	1.13226e-11	2.50415	46.0367	99	998	cell death
GO:0007049	3.39994e-14	2.61796e-12	2.70931	38.8406	90	842	cell cycle
GO:0030154	0.0021674	0.0127154	1.43037	64.4422	87	1397	cell differentiation
GO:0015031	8.20275e-10	2.65942e-08	2.34457	36.6264	76	794	protein transport
GO:0008283	2.92753e-06	5.33538e-05	1.88727	42.3003	73	917	cell proliferation
GO:0009653	0.0416772	0.119998	1.29821	46.1751	58	1001	anatomical structure morphogenesis
GO:0009605	0.00107254	0.00755931	1.62893	35.1503	54	762	response to external stimulus
GO:0006412	6.21383e-12	3.18977e-10	3.32867	18.1748	52	394	translation
GO:0006811	0.00508857	0.0254428	1.51724	35.2887	51	765	ion transport
GO:0007267	2.43885e-05	0.000366422	2.00109	26.5242	49	575	cell-cell signaling
GO:0006629	0.151031	0.259585	1.19632	37.5028	44	813	lipid metabolic process
GO:0007010	0.000248703	0.00265054	1.99845	19.328	36	419	cytoskeleton organization
GO:0006259	0.0114092	0.0476157	1.55266	24.2177	36	525	DNA metabolic process
GO:0006091	2.54762e-06	4.75556e-05	2.58908	14.9458	35	324	generation of precursor metabolites and energy
GO:0007610	7.81821e-05	0.00102468	2.15968	17.529	35	380	behavior
GO:0019725	0.000101492	0.00127071	2.12802	17.7597	35	385	cellular homeostasis
GO:0009628	2.38637e-08	6.22884e-07	3.30052	11.7629	34	255	response to abiotic stimulus
GO:0009790	0.00270155	0.0154088	1.78418	18.959	32	411	embryonic development
GO:0040007	0.00083214	0.00634403	1.95883	16.8832	31	366	growth
GO:0009719	8.50173e-07	1.73413e-05	3.22832	9.45644	27	205	response to endogenous stimulus
GO:0000003	0.617334	0.67449	0.955842	28.1387	27	610	reproduction
GO:0009607	0.00811336	0.0363214	1.74161	15.6838	26	340	response to biotic stimulus

## Sheet: GO BP - full gene list
GOBPID	P-value	FDR	Odds Ratio	Expected Count	Count	Total number	Term	HD-associated genes
GO:0044267	2.18303e-33	3.83755e-30	2.5538	159.384	304	2499	cellular protein metabolic process	AARS,AARS,ADD1,ADORA2B,ADRBK1,ADRBK2,AKT1,AKT1,AKT1,AKT1,AKT2,AKT2,XIAP,APOE,ASPH,ATP7A,BCL2,BUB1B,CASP8,CAV3,CBS,CCNB1,CCT6A,CDK5,CFL1,CHRM1,CHRM3,CHUK,CNTF,CREB1,CREBBP,CRYAB,CSNK2A1,CTNNB1,DAPK1,DAPK3,DRD4,DUSP5,DUSP7,EEF1A2,EEF2,EGF,EIF2S3,EIF5,EPRS,ETF1,ETF1,FGF2,FGF2,FNTA,FNTB,FPR1,FRK,MTOR,KAT2A,GRK4,GRK5,GRK6,GRIA2,GRM4,GSK3A,GSK3B,GSPT1,GSPT1,HDAC1,HDAC2,HDAC2,UBE2K,UBE2K,HSF4,DNAJB2,DNA…
GO:0065009	1.81123e-33	3.83755e-30	3.71606	52.5538	150	824	regulation of molecular function	ADCYAP1,ADCYAP1,ADCYAP1R1,ADD1,ADORA2A,ADORA2B,ADORA2B,AKT1,AKT1,AKT1,APAF1,APOE,AR,ATP7A,ATP7A,BAX,BAX,BCL2,BCL2,BUB1B,CASP3,CASP9,CAT,CAV1,CAV3,CAV3,CBS,CCNB1,CDK5,CHRM1,CHRM2,CHRM5,LTB4R,CTSB,DRD1,DRD1,DRD1,DRD2,DRD3,DRD4,DRD5,DRD5,RCAN1,EGF,EGF,EGF,FGF2,FGF2,FPR1,GABBR1,GDNF,GLP1R,GNAS,GNAS,GNB1,SFN,SFN,SFN,MCHR1,GRM2,GRM3,GRM4,GRM4,GRM4,GRM5,GRM7,GRM8,GSK3A,MSH6,HCRTR2,HDAC2,NRG1,NRG1,HIF1A,…
GO:0044093	3.17328e-33	3.83755e-30	4.86383	29.8485	108	468	positive regulation of molecular function	ADCYAP1,ADCYAP1,ADCYAP1R1,ADD1,ADORA2A,ADORA2B,ADORA2B,AKT1,AKT1,APAF1,APOE,ATP7A,ATP7A,BAX,BCL2,CASP9,CAT,CAV1,CCNB1,CDK5,CHRM1,CHRM2,LTB4R,DRD1,DRD1,DRD1,DRD2,DRD3,DRD4,DRD5,DRD5,EGF,EGF,EGF,FGF2,FGF2,FPR1,GDNF,GLP1R,GNAS,GNAS,GNB1,GRM4,GRM5,MSH6,HCRTR2,HIF1A,HIP1,HTR2C,IKBKB,INSR,INSR,IRAK1,MAP3K1,MAP3K5,MAP3K9,MAP3K10,MAP3K11,MSH2,MSH3,NTRK1,P2RX1,P2RY1,P2RY2,P2RY4,P2RY6,P2RY11,PAK1,PIK3CB,PI…
GO:0043085	1.11155e-32	1.00817e-29	5.10472	26.7871	101	420	positive regulation of catalytic activity	ADCYAP1,ADCYAP1,ADCYAP1R1,ADORA2A,ADORA2B,ADORA2B,AKT1,AKT1,APAF1,APOE,ATP7A,ATP7A,BAX,BCL2,CASP9,CAV1,CCNB1,CDK5,CHRM1,CHRM2,LTB4R,DRD1,DRD1,DRD1,DRD2,DRD3,DRD4,DRD5,DRD5,EGF,EGF,EGF,FGF2,FGF2,FPR1,GDNF,GLP1R,GNAS,GNAS,GNB1,GRM4,GRM5,MSH6,HCRTR2,HIF1A,HIP1,HTR2C,INSR,INSR,IRAK1,MAP3K1,MAP3K5,MAP3K9,MAP3K10,MAP3K11,MSH2,MSH3,NTRK1,P2RX1,P2RY1,P2RY2,P2RY4,P2RY6,P2RY11,PAK1,PIK3CB,PIN1,PLK1,MAP2K1,…
GO:0019538	2.06045e-31	1.49506e-28	2.39383	189.679	337	2974	protein metabolic process	AARS,AARS,ADD1,ADORA2B,ADRBK1,ADRBK2,AKT1,AKT1,AKT1,AKT1,AKT2,AKT2,XIAP,APOE,ASPH,ATP7A,BCL2,BUB1B,CAPN5,CAPN1,CAPN2,CASP1,CASP2,CASP2,CASP3,CASP6,CASP7,CASP8,CASP9,CAT,CAV3,CBS,CCNB1,CCT6A,CDK5,CFL1,CHRM1,CHRM3,CHUK,CNTF,CREB1,CREBBP,CRYAB,CSNK2A1,CTNNB1,CTSB,CTSD,CTSL1,DAPK1,DAPK3,ACE,ACE,DRD4,DUSP5,DUSP7,EEF1A2,EEF2,EGF,EIF2S3,EIF5,EPRS,ETF1,ETF1,FGF2,FGF2,FNTA,FNTB,FPR1,FRK,MTOR,MTOR,KAT2A,GR…
GO:0050790	3.7923e-31	2.29308e-28	3.77797	46.1759	135	724	regulation of catalytic activity	ADCYAP1,ADCYAP1,ADCYAP1R1,ADORA2A,ADORA2B,ADORA2B,AKT1,AKT1,AKT1,APAF1,APOE,AR,ATP7A,ATP7A,BAX,BCL2,BUB1B,CASP3,CASP9,CAV1,CAV3,CAV3,CBS,CCNB1,CDK5,CHRM1,CHRM2,CHRM5,LTB4R,CTSB,DRD1,DRD1,DRD1,DRD2,DRD3,DRD4,DRD5,DRD5,RCAN1,EGF,EGF,EGF,FGF2,FGF2,FPR1,GABBR1,GDNF,GLP1R,GNAS,GNAS,GNB1,SFN,SFN,SFN,MCHR1,GRM2,GRM3,GRM4,GRM4,GRM4,GRM5,GRM7,GRM8,GSK3A,MSH6,HCRTR2,HIF1A,HIF1A,HIP1,HSPA5,HTR2C,INSR,INSR,I…
GO:0007268	2.19005e-28	1.13507e-25	5.8774	17.8581	76	280	synaptic transmission	ACCN1,ACHE,ACHE,SLC25A4,APOE,BDNF,CACNA1B,CDK5,CHAT,CHRM1,COMT,CTNNB1,DBN1,DLG4,DLG4,DRD1,DRD1,DRD2,DRD3,DRD4,DRD4,DRD5,FNTA,GABRG2,GAD2,GAD2,GDNF,GRIA1,GRIA2,GRIN1,GRIN2A,GRIN2B,GRM1,GRM2,GRM3,GRM4,GRM5,GRM7,HCRT,HCRTR1,HCRTR2,HTT,HTR1B,HTR1F,HTR2C,HTR2C,HTR6,HTR7,KCNA1,MAOA,NGF,NOS1,NPY,OPRK1,P2RX1,P2RX3,PRKACA,MAPK1,S100P,SLC1A1,SLC1A2,SLC1A3,SLC1A3,SLC6A1,SLC6A2,SLC6A4,SNAP25,STX1A,STXBP1,SYN…
GO:0019226	4.21134e-27	1.90984e-24	5.24738	20.473	80	321	transmission of nerve impulse	ACCN1,ACHE,ACHE,SLC25A4,APOE,BDNF,CACNA1B,CDK5,CHAT,CHRM1,CHRM5,COMT,CTNNB1,DBN1,DLG4,DLG4,DRD1,DRD1,DRD2,DRD3,DRD4,DRD4,DRD5,FNTA,GABRG2,GAD2,GAD2,GDNF,GRIA1,GRIA2,GRIN1,GRIN2A,GRIN2B,GRM1,GRM2,GRM3,GRM4,GRM5,GRM7,HCRT,HCRTR1,HCRTR2,HTT,HTR1B,HTR1F,HTR2C,HTR2C,HTR6,HTR7,KCNA1,MAOA,NGF,NOS1,NPY,OPRK1,P2RX1,P2RX3,PPARD,PRKACA,MAPK1,S100P,SLC1A1,SLC1A2,SLC1A3,SLC1A3,SLC6A1,SLC6A2,SLC6A4,SNAP25,SOD1…
GO:0010033	2.68778e-26	1.08347e-23	4.42769	26.9785	92	423	response to organic substance	AARS,ADCY1,AKT1,AKT1,AKT2,APOE,BCL2,BCL2,CASP3,CASP8,CAV1,CDH13,CDK5,CFL1,CREB1,DRD1,DRD2,DRD2,DRD3,DRD3,DRD3,DRD4,DRD4,DRD4,RCAN1,MTOR,GLUL,GNAS,GNB1,GOT1,GRIN1,GRIN2A,GRIN2A,GRIN2B,GSK3A,HMGB2,HMOX1,HMOX1,DNAJB2,DNAJA1,HSPA2,HSPA4,HSPA8,HSPB1,HSP90AA1,DNAJB1,HTR2C,IL6R,IL6ST,INSR,IRAK1,JAK2,KCNJ11,LIFR,MMP14,P2RX1,P2RX3,P2RX4,P2RX7,PIK3R1,PIK3R1,PPARG,PPARG,PPARG,PRKACA,PRKACB,PRKACG,PRKAR1A,PR…
GO:0042221	5.26198e-25	1.90905e-22	3.06187	58.0388	143	910	response to chemical stimulus	AARS,ADCY1,AKT1,AKT1,AKT2,ALPL,APOE,APOE,ATP5D,ATP7A,BAX,BCL2,BCL2,BDNF,CASP3,CASP8,CAT,CAT,CAV1,CAV1,CDH13,CDK5,CFL1,CREB1,CREBBP,DRD1,DRD2,DRD2,DRD3,DRD3,DRD3,DRD4,DRD4,DRD4,RCAN1,ERCC3,FGA,FGF2,FPR1,MTOR,MTOR,GLUL,GNAS,GNB1,GOT1,CCR10,GRIA2,GRIN1,GRIN2A,GRIN2A,GRIN2B,GSK3A,HTT,HIF1A,HIF1A,HMGB2,HMOX1,HMOX1,HMOX1,DNAJB2,DNAJA1,HSPA2,HSPA4,HSPA8,HSPB1,HSP90AA1,DNAJB1,HTR1B,HTR2C,IL6R,IL6R,IL6R,I…
GO:0050793	1.38401e-24	4.56472e-22	2.90029	65.7561	154	1031	regulation of developmental process	AARS,ACTN1,ACTN2,ADORA1,ADORA2B,AKT1,AKT1,AKT1,ALDOA,APAF1,APAF1,XIAP,APOE,APOE,RHOA,RHOA,ATP7A,BAD,BAD,BAG1,BAX,BAX,BAX,BCL2,BCL2,BCL2,BDNF,CASP1,CASP2,CASP3,CASP3,CASP6,CASP8,CASP8,CASP8,CASP9,CASP9,CAT,CAV1,CAV3,CDH13,CDK5,CFL1,CRYAB,CTNNB1,CTSB,DAPK1,DAPK1,DAPK3,DBN1,DNM2,DRD2,DRD3,RCAN1,EEF1A2,EGF,ERCC3,ERCC3,ERCC5,FGF2,FGF2,FOXO3,XRCC6,GDNF,GDNF,SFN,GRIN2A,GRM4,GSK3B,MSH6,HTT,HTT,HDAC1,NRG1…
GO:0043687	2.31565e-24	6.98444e-22	2.73655	76.8536	170	1205	post-translational protein modification	ADORA2B,ADRBK1,ADRBK2,AKT1,AKT1,AKT1,AKT2,ASPH,BCL2,CBS,CDK5,CFL1,CHUK,CNTF,CREB1,CREBBP,CSNK2A1,DAPK1,DAPK3,DRD4,DUSP5,DUSP7,EGF,ETF1,FGF2,FGF2,FPR1,FRK,MTOR,KAT2A,GRK4,GRK5,GRK6,GRM4,GSK3A,GSK3B,GSPT1,HDAC1,HDAC2,UBE2K,HSF4,IGF1,IKBKB,IL6R,IL6R,IL6ST,INSR,INSR,INSR,IRAK1,JAK1,JAK2,JAK3,JUN,KDR,MAP3K1,MAP3K1,MAP3K5,MAP3K5,MAP3K9,MAP3K9,MAP3K10,MAP3K11,MAP3K11,NTRK1,NTRK3,PAK1,PAK1,PAK2,PARK2,PIK…
GO:0043067	2.50269e-24	6.98444e-22	3.47438	41.0098	114	643	regulation of programmed cell death	AARS,ACTN1,ACTN2,ADORA1,AKT1,AKT1,APAF1,APAF1,XIAP,APOE,RHOA,ATP7A,BAD,BAD,BAG1,BAX,BAX,BAX,BCL2,BCL2,BCL2,BDNF,CASP1,CASP2,CASP3,CASP3,CASP6,CASP8,CASP8,CASP8,CASP9,CASP9,CAT,CDH13,CDK5,CFL1,CRYAB,CTSB,DAPK1,DAPK1,DAPK3,DNM2,EEF1A2,ERCC3,ERCC3,ERCC5,FGF2,GDNF,GDNF,SFN,GRIN2A,GRM4,GSK3B,MSH6,HTT,HTT,HDAC1,HIF1A,HIP1,HMGB1,HMOX1,HSPA5,HSPA5,HSPA5,HSPA9,HSPB1,IGF1,IGF1,IL6R,IL6R,IL6ST,MAP3K5,MGMT,M…
GO:0010941	3.28009e-24	8.50012e-22	3.46075	41.1374	114	645	regulation of cell death	AARS,ACTN1,ACTN2,ADORA1,AKT1,AKT1,APAF1,APAF1,XIAP,APOE,RHOA,ATP7A,BAD,BAD,BAG1,BAX,BAX,BAX,BCL2,BCL2,BCL2,BDNF,CASP1,CASP2,CASP3,CASP3,CASP6,CASP8,CASP8,CASP8,CASP9,CASP9,CAT,CDH13,CDK5,CFL1,CRYAB,CTSB,DAPK1,DAPK1,DAPK3,DNM2,EEF1A2,ERCC3,ERCC3,ERCC5,FGF2,GDNF,GDNF,SFN,GRIN2A,GRM4,GSK3B,MSH6,HTT,HTT,HDAC1,HIF1A,HIP1,HMGB1,HMOX1,HSPA5,HSPA5,HSPA5,HSPA9,HSPB1,IGF1,IGF1,IL6R,IL6R,IL6ST,MAP3K5,MGMT,M…
GO:0042981	7.89195e-24	1.9088e-21	3.45928	40.3721	112	633	regulation of apoptosis	AARS,ACTN1,ACTN2,ADORA1,AKT1,AKT1,APAF1,APAF1,XIAP,APOE,RHOA,ATP7A,BAD,BAD,BAG1,BAX,BAX,BCL2,BCL2,BCL2,BDNF,CASP1,CASP2,CASP3,CASP3,CASP6,CASP8,CASP8,CASP8,CASP9,CASP9,CAT,CDH13,CDK5,CFL1,CRYAB,CTSB,DAPK1,DAPK1,DAPK3,DNM2,EEF1A2,ERCC3,ERCC3,ERCC5,GDNF,GDNF,SFN,GRIN2A,GRM4,GSK3B,MSH6,HTT,HTT,HDAC1,HIF1A,HIP1,HMGB1,HMOX1,HSPA5,HSPA5,HSPA5,HSPA9,HSPB1,IGF1,IGF1,IL6R,IL6R,IL6ST,MAP3K5,MGMT,MAP3K10,MS…
GO:0009987	1.42776e-23	3.23744e-21	3.32644	755.844	853	11851	cellular process	AARS,AARS,ACACA,ACADM,ACADM,ACCN1,ACCN2,ACHE,ACHE,ACHE,ACHE,ACTB,ACTN1,ACTN1,ACTN2,ACTN2,ACTN2,ACTN2,ADCY1,ADCY1,ADCYAP1,ADCYAP1,ADCYAP1,ADCYAP1R1,ADCYAP1R1,ADD1,ADD1,ADORA1,ADORA1,ADORA2A,ADORA2A,ADORA2A,ADORA2B,ADORA2B,ADRBK1,ADRBK1,ADRBK1,ADRBK2,ADRBK2,AP2A1,AP2A2,AP2A2,AP1B1,AP1G1,AP1G1,AHCY,AKT1,AKT1,AKT1,AKT1,AKT1,AKT1,AKT1,AKT2,AKT2,AKT2,ALDOA,ALDOA,ALDOA,ALDOA,BIN1,BIN1,AMT,SLC25A4,SLC25A…
GO:0007242	2.84232e-23	6.06584e-21	2.52103	93.4361	191	1465	intracellular signaling cascade	AARS,ADCY1,ADORA2A,ADORA2B,ADORA2B,AKT1,AKT1,APOE,AR,ARF4,RHOA,RHOA,RHOA,BUB1B,CASP1,CASP8,CAT,CAV1,CAV3,CBS,CDH13,CDH13,CDK5,CFL1,CHRM1,CHRM2,CHRM5,CHUK,LTB4R,CNR1,CNR2,CNTF,CTNNB1,CTNNB1,DAPK1,DAPK3,DRD1,DRD1,DRD1,DRD2,DRD2,DRD3,DRD3,DRD4,DRD5,DRD5,RCAN1,EGF,FEN1,FGF2,FGF2,FPR1,MTOR,GLP1R,GNAS,GNAS,GNB1,GNB1,GNB1,SFN,MCHR1,GRK5,GRIN2B,GRM4,GRM4,GRM4,GRM5,GSK3B,MSH6,HCRTR2,HMGB2,HMOX1,HMOX1,HMOX…
GO:0016265	1.18596e-22	2.39038e-20	2.81852	63.9065	147	1002	death	AARS,ACTN1,ACTN2,ADORA1,ADORA2A,AKT1,AKT1,AKT1,APAF1,APAF1,XIAP,XIAP,APOE,AR,RHOA,ATP7A,BAD,BAD,BAG1,BAG1,BAX,BAX,BAX,BAX,BCL2,BCL2,BCL2,BCL2,BDNF,BUB1B,CASP1,CASP2,CASP3,CASP3,CASP3,CASP6,CASP6,CASP7,CASP8,CASP8,CASP8,CASP9,CASP9,CAT,CDH13,CDK5,CFL1,CRYAB,CSE1L,CTNNB1,CTSB,DAPK1,DAPK1,DAPK3,DAPK3,DCTN1,DNM2,EEF1A2,ERCC3,ERCC3,ERCC5,FGF2,FOXO3,FUS,GDNF,GDNF,SFN,GRIN2A,GRM4,GSK3B,MSH6,HTT,HTT,HDAC…
GO:0044092	1.56739e-22	2.9929e-20	5.10048	17.3479	67	272	negative regulation of molecular function	AKT1,AKT1,APOE,ATP7A,BUB1B,CASP3,CAT,CAV1,CAV3,CAV3,CHRM5,DRD3,DRD4,DRD5,GABBR1,SFN,SFN,MCHR1,GRM2,GRM3,GRM4,GRM4,GRM7,GRM8,GSK3A,HDAC2,HMOX1,HSPA5,IRAK1,JAK2,NFKB1,OPRD1,OPRK1,OPRL1,PAK2,PRKCA,PRKCD,PSMA1,PSMA5,PSMA7,PSMB2,PSMB3,PSMB5,PSMB6,PSMB7,PSMC2,PSMC3,PSMC5,PSMC6,PSMD2,PSMD3,PSMD4,PSMD7,PSMD8,PSMD11,RPS3,TP53,TSC2,UBB,SUMO1,BUB3,NOG,DNAJB6,PSME3,PSMD14,SIRT1,GTPBP4,NUP62,INTS1,FZR1,EGLN1
GO:0008219	6.34204e-22	1.15045e-19	2.77982	63.6514	145	998	cell death	AARS,ACTN1,ACTN2,ADORA1,ADORA2A,AKT1,AKT1,AKT1,APAF1,APAF1,XIAP,XIAP,APOE,AR,RHOA,ATP7A,BAD,BAD,BAG1,BAG1,BAX,BAX,BAX,BAX,BCL2,BCL2,BCL2,BCL2,BDNF,BUB1B,CASP1,CASP2,CASP3,CASP3,CASP3,CASP6,CASP6,CASP7,CASP8,CASP8,CASP8,CASP9,CASP9,CAT,CDH13,CDK5,CFL1,CRYAB,CSE1L,CTNNB1,CTSB,DAPK1,DAPK1,DAPK3,DAPK3,DCTN1,DNM2,EEF1A2,ERCC3,ERCC3,ERCC5,FGF2,FOXO3,FUS,GDNF,GDNF,SFN,GRIN2A,GRM4,GSK3B,MSH6,HTT,HTT,HDAC…
GO:0012501	8.06019e-22	1.39249e-19	2.86967	57.8475	136	907	programmed cell death	AARS,ACTN1,ACTN2,ADORA1,ADORA2A,AKT1,AKT1,AKT1,APAF1,APAF1,XIAP,XIAP,APOE,RHOA,ATP7A,BAD,BAD,BAG1,BAG1,BAX,BAX,BAX,BAX,BCL2,BCL2,BCL2,BCL2,BDNF,BUB1B,CASP1,CASP2,CASP3,CASP3,CASP3,CASP6,CASP6,CASP7,CASP8,CASP8,CASP8,CASP9,CASP9,CAT,CDH13,CDK5,CFL1,CRYAB,CSE1L,CTNNB1,CTSB,DAPK1,DAPK1,DAPK3,DAPK3,DNM2,EEF1A2,ERCC3,ERCC3,ERCC5,FGF2,FOXO3,GDNF,GDNF,SFN,GRIN2A,GRM4,GSK3B,MSH6,HTT,HTT,HDAC1,HIF1A,HIP1,…
GO:0006915	2.39004e-21	3.9414e-19	2.85154	57.2097	134	897	apoptosis	AARS,ACTN1,ACTN2,ADORA1,ADORA2A,AKT1,AKT1,AKT1,APAF1,APAF1,XIAP,XIAP,APOE,RHOA,ATP7A,BAD,BAD,BAG1,BAG1,BAX,BAX,BAX,BAX,BCL2,BCL2,BCL2,BCL2,BDNF,BUB1B,CASP1,CASP2,CASP3,CASP3,CASP3,CASP6,CASP6,CASP7,CASP8,CASP8,CASP8,CASP9,CASP9,CAT,CDH13,CDK5,CFL1,CRYAB,CSE1L,CTNNB1,CTSB,DAPK1,DAPK1,DAPK3,DAPK3,DNM2,EEF1A2,ERCC3,ERCC3,ERCC5,FGF2,FOXO3,GDNF,GDNF,SFN,GRIN2A,GRM4,GSK3B,MSH6,HTT,HTT,HDAC1,HIF1A,HIP1,…
GO:0051179	3.52284e-21	5.5569e-19	2.03405	197.651	317	3099	localization	ACCN1,ACCN2,ACCN2,ACHE,ACTB,ACTN1,ADORA1,ADORA2A,ADORA2B,ADORA2B,ADRBK1,AP2A1,AP2A2,AP2A2,AP1B1,AP1G1,AP1G1,AKT1,AKT1,AKT2,BIN1,SLC25A4,SLC25A4,APOE,APOE,APOE,APOE,AR,ARCN1,ARCN1,ARCN1,ARF4,RHOA,ATP1A1,ATP1A1,ATP5A1,ATP5B,ATP5B,ATP5D,ATP5D,ATP5F1,ATP6V1A,ATP6V1B1,ATP6V1B1,ATP6V1B2,ATP6V1B2,ATP6V1E1,ATP6V1E1,ATP6V0A1,ATP7A,ATP7A,BAX,BCL2,BCL2,BCL2,BDNF,CACNA1B,CACNA1D,CACNA1D,CACNA2D1,CACNA2D1,CAV…
GO:0019932	4.27454e-21	6.46168e-19	5.6197	13.6487	57	214	second-messenger-mediated signaling	ADORA2A,ADORA2B,APOE,BUB1B,CDH13,CHRM1,CHRM2,CHRM5,LTB4R,CNR1,CNR2,DRD1,DRD1,DRD1,DRD2,DRD3,DRD4,DRD5,DRD5,RCAN1,FEN1,FPR1,GLP1R,GNAS,GNB1,MCHR1,GRK5,GRM4,GRM5,HCRTR2,HMGB2,HTR1B,HTR1F,HTR2C,HTR6,HTR7,IGF1,NOS2,NPY,OPRD1,OPRD1,OPRK1,OPRL1,OPRM1,P2RX3,P2RX4,P2RX4,P2RX5,P2RY1,P2RY2,P2RY4,P2RY6,P2RY11,PIK3C2A,PIK3C3,PIK3CA,PIK3CB,PRKACB,TGM2,P2RX2,PLCE1,PLCE1,PLCE1,P2RY12
GO:0048519	1.79505e-20	2.60498e-18	2.3929	92.7983	183	1455	negative regulation of biological process	AARS,ACHE,ACTN1,ADCYAP1,ADD1,ADORA2B,ADRBK1,ADRBK1,AKT1,AKT1,AKT2,XIAP,APOE,APOE,RHOA,ASPH,ATP5A1,ATP5B,BAG1,BAX,BCL2,BCL2,BCL2,BDNF,CASP3,CASP3,CAT,CAV1,CAV2,CAV3,CAV3,CDH13,CDH13,CDK5,CFL1,CRYAB,CTNNB1,DAPK1,DLG3,DRD1,DRD1,DRD1,DRD2,DRD2,DRD3,DRD3,DRD3,DRD4,RCAN1,EEF1A2,EGF,ERCC5,FGF2,FGF2,FNTB,FRK,FTH1,GDNF,GDNF,SFN,GRIN2A,GRLF1,GRM8,GSK3A,GSK3A,GSK3B,MSH6,HTT,HDAC1,HDAC2,HDAC2,NRG1,HIF1A,HMGB…
GO:0006464	6.03391e-20	8.41963e-18	2.36003	93.8188	183	1471	protein modification process	ADORA2B,ADRBK1,ADRBK2,AKT1,AKT1,AKT1,AKT2,AKT2,ASPH,ATP7A,BCL2,CBS,CDK5,CFL1,CHRM1,CHRM3,CHUK,CNTF,CREB1,CREBBP,CSNK2A1,DAPK1,DAPK3,DRD4,DUSP5,DUSP7,EGF,ETF1,FGF2,FGF2,FNTA,FNTB,FPR1,FRK,MTOR,KAT2A,GRK4,GRK5,GRK6,GRM4,GSK3A,GSK3B,GSPT1,HDAC1,HDAC2,UBE2K,HSF4,IGF1,IKBKB,IL6R,IL6R,IL6ST,INSR,INSR,INSR,IRAK1,JAK1,JAK2,JAK3,JUN,KDR,KLKB1,MAP3K1,MAP3K1,MAP3K5,MAP3K5,MAP3K9,MAP3K9,MAP3K10,MAP3K11,MAP3K…
GO:0006793	9.91628e-20	1.28487e-17	2.52934	73.3458	154	1150	phosphorus metabolic process	ADORA2B,ADRBK1,ADRBK2,AKT1,AKT1,AKT1,AKT1,AKT2,APOE,ATP5A1,ATP5B,ATP5D,ATP5F1,ATP6V1A,ATP6V1B1,ATP6V1B2,ATP6V1E1,ATP6V0A1,ATP7A,BCL2,CASP3,CAV1,CAV3,CBS,CDK5,CFL1,CHRM1,CHUK,CNTF,CREB1,CSNK2A1,DAPK1,DAPK3,DRD4,RCAN1,DUSP5,DUSP7,EGF,EGF,EGF,FGF2,FGF2,FPR1,FRK,MTOR,SFN,SFN,GPD1,GRK4,GRK5,GRK6,GRM4,GSK3A,GSK3B,IGF1,IKBKB,IL6R,IL6R,IL6ST,IMPA1,INSR,INSR,INSR,IRAK1,IRAK1,JAK1,JAK2,JAK3,JUN,KDR,MAP3K1,…
GO:0006796	9.91628e-20	1.28487e-17	2.52934	73.3458	154	1150	phosphate metabolic process	ADORA2B,ADRBK1,ADRBK2,AKT1,AKT1,AKT1,AKT1,AKT2,APOE,ATP5A1,ATP5B,ATP5D,ATP5F1,ATP6V1A,ATP6V1B1,ATP6V1B2,ATP6V1E1,ATP6V0A1,ATP7A,BCL2,CASP3,CAV1,CAV3,CBS,CDK5,CFL1,CHRM1,CHUK,CNTF,CREB1,CSNK2A1,DAPK1,DAPK3,DRD4,RCAN1,DUSP5,DUSP7,EGF,EGF,EGF,FGF2,FGF2,FPR1,FRK,MTOR,SFN,SFN,GPD1,GRK4,GRK5,GRK6,GRM4,GSK3A,GSK3B,IGF1,IKBKB,IL6R,IL6R,IL6ST,IMPA1,INSR,INSR,INSR,IRAK1,IRAK1,JAK1,JAK2,JAK3,JUN,KDR,MAP3K1,…
GO:0016310	1.90817e-19	2.38719e-17	2.64472	62.7585	138	984	phosphorylation	ADORA2B,ADRBK1,ADRBK2,AKT1,AKT1,AKT1,AKT1,AKT2,APOE,ATP5A1,ATP5B,ATP5D,ATP5F1,ATP6V1A,ATP6V1B1,ATP6V1B2,ATP6V1E1,ATP6V0A1,ATP7A,BCL2,CASP3,CAV1,CAV3,CBS,CDK5,CFL1,CHRM1,CHUK,CNTF,CREB1,CSNK2A1,DAPK1,DAPK3,DRD4,EGF,EGF,EGF,FGF2,FGF2,FPR1,FRK,MTOR,SFN,SFN,GRK4,GRK5,GRK6,GRM4,GSK3A,GSK3B,IGF1,IKBKB,IL6R,IL6R,IL6ST,INSR,INSR,INSR,IRAK1,IRAK1,JAK1,JAK2,JAK3,JUN,KDR,MAP3K1,MAP3K1,MAP3K5,MAP3K5,MAP3K9,M…
GO:0043086	7.4966e-19	9.06589e-17	4.99851	14.6054	56	229	negative regulation of catalytic activity	AKT1,AKT1,APOE,ATP7A,BUB1B,CASP3,CAV1,CAV3,CAV3,CHRM5,DRD3,DRD4,DRD5,GABBR1,SFN,SFN,MCHR1,GRM2,GRM3,GRM4,GRM4,GRM7,GRM8,GSK3A,HSPA5,NFKB1,OPRD1,OPRK1,OPRL1,PAK2,PRKCA,PSMA1,PSMA5,PSMA7,PSMB2,PSMB3,PSMB5,PSMB6,PSMB7,PSMC2,PSMC3,PSMC5,PSMC6,PSMD2,PSMD3,PSMD4,PSMD7,PSMD8,PSMD11,TP53,TSC2,UBB,BUB3,DNAJB6,PSME3,PSMD14,SIRT1,NUP62,INTS1,FZR1
GO:0006810	1.44179e-18	1.63463e-16	1.99967	167.866	273	2632	transport	ACCN1,ACCN2,ACCN2,ACHE,ADORA1,ADORA2A,ADORA2B,ADORA2B,ADRBK1,AP2A1,AP2A2,AP2A2,AP1B1,AP1G1,AP1G1,AKT1,AKT1,AKT2,BIN1,SLC25A4,SLC25A4,APOE,APOE,APOE,APOE,AR,ARCN1,ARCN1,ARCN1,ARF4,RHOA,ATP1A1,ATP5A1,ATP5B,ATP5B,ATP5D,ATP5D,ATP5F1,ATP6V1A,ATP6V1B1,ATP6V1B1,ATP6V1B2,ATP6V1B2,ATP6V1E1,ATP6V1E1,ATP6V0A1,ATP7A,ATP7A,BAX,BCL2,BCL2,BCL2,BDNF,CACNA1B,CACNA1D,CACNA1D,CACNA2D1,CACNA2D1,CAV1,CAV1,CAV2,CAV3,C…
GO:0043412	1.43322e-18	1.63463e-16	2.26519	98.092	185	1538	biopolymer modification	AARS,ADORA2B,ADRBK1,ADRBK2,AKT1,AKT1,AKT1,AKT2,AKT2,ASPH,ATP7A,BCL2,CBS,CDK5,CFL1,CHRM1,CHRM3,CHUK,CNTF,CREB1,CREBBP,CSNK2A1,DAPK1,DAPK3,DRD4,DUSP5,DUSP7,EGF,ETF1,FGF2,FGF2,FNTA,FNTB,FPR1,FRK,MTOR,KAT2A,GRK4,GRK5,GRK6,GRM4,GSK3A,GSK3B,GSPT1,HDAC1,HDAC2,UBE2K,HSF4,IGF1,IKBKB,IL6R,IL6R,IL6ST,INSR,INSR,INSR,IRAK1,JAK1,JAK2,JAK3,JUN,KDR,KLKB1,MAP3K1,MAP3K1,MAP3K5,MAP3K5,MAP3K9,MAP3K9,MAP3K10,MAP3K11,…
GO:0048523	2.065e-18	2.20658e-16	2.349	85.0811	167	1334	negative regulation of cellular process	AARS,ACHE,ACTN1,ADCYAP1,ADD1,ADRBK1,AKT1,AKT1,XIAP,APOE,RHOA,ASPH,ATP5A1,ATP5B,BAG1,BAX,BCL2,BCL2,BCL2,BDNF,CASP3,CASP3,CAT,CAV1,CAV2,CAV3,CAV3,CDH13,CDH13,CDK5,CFL1,CRYAB,CTNNB1,DAPK1,DLG3,DRD1,DRD2,DRD2,DRD3,DRD3,DRD4,RCAN1,EEF1A2,ERCC5,FGF2,FGF2,FNTB,FRK,FTH1,GDNF,GDNF,SFN,GRLF1,GRM8,GSK3A,GSK3A,GSK3B,MSH6,HTT,HDAC1,HDAC2,NRG1,HMGB1,HMGB1,HMGB2,HMOX1,HMOX1,HSF4,HSPA5,HSPA5,HSPA9,HSPB1,HTR1B,HT…
GO:0007243	2.06791e-18	2.20658e-16	3.46601	29.2745	83	459	protein kinase cascade	ADORA2B,AKT1,RHOA,CASP1,CASP8,CAT,CAV1,CAV3,CBS,CDK5,CHUK,CNTF,CTNNB1,DAPK1,DAPK3,DRD2,DRD3,DRD4,EGF,FGF2,FGF2,FPR1,GRIN2B,GRM4,GRM4,HMOX1,HMOX1,IGF1,IL6R,IL6ST,INSR,IRAK1,JAK1,JAK2,JAK3,MAP3K1,MAP3K1,MAP3K5,MAP3K5,MAP3K9,MAP3K10,MAP3K11,MAP3K11,NOS2,NRTN,P2RX7,PAK1,PAK1,PIK3CA,PIK3CB,PIK3R1,PPARD,PRKACA,PRKACB,PRKACG,PRKCA,MAPK1,MAPK8,MAPK9,MAPK10,MAP2K3,MAP2K6,PTEN,RPS6KB2,MAP2K4,SOD1,SRC,STAT5…
GO:0051234	3.76267e-18	3.90028e-16	1.98126	169.014	273	2650	establishment of localization	ACCN1,ACCN2,ACCN2,ACHE,ADORA1,ADORA2A,ADORA2B,ADORA2B,ADRBK1,AP2A1,AP2A2,AP2A2,AP1B1,AP1G1,AP1G1,AKT1,AKT1,AKT2,BIN1,SLC25A4,SLC25A4,APOE,APOE,APOE,APOE,AR,ARCN1,ARCN1,ARCN1,ARF4,RHOA,ATP1A1,ATP5A1,ATP5B,ATP5B,ATP5D,ATP5D,ATP5F1,ATP6V1A,ATP6V1B1,ATP6V1B1,ATP6V1B2,ATP6V1B2,ATP6V1E1,ATP6V1E1,ATP6V0A1,ATP7A,ATP7A,BAX,BCL2,BCL2,BCL2,BDNF,CACNA1B,CACNA1D,CACNA1D,CACNA2D1,CACNA2D1,CAV1,CAV1,CAV2,CAV3,C…
GO:0051438	4.07885e-18	4.11057e-16	10.6727	4.78342	31	75	regulation of ubiquitin-protein ligase activity	BUB1B,CCNB1,PIN1,PLK1,PSMA1,PSMA5,PSMA7,PSMB2,PSMB3,PSMB5,PSMB6,PSMB7,PSMC2,PSMC3,PSMC5,PSMC6,PSMD2,PSMD3,PSMD4,PSMD7,PSMD8,PSMD11,SKP1,UBB,UBE2N,CUL1,BTRC,BUB3,PSME3,PSMD14,FZR1
GO:0044237	5.87695e-18	5.76259e-16	1.82447	456.657	581	7160	cellular metabolic process	AARS,AARS,ACACA,ACADM,ACADM,ACHE,ACHE,ADCY1,ADCYAP1,ADCYAP1,ADCYAP1R1,ADD1,ADORA2A,ADORA2A,ADORA2B,ADORA2B,ADRBK1,ADRBK2,AHCY,AKT1,AKT1,AKT1,AKT1,AKT1,AKT1,AKT2,AKT2,AKT2,ALDOA,ALDOA,AMT,SLC25A4,XIAP,APOE,APOE,APOE,AR,RHOA,ASPH,ATF3,ATP1A1,ATP5A1,ATP5B,ATP5B,ATP5D,ATP5F1,ATP6V1A,ATP6V1B1,ATP6V1B2,ATP6V1E1,ATP6V0A1,ATP7A,ATP7A,BAX,BCL2,BUB1B,CA1,CASP3,CASP8,CAT,CAT,CAV1,CAV3,CAV3,CAV3,CBS,CBS,CCNB…
GO:0051443	1.07372e-17	1.02512e-15	11.5395	4.27319	29	67	positive regulation of ubiquitin-protein ligase activity	CCNB1,PIN1,PLK1,PSMA1,PSMA5,PSMA7,PSMB2,PSMB3,PSMB5,PSMB6,PSMB7,PSMC2,PSMC3,PSMC5,PSMC6,PSMD2,PSMD3,PSMD4,PSMD7,PSMD8,PSMD11,SKP1,UBB,UBE2N,CUL1,BTRC,PSME3,PSMD14,FZR1
GO:0048518	1.2553e-17	1.16776e-15	2.22106	97.8369	182	1534	positive regulation of biological process	ACHE,ADORA1,ADORA2B,ADRBK1,AKT1,AKT1,AKT1,AKT1,AKT1,AKT1,AKT2,APOE,APOE,AR,RHOA,RHOA,RHOA,RHOA,BAD,BAD,BAX,BAX,BCL2,BCL2,BDNF,CAPN1,CASP1,CASP3,CASP6,CASP8,CASP8,CASP8,CAT,CAV1,CAV3,CDH13,CDH13,CDK5,CDK5,CFL1,CHRM1,CHRM3,CNTF,CREB1,CREBBP,CREBBP,CTNNB1,CTNNB1,CTNNB1,DAPK1,DAPK3,DNM2,DRD1,DRD1,DRD1,DRD2,DRD3,DRD4,DRD4,EGF,EGF,EGF,ERCC3,ERCC3,FGF2,FGF2,FOXO3,FNTB,XRCC6,XRCC6,XRCC6,GDNF,GDNF,SFN,SFN…
GO:0051340	1.59046e-17	1.44254e-15	9.98924	4.97476	31	78	regulation of ligase activity	BUB1B,CCNB1,PIN1,PLK1,PSMA1,PSMA5,PSMA7,PSMB2,PSMB3,PSMB5,PSMB6,PSMB7,PSMC2,PSMC3,PSMC5,PSMC6,PSMD2,PSMD3,PSMD4,PSMD7,PSMD8,PSMD11,SKP1,UBB,UBE2N,CUL1,BTRC,BUB3,PSME3,PSMD14,FZR1
GO:0007154	1.71157e-17	1.51453e-15	1.84018	250.779	365	3932	cell communication	AARS,ACCN1,ACCN2,ACHE,ACHE,ADCY1,ADCYAP1,ADCYAP1,ADCYAP1R1,ADCYAP1R1,ADORA1,ADORA1,ADORA2A,ADORA2A,ADORA2A,ADORA2B,ADORA2B,ADRBK1,ADRBK1,ADRBK1,ADRBK2,AKT1,AKT1,AKT1,AKT1,AKT2,SLC25A4,APLP2,APOE,APOE,AR,AR,ARF4,RHOA,RHOA,RHOA,BAG1,BDNF,BUB1B,CAPN5,CACNA1B,CASP1,CASP1,CASP8,CAT,CAV1,CAV3,CBS,CDH13,CDH13,CDK5,CFL1,CHAT,CHRM1,CHRM1,CHRM2,CHRM2,CHRM3,CHRM4,CHRM5,CHRM5,CHUK,LTB4R,LTB4R,CNR1,CNR1,CNR2,…
GO:0051439	1.76021e-17	1.52048e-15	11.2428	4.33697	29	68	regulation of ubiquitin-protein ligase activity during mitotic cell cycle	BUB1B,CCNB1,PLK1,PSMA1,PSMA5,PSMA7,PSMB2,PSMB3,PSMB5,PSMB6,PSMB7,PSMC2,PSMC3,PSMC5,PSMC6,PSMD2,PSMD3,PSMD4,PSMD7,PSMD8,PSMD11,SKP1,UBB,CUL1,BTRC,BUB3,PSME3,PSMD14,FZR1
GO:0044057	2.30445e-17	1.94431e-15	5.22314	12.3093	49	193	regulation of system process	ACHE,ADORA2B,ADRBK1,ADRBK1,APOE,BDNF,CAV1,CAV3,CDK5,CHAT,CHRM2,CHRM2,CHRM3,DBN1,ACE,DLG4,DRD1,DRD1,DRD2,DRD3,DRD4,GDNF,GLP1R,GRIA2,GRIN2A,GRIN2B,GRIN2D,HTT,HMOX1,HTR2C,IL6ST,NGF,NOS1,NOS1,NOS1,NOS2,P2RX1,P2RX3,P2RX4,PRKACA,PRKCA,S100P,SLC1A3,SOD1,STX1A,STXBP1,TH,THRB,TNNT1,UBB,YWHAH,NISCH,HSPB7,PLCE1
GO:0051351	4.58272e-17	3.77866e-15	10.6927	4.46452	29	70	positive regulation of ligase activity	CCNB1,PIN1,PLK1,PSMA1,PSMA5,PSMA7,PSMB2,PSMB3,PSMB5,PSMB6,PSMB7,PSMC2,PSMC3,PSMC5,PSMC6,PSMD2,PSMD3,PSMD4,PSMD7,PSMD8,PSMD11,SKP1,UBB,UBE2N,CUL1,BTRC,PSME3,PSMD14,FZR1
GO:0044238	1.0841e-16	8.74029e-15	1.78553	469.923	589	7368	primary metabolic process	AARS,AARS,ACACA,ACADM,ACADM,ACHE,ACHE,ADCY1,ADCYAP1,ADCYAP1,ADCYAP1R1,ADD1,ADORA2A,ADORA2A,ADORA2B,ADORA2B,ADRBK1,ADRBK2,AKT1,AKT1,AKT1,AKT1,AKT1,AKT1,AKT2,AKT2,AKT2,ALDOA,ALDOA,ALDOA,AMT,XIAP,APOE,APOE,APOE,AR,RHOA,ASPH,ATF3,ATP1A1,ATP5A1,ATP5A1,ATP5B,ATP5D,ATP5F1,ATP6V1A,ATP6V1B1,ATP6V1B2,ATP6V1E1,ATP6V0A1,ATP7A,ATP7A,BAX,BCL2,BUB1B,CAPN5,DAGLA,CAPN1,CAPN2,CASP1,CASP2,CASP2,CASP3,CASP3,CASP6,CA…
GO:0006950	1.61621e-16	1.2747e-14	2.1833	94.9668	175	1489	response to stress	AARS,ACADM,ACHE,ADORA1,ADORA2A,ADORA2B,ADORA2B,AP2A1,AP2A2,AKT1,AKT1,AKT1,APAF1,APOE,APOE,APOE,BCL2,BCL2,BDNF,CASP3,CAT,CAT,CAV1,CAV1,CBS,AP2M1,LTB4R,CNR2,CREBBP,CRYAB,CTSB,CTSD,DRD1,DRD4,ERCC3,ERCC3,ERCC3,ERCC3,ERCC5,ERCC5,ERCC5,ERCC5,FCGR1A,FEN1,FGA,FNTB,XRCC6,XRCC6,GLP1R,SFN,GRIN2A,GRIN2B,GRM7,GSK3B,GSK3B,MSH6,MSH6,NRG1,HIF1A,HIF1A,HMGB1,HMGB1,HMGB2,HMGB2,HMOX1,HMOX1,HMOX1,HSF1,HSF4,DNAJB2,DNA…
GO:0006468	2.67247e-16	2.06292e-14	2.74441	44.9004	104	704	protein amino acid phosphorylation	ADORA2B,ADRBK1,ADRBK2,AKT1,AKT1,AKT2,BCL2,CBS,CDK5,CFL1,CHUK,CNTF,CREB1,CSNK2A1,DAPK1,DAPK3,DRD4,EGF,FGF2,FGF2,FPR1,FRK,MTOR,GRK4,GRK5,GRK6,GRM4,GSK3A,GSK3B,IGF1,IKBKB,IL6R,IL6R,IL6ST,INSR,INSR,INSR,IRAK1,JAK1,JAK2,JAK3,JUN,KDR,MAP3K1,MAP3K1,MAP3K5,MAP3K5,MAP3K9,MAP3K9,MAP3K10,MAP3K11,MAP3K11,NTRK1,NTRK3,PAK1,PAK1,PAK2,PIK3C3,PIK3CA,PIK3CB,PIK3R1,PIN1,PLK1,PRKACA,PRKACB,PRKACG,PRKAR1A,PRKAR1B,PRK…
GO:0051437	5.1417e-16	3.88627e-14	10.7193	4.14563	27	65	positive regulation of ubiquitin-protein ligase activity during mitotic cell cycle	CCNB1,PLK1,PSMA1,PSMA5,PSMA7,PSMB2,PSMB3,PSMB5,PSMB6,PSMB7,PSMC2,PSMC3,PSMC5,PSMC6,PSMD2,PSMD3,PSMD4,PSMD7,PSMD8,PSMD11,SKP1,UBB,CUL1,BTRC,PSME3,PSMD14,FZR1
GO:0065007	5.40907e-16	4.00492e-14	1.75876	466.607	583	7316	biological regulation	AARS,ACCN2,ACHE,ACHE,ACHE,ACTN1,ACTN1,ACTN2,ADCY1,ADCYAP1,ADCYAP1,ADCYAP1,ADCYAP1R1,ADCYAP1R1,ADD1,ADORA1,ADORA1,ADORA2A,ADORA2A,ADORA2A,ADORA2B,ADORA2B,ADRBK1,ADRBK1,ADRBK1,ADRBK1,ADRBK2,AP2A1,AP2A2,AKT1,AKT1,AKT1,AKT1,AKT1,AKT1,AKT1,AKT2,ALDOA,ALDOA,BIN1,SLC25A4,APAF1,APAF1,XIAP,APLP2,APOE,APOE,APOE,APOE,APOE,AR,AR,AR,ARF4,RHOA,RHOA,RHOA,RHOA,RHOA,RHOA,ASPH,ATF3,ATP1A1,ATP5A1,ATP5B,ATP5B,ATP6V1…
GO:0048522	7.2733e-16	5.27751e-14	2.18326	89.6094	166	1405	positive regulation of cellular process	ACHE,ADORA1,ADORA2B,ADRBK1,AKT1,AKT1,AKT1,AKT1,AKT1,AKT1,AKT2,APOE,AR,RHOA,RHOA,RHOA,BAD,BAD,BAX,BAX,BCL2,BCL2,BDNF,CAPN1,CASP1,CASP3,CASP6,CASP8,CASP8,CASP8,CAT,CAV1,CAV3,CDH13,CDH13,CDK5,CDK5,CFL1,CHRM1,CNTF,CREB1,CREBBP,CREBBP,CTNNB1,CTNNB1,CTNNB1,DAPK1,DAPK3,DNM2,DRD1,DRD1,DRD2,DRD3,EGF,EGF,EGF,ERCC3,ERCC3,FGF2,FGF2,FOXO3,FNTB,XRCC6,XRCC6,XRCC6,GDNF,GDNF,SFN,SFN,GRIA2,GRIN1,GRIN2A,GRIN2B,GRM4…
GO:0050804	8.18154e-16	5.82013e-14	10.4436	4.20941	27	66	regulation of synaptic transmission	ACHE,APOE,BDNF,CDK5,CHAT,DBN1,DLG4,DRD1,DRD1,DRD2,DRD3,DRD4,GDNF,GRIA2,GRIN2A,GRIN2B,HTT,HTR2C,NGF,P2RX3,PRKACA,S100P,SLC1A3,STX1A,STXBP1,UBB,YWHAH,NISCH
GO:0051093	1.46626e-15	1.023e-13	3.15969	29.5296	78	463	negative regulation of developmental process	AARS,AKT1,XIAP,APOE,RHOA,BAG1,BAX,BCL2,BCL2,BDNF,CASP3,CAT,CAV1,CDH13,CFL1,CRYAB,CTNNB1,DAPK1,DRD3,RCAN1,EEF1A2,ERCC5,GDNF,GDNF,GSK3B,HTT,HDAC1,HMGB1,HMOX1,HSPA5,HSPA5,HSPA9,HSPB1,IGF1,IGF1,IL6R,IL6ST,MSH2,NAIP,NFKB1,NGF,PIK3CA,PIK3R1,PIK3R2,PPARG,PPARG,PRKCZ,MAPK1,MAPK8,PRNP,PSEN1,PSMC5,PTEN,ROCK1,SOD1,SOD1,STAT5A,STAT5B,TLR4,TP53,NR1H2,VEGFA,YWHAH,YWHAZ,ULK1,API5,API5,API5,BECN1,HDAC3,NOG,NOG,B…
GO:0032879	1.54194e-15	1.05013e-13	3.1835	28.9556	77	454	regulation of localization	ACHE,ACTN1,ADORA2B,ADRBK1,AKT1,AKT1,AKT2,BIN1,APOE,APOE,RHOA,BCL2,BCL2,CAV1,CAV3,CDH13,CDH13,CDK5,CRYAB,ACE,DRD1,DRD1,DRD1,DRD1,DRD2,DRD2,DRD3,DRD3,DRD3,DRD4,DRD4,EGF,EGF,FGF2,GDNF,GDNF,GRIN2B,GSK3A,GSK3B,NRG1,HIF1A,HIP1,HMOX1,HMOX1,HTR2C,IGF1,IL6R,INSR,INSR,INSR,KCNJ11,KDR,LPL,MAP3K1,MYO1F,NFKB1,NGF,NOS1,NOS2,P2RX1,P2RX3,P2RX4,P2RX4,P2RX4,P2RX4,P2RX5,P2RX7,P2RX7,PFKM,PIK3R1,PIK3R1,PPARG,PRKACA,P…
GO:0009719	1.56304e-15	1.05013e-13	4.6828	13.0747	48	205	response to endogenous stimulus	AARS,ADCY1,AKT1,AKT1,AKT2,BCL2,CAV1,CDH13,CFL1,DRD1,DRD2,DRD2,DRD3,DRD4,DRD4,RCAN1,MTOR,GNAS,GNB1,GOT1,GRIN2A,GSK3A,HMGB2,HMOX1,INSR,JAK2,MMP14,PIK3R1,PIK3R1,PPARG,PPARG,PRKACA,PRKACB,PRKACG,PRKAR1A,PRKAR1B,PRKAR2A,PRKAR2B,PRKCA,PRKCD,PRKCD,PRKCZ,MAP2K1,SLC1A2,SLC18A2,SRC,STAT5A,STAT5B,STAT5B,THRA,TIMP3,TSC1,TSC2,IRS2,NUP62
GO:0006511	2.19065e-15	1.44503e-13	4.37193	14.6692	51	230	ubiquitin-dependent protein catabolic process	AKT1,BUB1B,CCNB1,UBE2K,PARK2,PSMA1,PSMA1,PSMA5,PSMA5,PSMA7,PSMA7,PSMB2,PSMB3,PSMB5,PSMB6,PSMB6,PSMB7,PSMC2,PSMC2,PSMC3,PSMC5,PSMC6,PSMC6,PSMD2,PSMD3,PSMD4,PSMD7,PSMD8,PSMD11,SIAH1,SKP1,TSG101,UBB,UBB,UBE2A,UBE2D2,UBE2D3,UBE2H,UBE2I,UBE3A,UCHL1,UCHL3,UFD1L,VCP,USP9X,CUL2,CUL1,SQSTM1,BTRC,BUB3,PAN2,PSME3,PSMD14,PSMD14,STUB1,FZR1,NPLOC4,SYVN1,UHRF2
GO:0043069	2.7984e-15	1.78116e-13	3.82256	18.9423	59	297	negative regulation of programmed cell death	AARS,AKT1,XIAP,APOE,RHOA,BAG1,BAX,BCL2,BCL2,BDNF,CASP3,CAT,CDH13,CFL1,CRYAB,DAPK1,EEF1A2,ERCC5,GDNF,GDNF,GSK3B,HTT,HDAC1,HMGB1,HMOX1,HSPA5,HSPA5,HSPA9,HSPB1,IGF1,IGF1,IL6R,IL6ST,MSH2,NAIP,NFKB1,NGF,PIK3CA,PIK3R1,PIK3R2,PRKCZ,MAPK8,PRNP,PSEN1,PSMC5,PTEN,ROCK1,SOD1,SOD1,STAT5A,STAT5B,TP53,VEGFA,YWHAZ,API5,API5,API5,BECN1,HDAC3,BAG3,SIRT1,NUP62,NUP62,INTS1,TAF9B,SPHK2,SYVN1
GO:0060548	2.7984e-15	1.78116e-13	3.82256	18.9423	59	297	negative regulation of cell death	AARS,AKT1,XIAP,APOE,RHOA,BAG1,BAX,BCL2,BCL2,BDNF,CASP3,CAT,CDH13,CFL1,CRYAB,DAPK1,EEF1A2,ERCC5,GDNF,GDNF,GSK3B,HTT,HDAC1,HMGB1,HMOX1,HSPA5,HSPA5,HSPA9,HSPB1,IGF1,IGF1,IL6R,IL6ST,MSH2,NAIP,NFKB1,NGF,PIK3CA,PIK3R1,PIK3R2,PRKCZ,MAPK8,PRNP,PSEN1,PSMC5,PTEN,ROCK1,SOD1,SOD1,STAT5A,STAT5B,TP53,VEGFA,YWHAZ,API5,API5,API5,BECN1,HDAC3,BAG3,SIRT1,NUP62,NUP62,INTS1,TAF9B,SPHK2,SYVN1
GO:0051641	3.22874e-15	2.01963e-13	2.4187	59.5695	123	934	cellular localization	ACHE,ADORA2B,ADRBK1,AP2A1,AP2A2,AP1B1,AP1G1,AKT1,APOE,APOE,ARCN1,ARCN1,RHOA,ATP5D,BCL2,BDNF,CAV1,CDH13,CDK5,AP2M1,CLTA,CLTC,CRYAB,CSE1L,CTNNB1,DRD1,DRD2,DRD2,DRD3,DRD3,DRD4,EGF,FTH1,GDNF,GLP1R,GNAS,GRIN2B,GRM4,GSK3B,HTT,HMOX1,HNRNPA1,HNRNPA1,HSPA9,HSP90AA1,HTR2C,JAK2,JUN,KCNJ11,KIF5B,KLC1,IPO5,IPO5,RAB8A,MYO1F,MYH10,MYH10,NGF,NOS2,NUP98,NUP98,NUP98,P2RX1,P2RX7,PEX6,PFKM,PRKACA,RAN,RAN,RANBP2,RANB…
GO:0016043	3.40924e-15	2.0964e-13	1.92982	141.781	230	2223	cellular component organization	ACHE,ACTN1,ACTN2,ACTN2,ADD1,ADD1,ADORA1,ADORA2A,AP2A1,AP2A2,AP1B1,AP1G1,AKT1,ALDOA,ALDOA,BIN1,SLC25A4,APOE,APOE,APOE,APOE,ARCN1,RHOA,RHOA,RHOA,ATP7A,BAX,BAX,BCL2,BCL2,BCL2,BDNF,BUB1B,BUB1B,CASP3,CASP3,CAT,CAV1,CAV1,CAV2,CAV2,CAV3,CAV3,CAV3,CAV3,CCNB1,SEPT7,SEPT7,CDH13,CDH13,CDK5,CDK5,CFL1,CHAT,CREBBP,CREBBP,CRYAB,CSE1L,CTNNB1,CTNNB1,CTNNB1,CTSD,DAPK3,DBN1,DBN1,DCTN1,DLG4,DLG4,DNM1,DYNC1H1,DNM2,DR…
GO:0031644	3.97445e-15	2.40322e-13	8.99175	4.78342	28	75	regulation of neurological system process	ACHE,APOE,BDNF,CDK5,CHAT,DBN1,DLG4,DRD1,DRD1,DRD2,DRD3,DRD4,GDNF,GRIA2,GRIN2A,GRIN2B,GRIN2D,HTT,HTR2C,NGF,P2RX3,PRKACA,S100P,SLC1A3,STX1A,STXBP1,UBB,YWHAH,NISCH
GO:0043066	4.15645e-15	2.47206e-13	3.83535	18.5597	58	291	negative regulation of apoptosis	AARS,AKT1,XIAP,APOE,RHOA,BAG1,BAX,BCL2,BCL2,BDNF,CASP3,CAT,CDH13,CFL1,CRYAB,DAPK1,EEF1A2,ERCC5,GDNF,GDNF,GSK3B,HTT,HDAC1,HMGB1,HMOX1,HSPA5,HSPA5,HSPA9,HSPB1,IGF1,IGF1,IL6R,IL6ST,MSH2,NAIP,NFKB1,NGF,PIK3CA,PIK3R1,PIK3R2,PRKCZ,MAPK8,PRNP,PSEN1,PTEN,ROCK1,SOD1,SOD1,STAT5A,STAT5B,TP53,VEGFA,YWHAZ,API5,API5,API5,BECN1,HDAC3,BAG3,SIRT1,NUP62,NUP62,INTS1,TAF9B,SPHK2,SYVN1
GO:0006414	6.75651e-15	3.95365e-13	6.84858	6.76057	33	106	translational elongation	EEF1A2,EEF2,RPSA,RPL5,RPL6,RPL7,RPL7A,RPL8,RPL13,RPL15,RPL17,RPL18,RPL18A,RPL19,RPL22,RPL24,RPL26,RPL31,RPL39,RPLP0,RPLP0,RPS2,RPS3,RPS3A,RPS5,RPS5,RPS10,RPS12,RPS15,RPS16,RPS18,RPS21,RPL14,RPL23,RPL35
GO:0007267	7.87021e-15	4.53224e-13	2.83006	36.6729	88	575	cell-cell signaling	ACCN1,ACHE,ACHE,ADCYAP1,ADORA1,ADORA2A,SLC25A4,APOE,AR,BDNF,CACNA1B,CDK5,CHAT,CHRM1,COMT,CTNNB1,DBN1,DLG4,DLG4,DRD1,DRD1,DRD2,DRD3,DRD4,DRD4,DRD5,FGF2,FNTA,GABRG2,GAD2,GAD2,GDNF,GLP1R,GRIA1,GRIA2,GRIN1,GRIN2A,GRIN2B,GRM1,GRM2,GRM3,GRM4,GRM5,GRM7,HCRT,HCRTR1,HCRTR2,HTT,HTR1B,HTR1F,HTR2C,HTR2C,HTR6,HTR7,KCNA1,KCNJ11,MAOA,MLLT4,NGF,NOS1,NOS2,NPY,OPRK1,P2RX1,P2RX3,PFKM,PRKACA,MAPK1,S100P,CCL5,SLC1A1,…
GO:0055080	9.52702e-15	5.40063e-13	4.18235	15.1794	51	238	cation homeostasis	APOE,ATP1A1,ATP5B,ATP6V1B1,ATP7A,BCL2,BCL2,CAV1,CAV1,CAV3,DRD1,DRD2,DRD3,DRD4,DRD5,EPOR,FTH1,FTL,GLP1R,GNB1,CCR10,MCHR1,GRIN1,HTT,HIF1A,HMOX1,HMOX1,ITPR3,KDR,MFI2,NOS1,SLC11A2,OPRL1,P2RX3,P2RX4,P2RX4,P2RX5,P2RX7,P2RY4,PIK3CB,PRKCA,PRKCB,PRNP,PSEN1,CCL5,SLC9A5,SOD1,TAC1,TGM2,TP53,TRPC1,P2RX2,PLCE1,ATP6V1H,TMPRSS3
GO:0006836	9.81624e-15	5.47897e-13	8.1106	5.29365	29	83	neurotransmitter transport	SLC25A4,DRD1,DRD2,DRD3,DRD4,GDNF,GRM4,HTR2C,NGF,SLC1A3,SLC6A1,SLC6A2,SLC6A3,SLC6A4,SLC6A9,SLC6A11,SLC6A12,SLC6A13,SLC18A1,SLC18A2,SNAP25,STX1A,SYN1,SYN2,SYN3,SLC6A5,CPLX2,CPLX1,SLC32A1
GO:0051969	1.08453e-14	5.96163e-13	9.04705	4.59208	27	72	regulation of transmission of nerve impulse	ACHE,APOE,BDNF,CDK5,CHAT,DBN1,DLG4,DRD1,DRD1,DRD2,DRD3,DRD4,GDNF,GRIA2,GRIN2A,GRIN2B,HTT,HTR2C,NGF,P2RX3,PRKACA,S100P,SLC1A3,STX1A,STXBP1,UBB,YWHAH,NISCH
GO:0051049	1.19681e-14	6.48065e-13	3.62775	20.0904	60	315	regulation of transport	ACHE,ADORA2B,ADRBK1,AKT1,AKT1,AKT2,BIN1,APOE,APOE,RHOA,BCL2,BCL2,CAV1,CAV3,CDH13,CDK5,CRYAB,DRD1,DRD1,DRD1,DRD2,DRD2,DRD3,DRD3,DRD3,DRD4,DRD4,EGF,EGF,GDNF,GDNF,GRIN2B,GSK3A,GSK3B,NRG1,HIP1,HMOX1,HTR2C,INSR,INSR,KCNJ11,NFKB1,NGF,NOS1,NOS2,P2RX1,P2RX3,P2RX4,P2RX4,P2RX4,P2RX4,P2RX5,P2RX7,P2RX7,PFKM,PIK3R1,PRKACA,PRKCA,SLC1A2,SNAP25,STIM1,STX1A,STX1A,TRPC1,TSC2,NR1H2,IRS2,G3BP2,NR1H3,PACSIN2,P2RX2,ZC…
GO:0051649	2.07168e-14	1.1053e-12	2.40897	56.1254	116	880	establishment of localization in cell	ACHE,ADORA2B,ADRBK1,AP2A1,AP2A2,AP1B1,AP1G1,AKT1,APOE,ARCN1,ARCN1,RHOA,ATP5D,BCL2,BDNF,CDK5,AP2M1,CLTA,CLTC,CRYAB,CSE1L,DRD1,DRD2,DRD2,DRD3,DRD3,DRD4,EGF,GDNF,GLP1R,GNAS,GRIN2B,GRM4,GSK3B,HTT,HMOX1,HNRNPA1,HNRNPA1,HSPA9,HSP90AA1,HTR2C,JAK2,JUN,KCNJ11,KIF5B,KLC1,IPO5,IPO5,RAB8A,MYO1F,MYH10,MYH10,NGF,NOS2,NUP98,NUP98,NUP98,P2RX1,P2RX7,PEX6,PFKM,PRKACA,RAN,RAN,RANBP2,RANBP2,UPF1,RPS15,CCL5,SNAP25,SN…
GO:0051239	2.1416e-14	1.12605e-12	2.6292	43.1783	97	677	regulation of multicellular organismal process	ACHE,ADORA2B,ADRBK1,ADRBK1,AKT1,APOE,APOE,APOE,RHOA,RHOA,BAX,BCL2,BDNF,CAV1,CAV1,CAV3,CDK5,CHAT,CHRM2,CHRM2,CHRM3,CTNNB1,DBN1,ACE,DLG4,DRD1,DRD1,DRD2,DRD3,DRD3,DRD4,EGF,FGF2,FGF2,FOXO3,XRCC6,GDNF,GLP1R,GRIA2,GRIN2A,GRIN2B,GRIN2D,HTT,HDAC2,NRG1,HIF1A,HIF1A,HIF1A,HIF1A,HIF1A,HMOX1,HMOX1,HMOX1,HTR2C,IGF1,IGF1,IL6R,IL6R,IL6ST,IL6ST,INSR,JUND,KLKB1,LPL,NFKB1,NFKB1,NGF,NOS1,NOS1,NOS1,NOS2,P2RX1,P2RX3,P…
GO:0051716	4.46366e-14	2.28087e-12	2.62057	42.3492	95	664	cellular response to stimulus	AARS,ADCY1,ADORA2B,ADORA2B,AKT1,AKT2,BCL2,CAT,CBS,CTSD,ERCC3,ERCC3,ERCC3,ERCC5,ERCC5,ERCC5,FEN1,XRCC6,GNAS,GNB1,GOT1,SFN,GSK3A,GSK3B,MSH6,MSH6,HIF1A,HMGB1,HMGB1,HMGB2,HMGB2,HMOX1,HMOX1,HSPA5,HSPA5,IL6R,IL6R,INSR,JAK2,MAP3K1,MAP3K5,MGMT,MAP3K9,MAP3K10,MAP3K11,MAP3K11,MSH2,MSH2,MSH3,NUDT1,OGG1,OGG1,OGG1,PAK1,PIK3R1,PIK3R1,PPARG,PRKACA,PRKACB,PRKACG,PRKAR1A,PRKAR1B,PRKAR2A,PRKAR2B,PRKCA,PRKCD,PRKCD,…
GO:0044248	8.30839e-14	4.18651e-12	2.28483	62.9498	124	987	cellular catabolic process	ACADM,ACHE,AKT1,AKT1,AKT2,AMT,XIAP,APOE,APOE,ATP5D,BAX,BUB1B,CASP3,CASP8,CAT,CBS,CCNB1,COMT,CPT1A,CS,CTSD,ACE,DLST,ERCC3,ERCC3,ERCC5,ERCC5,ERCC5,FAAH,FAH,FAH,FEN1,GAD2,GOT1,GOT1,GPD1,GSK3A,GSPT1,HIF1A,UBE2K,HMOX1,IGF1,IDO1,INSR,EIF3E,LPL,MAOA,NOS1,NOS2,OGG1,PARK2,PPARD,PPARD,PSMA1,PSMA1,PSMA5,PSMA5,PSMA7,PSMA7,PSMB2,PSMB2,PSMB3,PSMB3,PSMB5,PSMB5,PSMB6,PSMB6,PSMB6,PSMB7,PSMB7,PSMC2,PSMC2,PSMC3,PSM…
GO:0008152	9.41688e-14	4.68006e-12	1.70337	521.138	626	8171	metabolic process	AARS,AARS,ACACA,ACADM,ACADM,ACAT1,ACHE,ACHE,ADCY1,ADCYAP1,ADCYAP1,ADCYAP1R1,ADD1,ADORA2A,ADORA2A,ADORA2B,ADORA2B,ADRBK1,ADRBK2,AHCY,AHCY,AKT1,AKT1,AKT1,AKT1,AKT1,AKT1,AKT2,AKT2,AKT2,ALDOA,ALDOA,ALDOA,ALPL,AMT,SLC25A4,XIAP,APOE,APOE,APOE,AR,RHOA,ASPH,ATF3,ATP1A1,ATP5A1,ATP5A1,ATP5B,ATP5B,ATP5D,ATP5F1,ATP6V1A,ATP6V1B1,ATP6V1B2,ATP6V1E1,ATP6V0A1,ATP7A,ATP7A,BAX,BAX,BCL2,BDNF,BUB1B,CAPN5,DAGLA,CA1,CA…
GO:0055066	9.84212e-14	4.8253e-12	4.44447	12.4369	44	195	di-, tri-valent inorganic cation homeostasis	APOE,ATP7A,BCL2,CAV1,CAV1,CAV3,DRD1,DRD2,DRD3,DRD4,DRD5,EPOR,FTH1,FTL,GLP1R,GNB1,CCR10,MCHR1,GRIN1,HTT,HIF1A,HMOX1,HMOX1,ITPR3,KDR,MFI2,NOS1,SLC11A2,OPRL1,P2RX3,P2RX4,P2RX4,P2RX5,P2RX7,P2RY4,PIK3CB,PRKCA,PRKCB,PRNP,PSEN1,CCL5,SOD1,TAC1,TGM2,TRPC1,P2RX2,PLCE1
GO:0051246	3.0257e-13	1.42561e-11	2.84972	31.2517	76	490	regulation of protein metabolic process	ADD1,AKT1,AKT1,APOE,BCL2,CAV3,CBS,CDK5,CFL1,CNTF,CTNNB1,ACE,EGF,EIF5,ETF1,FGF2,GRIA2,GRIN2A,HDAC2,UBE2K,HSPB1,IGF1,IGF1,IL6R,IL6R,IL6ST,INSR,EIF3E,JAK2,JUN,KLKB1,MAP3K1,MAP3K5,MAP3K9,MAP3K10,MAP3K11,NFKB1,PAK1,PFN2,PIN1,PRKAR1A,PRKAR1B,PRKAR2A,PRKAR2B,PRKCA,PRKCD,PRKCZ,PSMD2,PSMD3,UPF1,UPF1,RPS5,ATXN2,TIMP3,TSC1,TSC1,TSG101,UBE2A,UBE2D2,UBE2D3,UBE2H,UBE2I,UBE2N,UBE2N,UBE2V2,NR1H2,YWHAE,EIF3B,HDAC…
GO:0010646	3.992e-13	1.81037e-11	2.38108	51.4696	106	807	regulation of cell communication	ACHE,ADRBK1,APOE,RHOA,BDNF,CASP1,CASP8,CAT,CAV1,CAV3,CBS,CDH13,CDH13,CDK5,CHAT,CNTF,CTNNB1,DBN1,DLG4,DRD1,DRD1,DRD2,DRD3,DRD3,DRD3,DRD4,EGF,GDNF,GRK4,GRK5,GRK6,GRIA2,GRIN2A,GRIN2B,GRM4,GSK3A,HTT,HIF1A,HMOX1,HTR2C,IGF1,IL6R,IL6ST,IL6ST,INSR,IRAK1,JAK2,KCNJ11,MAP3K1,MAP3K5,MAP3K9,MAP3K10,MAP3K11,MAP3K11,NGF,NOS2,P2RX3,P2RX3,P2RX4,P2RX4,P2RX5,P2RX7,PAK1,PFKM,PIN1,PPARD,PRKACA,PRKCA,PRKCD,PRKCD,PRKCZ…
GO:0048878	4.15478e-13	1.86093e-11	3.02871	26.4683	68	415	chemical homeostasis	APOE,ATP1A1,ATP5B,ATP6V1B1,ATP7A,BAX,BCL2,BCL2,BCL2,BCL2,CAV1,CAV1,CAV1,CAV3,CAV3,CAV3,CDK5,DRD1,DRD1,DRD2,DRD3,DRD4,DRD4,DRD5,EPOR,FTH1,FTL,GLP1R,GNB1,GOT1,CCR10,MCHR1,GRIN1,GRIN1,GRIN2A,GRIN2B,HTT,HIF1A,HIF1A,HMOX1,HMOX1,IGF1,INSR,ITPR3,KCNJ11,KDR,LPL,MFI2,NOS1,SLC11A2,OPRL1,P2RX3,P2RX4,P2RX4,P2RX5,P2RX7,P2RY2,P2RY4,PFKM,PIK3CB,PPARD,PPARG,PPARG,PRKCA,PRKCB,PRNP,PSEN1,CCL5,SLC9A5,SOD1,SOD1,TAC1…
GO:0050801	4.67523e-13	2.0685e-11	3.32357	21.1746	59	332	ion homeostasis	APOE,ATP1A1,ATP5B,ATP6V1B1,ATP7A,BAX,BCL2,BCL2,BCL2,BCL2,CAV1,CAV1,CAV3,CAV3,CAV3,CDK5,DRD1,DRD1,DRD2,DRD3,DRD4,DRD4,DRD5,EPOR,FTH1,FTL,GLP1R,GNB1,CCR10,MCHR1,GRIN1,GRIN1,GRIN2A,GRIN2B,HTT,HIF1A,HMOX1,HMOX1,ITPR3,KCNJ11,KDR,MFI2,NOS1,SLC11A2,OPRL1,P2RX3,P2RX4,P2RX4,P2RX5,P2RX7,P2RY2,P2RY4,PIK3CB,PPARD,PRKCA,PRKCB,PRNP,PSEN1,CCL5,SLC9A5,SOD1,SOD1,TAC1,TGM2,TP53,TRPC1,AFG3L2,P2RX2,PLCE1,ATP6V1H,TMP…
GO:0007165	5.02965e-13	2.1985e-11	1.69873	229.987	324	3606	signal transduction	AARS,ACCN2,ADCY1,ADCYAP1,ADCYAP1R1,ADCYAP1R1,ADORA1,ADORA1,ADORA2A,ADORA2A,ADORA2A,ADORA2B,ADORA2B,ADRBK1,ADRBK1,ADRBK1,ADRBK2,AKT1,AKT1,AKT1,AKT1,AKT2,APLP2,APOE,AR,AR,ARF4,RHOA,RHOA,RHOA,BAG1,BUB1B,CAPN5,CASP1,CASP1,CASP8,CAT,CAV1,CAV3,CBS,CDH13,CDH13,CDK5,CFL1,CHRM1,CHRM2,CHRM2,CHRM3,CHRM4,CHRM5,CHRM5,CHUK,LTB4R,LTB4R,CNR1,CNR1,CNR2,CNR2,CNTF,CNTF,CREB1,CREBBP,CSNK2A1,CSNK2A1,CSNK2B,CSNK2B,CTN…
GO:0030799	5.97239e-13	2.5795e-11	7.26392	5.29365	27	83	regulation of cyclic nucleotide metabolic process	ADCYAP1,ADCYAP1,ADCYAP1R1,ADORA2A,ADORA2B,APOE,CHRM5,DRD1,DRD1,DRD2,DRD3,DRD4,DRD5,GABBR1,GLP1R,GNAS,GNAS,MCHR1,GRM2,GRM3,GRM4,GRM4,GRM7,GRM8,GRM8,HTR1B,NTRK1,OPRD1,OPRK1,OPRL1,P2RY11,CAP1
GO:0033036	6.55889e-13	2.79949e-11	2.23586	61.8656	120	970	macromolecule localization	ACHE,AP2A1,AP2A2,AP1B1,AP1G1,AKT1,ARCN1,ARF4,RHOA,BCL2,CAV1,CAV3,CDK5,AP2M1,CLTA,CLTC,CSE1L,CTNNB1,DRD1,DRD2,DRD2,DRD3,DRD4,EGF,EPS15,ERCC3,GNAS,GRIA2,GRIN2A,GSK3B,HTT,HNRNPA1,HNRNPA1,HSPA9,JAK2,JUN,IPO5,IPO5,LPL,RAB8A,NFKB1,NSF,NUP98,NUP98,P2RX7,PEX6,PIK3R1,PPARG,PRKACA,PRKCB,RAB1A,RAB5A,RAN,RAN,RANBP2,RANBP2,UPF1,ATXN2,STAT5A,STAT5B,STX1A,STXBP1,TP53,TP53,TSC1,TSC2,TSG101,SUMO1,NR1H2,VCP,VCP,YW…
GO:0010498	7.00952e-13	2.92305e-11	6.5305	6.12278	29	96	proteasomal protein catabolic process	AKT1,BUB1B,CCNB1,PSMA1,PSMA5,PSMA7,PSMB2,PSMB3,PSMB5,PSMB6,PSMB7,PSMC2,PSMC3,PSMC5,PSMC6,PSMD2,PSMD3,PSMD4,PSMD7,PSMD8,PSMD11,UBB,UBB,VCP,BUB3,PSME3,PSMD14,STUB1,NPLOC4,SYVN1
GO:0043161	7.00952e-13	2.92305e-11	6.5305	6.12278	29	96	proteasomal ubiquitin-dependent protein catabolic process	AKT1,BUB1B,CCNB1,PSMA1,PSMA5,PSMA7,PSMB2,PSMB3,PSMB5,PSMB6,PSMB7,PSMC2,PSMC3,PSMC5,PSMC6,PSMD2,PSMD3,PSMD4,PSMD7,PSMD8,PSMD11,UBB,UBB,VCP,BUB3,PSME3,PSMD14,STUB1,NPLOC4,SYVN1
GO:0006916	7.53692e-13	3.10727e-11	4.31942	12.118	42	190	anti-apoptosis	AKT1,XIAP,APOE,BAG1,BAX,BCL2,BDNF,CDH13,CFL1,CRYAB,DAPK1,EEF1A2,GDNF,GSK3B,HTT,HDAC1,HMGB1,HMOX1,HSPA5,HSPA5,HSPA9,HSPB1,IGF1,IL6R,IL6ST,NAIP,NFKB1,PIK3CA,PIK3R2,PRKCZ,PRNP,PSEN1,SOD1,STAT5A,STAT5B,YWHAZ,API5,API5,API5,BECN1,HDAC3,BAG3,SIRT1,SPHK2,SYVN1
GO:0030814	8.4225e-13	3.43335e-11	7.52667	4.97476	26	78	regulation of cAMP metabolic process	ADCYAP1,ADCYAP1,ADCYAP1R1,ADORA2A,ADORA2B,CHRM5,DRD1,DRD1,DRD2,DRD3,DRD4,DRD5,GABBR1,GLP1R,GNAS,GNAS,MCHR1,GRM2,GRM3,GRM4,GRM4,GRM7,GRM8,GRM8,HTR1B,NTRK1,OPRD1,OPRK1,OPRL1,P2RY11,CAP1
GO:0030003	1.28388e-12	5.17547e-11	4.06304	13.3298	44	209	cellular cation homeostasis	APOE,ATP1A1,ATP5B,ATP7A,BCL2,BCL2,CAV1,CAV1,CAV3,DRD1,DRD2,DRD3,DRD4,DRD5,EPOR,FTH1,FTL,GLP1R,GNB1,CCR10,MCHR1,HIF1A,ITPR3,MFI2,NOS1,OPRL1,P2RX3,P2RX4,P2RX4,P2RX5,P2RX7,P2RY4,PIK3CB,PRKCA,PRKCB,PRNP,PSEN1,CCL5,SOD1,TAC1,TGM2,TP53,TRPC1,P2RX2,PLCE1,ATP6V1H,TMPRSS3
GO:0034960	1.56776e-12	6.18243e-11	1.62112	357.162	458	5600	cellular biopolymer metabolic process	AARS,AARS,ACHE,ADD1,ADORA2B,ADRBK1,ADRBK2,AKT1,AKT1,AKT1,AKT1,AKT1,AKT1,AKT2,AKT2,AKT2,XIAP,APOE,AR,RHOA,ASPH,ATF3,ATP7A,BAX,BCL2,BUB1B,CASP3,CASP8,CAT,CAV3,CBS,CCNB1,CCT6A,CDC5L,CDC5L,CDK5,CFL1,CHRM1,CHRM3,CHUK,CNTF,CREB1,CREB1,CREBBP,CREBBP,CRYAB,CSNK2A1,CTNNB1,CTNNB1,CTNNB1,DAPK1,DAPK3,DHX8,DHX8,DNM2,DRD4,DUSP5,DUSP7,EEF1A2,EEF2,EGF,EGF,EIF2S3,EIF5,EN1,EPRS,ERCC3,ERCC3,ERCC3,ERCC3,ERCC5,ERCC5,…
GO:0006140	1.56311e-12	6.18243e-11	6.89301	5.48499	27	86	regulation of nucleotide metabolic process	ADCYAP1,ADCYAP1,ADCYAP1R1,ADORA2A,ADORA2B,APOE,CHRM5,DRD1,DRD1,DRD2,DRD3,DRD4,DRD5,GABBR1,GLP1R,GNAS,GNAS,MCHR1,GRM2,GRM3,GRM4,GRM4,GRM7,GRM8,GRM8,HTR1B,NTRK1,OPRD1,OPRK1,OPRL1,P2RY11,CAP1
GO:0030802	1.64456e-12	6.34731e-11	7.24682	5.10231	26	80	regulation of cyclic nucleotide biosynthetic process	ADCYAP1,ADCYAP1,ADCYAP1R1,ADORA2A,ADORA2B,APOE,CHRM5,DRD1,DRD1,DRD3,DRD4,DRD5,GABBR1,GLP1R,GNAS,GNAS,MCHR1,GRM2,GRM3,GRM4,GRM4,GRM7,GRM8,GRM8,HTR1B,NTRK1,OPRD1,OPRK1,OPRL1,P2RY11,CAP1
GO:0030808	1.64456e-12	6.34731e-11	7.24682	5.10231	26	80	regulation of nucleotide biosynthetic process	ADCYAP1,ADCYAP1,ADCYAP1R1,ADORA2A,ADORA2B,APOE,CHRM5,DRD1,DRD1,DRD3,DRD4,DRD5,GABBR1,GLP1R,GNAS,GNAS,MCHR1,GRM2,GRM3,GRM4,GRM4,GRM7,GRM8,GRM8,HTR1B,NTRK1,OPRD1,OPRK1,OPRL1,P2RY11,CAP1
GO:0046058	1.91748e-12	7.32277e-11	6.4929	5.93144	28	93	cAMP metabolic process	ADCY1,ADCYAP1,ADCYAP1,ADCYAP1R1,ADORA2A,ADORA2A,ADORA2B,CHRM5,DRD1,DRD1,DRD2,DRD3,DRD4,DRD5,GABBR1,GLP1R,GNAS,GNAS,MCHR1,GRM2,GRM3,GRM4,GRM4,GRM7,GRM8,GRM8,HTR1B,NTRK1,OPRD1,OPRK1,OPRL1,P2RY11,PDE8B,CAP1
GO:0016044	2.05047e-12	7.74906e-11	3.11724	23.088	61	362	membrane organization	ADORA1,ADORA2A,AP2A1,AP2A2,AP1B1,AP1G1,BIN1,APOE,ARCN1,BAX,BCL2,CAV1,CAV2,CAV3,CAV3,CDH13,DLG4,DNM1,DNM2,DRD3,FCGR1A,GRIA2,HTT,HIP1,HIP1,HIP1,HSPA4,HSP90AA1,RAB8A,MYH10,NOS1,RAB5A,ITSN1,SH3GL3,SOD1,SORL1,STXBP1,TP53,TSC2,NR1H2,ULK1,GBF1,NAPA,SYNJ1,AP1S2,SNAP29,SNAP91,MFN2,MFN2,DNM1L,NR1H3,PREB,SEC23A,CAP1,ATG7,PACSIN2,EPN2,EPN1,ITSN2,ATP6V1H,NPLOC4,TOMM22,EPS15L1,GRIN3B,SCAMP5
GO:0044260	2.09661e-12	7.84176e-11	1.61591	362.583	463	5685	cellular macromolecule metabolic process	AARS,AARS,ACHE,ADD1,ADORA2B,ADRBK1,ADRBK2,AKT1,AKT1,AKT1,AKT1,AKT1,AKT1,AKT2,AKT2,AKT2,XIAP,APOE,APOE,AR,RHOA,ASPH,ATF3,ATP7A,BAX,BCL2,BUB1B,CASP3,CASP8,CAT,CAV3,CBS,CCNB1,CCT6A,CDC5L,CDC5L,CDK5,CFL1,CHRM1,CHRM3,CHUK,CNTF,CREB1,CREB1,CREBBP,CREBBP,CRYAB,CSNK2A1,CTNNB1,CTNNB1,CTNNB1,DAPK1,DAPK3,DHX8,DHX8,DNM2,DRD3,DRD4,DUSP5,DUSP7,EEF1A2,EEF2,EGF,EGF,EIF2S3,EIF5,EN1,EPRS,ERCC3,ERCC3,ERCC3,ERCC3,ER…
GO:0030817	2.32041e-12	8.59024e-11	7.51927	4.78342	25	75	regulation of cAMP biosynthetic process	ADCYAP1,ADCYAP1,ADCYAP1R1,ADORA2A,ADORA2B,CHRM5,DRD1,DRD1,DRD3,DRD4,DRD5,GABBR1,GLP1R,GNAS,GNAS,MCHR1,GRM2,GRM3,GRM4,GRM4,GRM7,GRM8,GRM8,HTR1B,NTRK1,OPRD1,OPRK1,OPRL1,P2RY11,CAP1
GO:0055082	2.4267e-12	8.89301e-11	3.33257	19.6439	55	308	cellular chemical homeostasis	APOE,ATP1A1,ATP5B,ATP7A,BAX,BCL2,BCL2,BCL2,BCL2,CAV1,CAV1,CAV3,CAV3,CAV3,CDK5,DRD1,DRD1,DRD2,DRD3,DRD4,DRD4,DRD5,EPOR,FTH1,FTL,GLP1R,GNB1,CCR10,MCHR1,GRIN1,GRIN1,GRIN2A,GRIN2B,HTT,HIF1A,ITPR3,KCNJ11,MFI2,NOS1,OPRL1,P2RX3,P2RX4,P2RX4,P2RX5,P2RX7,P2RY2,P2RY4,PIK3CB,PPARD,PRKCA,PRKCB,PRNP,PSEN1,CCL5,SOD1,SOD1,TAC1,TGM2,TP53,TRPC1,PPARGC1A,AFG3L2,P2RX2,PLCE1,ATP6V1H,TMPRSS3
GO:0065008	2.76524e-12	1.00323e-10	2.01826	84.252	148	1321	regulation of biological quality	ACHE,ADD1,ADORA2A,ADORA2B,ADRBK1,ADRBK1,AKT1,AKT1,AKT1,ALDOA,ALDOA,SLC25A4,APOE,APOE,AR,ATP1A1,ATP5B,ATP6V1B1,ATP7A,BAX,BCL2,BCL2,BCL2,BCL2,CASP3,CAV1,CAV1,CAV1,CAV1,CAV3,CAV3,CAV3,CDK5,CFL1,CHAT,COMT,CREBBP,CSRP2,CTNNB1,ACE,ACE,ACE,DRD1,DRD1,DRD1,DRD2,DRD3,DRD3,DRD3,DRD4,DRD4,DRD5,EPOR,FGA,FOXO3,MTOR,FTH1,FTL,XRCC6,GAD2,GDNF,GLP1R,GLP1R,GNB1,GOT1,SFN,GPI,CCR10,MCHR1,GRIN1,GRIN1,GRIN2A,GRIN2B,GRM…
GO:0006873	3.65853e-12	1.30129e-10	3.33531	19.2612	54	302	cellular ion homeostasis	APOE,ATP1A1,ATP5B,ATP7A,BAX,BCL2,BCL2,BCL2,BCL2,CAV1,CAV1,CAV3,CAV3,CAV3,CDK5,DRD1,DRD1,DRD2,DRD3,DRD4,DRD4,DRD5,EPOR,FTH1,FTL,GLP1R,GNB1,CCR10,MCHR1,GRIN1,GRIN1,GRIN2A,GRIN2B,HTT,HIF1A,ITPR3,KCNJ11,MFI2,NOS1,OPRL1,P2RX3,P2RX4,P2RX4,P2RX5,P2RX7,P2RY2,P2RY4,PIK3CB,PPARD,PRKCA,PRKCB,PRNP,PSEN1,CCL5,SOD1,SOD1,TAC1,TGM2,TP53,TRPC1,AFG3L2,P2RX2,PLCE1,ATP6V1H,TMPRSS3
GO:0043283	6.50132e-12	2.26796e-10	1.59645	389.307	488	6104	biopolymer metabolic process	AARS,AARS,ACHE,ADD1,ADORA2B,ADRBK1,ADRBK2,AKT1,AKT1,AKT1,AKT1,AKT1,AKT1,AKT2,AKT2,AKT2,XIAP,APOE,AR,RHOA,ASPH,ATF3,ATP7A,BAX,BCL2,BUB1B,CAPN5,CAPN1,CAPN2,CASP1,CASP2,CASP2,CASP3,CASP3,CASP6,CASP7,CASP8,CASP9,CAT,CAV3,CBS,CCNB1,CCT6A,CDC5L,CDC5L,CDK5,CFL1,CHRM1,CHRM3,CHUK,CNTF,CREB1,CREB1,CREBBP,CREBBP,CRYAB,CSNK2A1,CTNNB1,CTNNB1,CTNNB1,CTSB,CTSD,CTSL1,DAPK1,DAPK3,ACE,ACE,DHX8,DHX8,DNM2,DRD4,DUSP5…
GO:0009187	6.81605e-12	2.35511e-10	5.5885	7.07946	30	111	cyclic nucleotide metabolic process	ADCY1,ADCYAP1,ADCYAP1,ADCYAP1R1,ADORA2A,ADORA2A,ADORA2B,APOE,CHRM5,DRD1,DRD1,DRD2,DRD3,DRD4,DRD5,GABBR1,GLP1R,GNAS,GNAS,MCHR1,GRM2,GRM3,GRM4,GRM4,GRM7,GRM8,GRM8,HTR1B,NTRK1,OPRD1,OPRK1,OPRL1,P2RY11,PDE8B,PDE8B,PDE5A,CAP1
GO:0051050	7.226e-12	2.4732e-10	4.58297	9.88573	36	155	positive regulation of transport	ACHE,ADORA2B,ADRBK1,AKT1,AKT1,AKT2,APOE,APOE,RHOA,CAV1,CDK5,DRD1,DRD1,DRD2,DRD4,DRD4,GDNF,GRIN2B,GSK3B,HIP1,HTR2C,INSR,INSR,P2RX1,P2RX3,P2RX4,P2RX4,P2RX4,P2RX5,P2RX7,PFKM,PIK3R1,PRKACA,SLC1A2,STIM1,STX1A,TRPC1,NR1H2,IRS2,NR1H3,P2RX2,P2RY12,SCAMP5
GO:0048015	8.62101e-12	2.92309e-10	6.96019	5.03853	25	79	phosphoinositide-mediated signaling	BUB1B,CHRM1,CHRM2,LTB4R,DRD1,DRD1,DRD2,DRD5,FEN1,GNB1,GRM5,HCRTR2,HMGB2,HTR2C,IGF1,P2RY1,P2RY2,P2RY4,P2RY6,P2RY11,PIK3C2A,PIK3C3,PIK3CA,PIK3CB,TGM2,PLCE1,PLCE1
GO:0050789	9.90092e-12	3.32598e-10	1.59435	441.988	540	6930	regulation of biological process	AARS,ACCN2,ACHE,ACHE,ACTN1,ACTN1,ACTN2,ADCY1,ADCYAP1,ADCYAP1,ADCYAP1,ADCYAP1R1,ADCYAP1R1,ADD1,ADORA1,ADORA1,ADORA2A,ADORA2A,ADORA2A,ADORA2B,ADORA2B,ADRBK1,ADRBK1,ADRBK1,ADRBK1,ADRBK2,AP2A1,AP2A2,AKT1,AKT1,AKT1,AKT1,AKT1,AKT1,AKT1,AKT2,ALDOA,BIN1,APAF1,APAF1,XIAP,APLP2,APOE,APOE,APOE,APOE,APOE,AR,AR,ARF4,RHOA,RHOA,RHOA,RHOA,RHOA,RHOA,ASPH,ATF3,ATP5A1,ATP5B,ATP7A,BAD,BAD,BAG1,BAX,BAX,BAX,BCL2,BCL2,…
GO:0019935	1.0993e-11	3.65894e-10	5.67809	6.76057	29	106	cyclic-nucleotide-mediated signaling	ADORA2A,ADORA2B,APOE,CHRM2,CHRM5,CNR1,CNR2,DRD1,DRD1,DRD3,DRD4,DRD5,FPR1,GLP1R,GNAS,MCHR1,GRK5,GRM4,HTR1B,HTR1F,HTR6,HTR7,NOS2,NPY,OPRD1,OPRD1,OPRK1,OPRL1,OPRM1,PRKACB,P2RY12
GO:0019220	1.13196e-11	3.69978e-10	2.94171	24.6187	62	386	regulation of phosphate metabolic process	ADORA2B,AKT1,AKT1,AKT1,APOE,ATP7A,BCL2,CASP3,CAV1,CAV3,CBS,CDK5,CHRM1,CNTF,DRD4,RCAN1,EGF,EGF,EGF,FGF2,FGF2,FPR1,SFN,SFN,GRM4,IGF1,IL6R,IL6R,IL6ST,INSR,INSR,IRAK1,JAK2,JUN,MAP3K1,MAP3K5,MAP3K9,MAP3K10,MAP3K11,PAK1,PAK2,PIK3CB,PIN1,PRKAR1A,PRKAR1B,PRKAR2A,PRKAR2B,PRKCA,PRKCD,PRKCZ,MAP2K1,MAP2K3,MAP2K3,MAP2K6,PSEN1,PTEN,GRK1,SOD1,SOD1,TSC1,TSC2,YWHAE,TNFRSF10A,CDK5R1,CDK5R2,RAPGEF3,SIRT2,SMG5,GTPBP…
GO:0051174	1.13196e-11	3.69978e-10	2.94171	24.6187	62	386	regulation of phosphorus metabolic process	ADORA2B,AKT1,AKT1,AKT1,APOE,ATP7A,BCL2,CASP3,CAV1,CAV3,CBS,CDK5,CHRM1,CNTF,DRD4,RCAN1,EGF,EGF,EGF,FGF2,FGF2,FPR1,SFN,SFN,GRM4,IGF1,IL6R,IL6R,IL6ST,INSR,INSR,IRAK1,JAK2,JUN,MAP3K1,MAP3K5,MAP3K9,MAP3K10,MAP3K11,PAK1,PAK2,PIK3CB,PIN1,PRKAR1A,PRKAR1B,PRKAR2A,PRKAR2B,PRKCA,PRKCD,PRKCZ,MAP2K1,MAP2K3,MAP2K3,MAP2K6,PSEN1,PTEN,GRK1,SOD1,SOD1,TSC1,TSC2,YWHAE,TNFRSF10A,CDK5R1,CDK5R2,RAPGEF3,SIRT2,SMG5,GTPBP…
GO:0007187	1.23591e-11	3.97299e-10	6.15868	5.93144	27	93	G-protein signaling, coupled to cyclic nucleotide second messenger	ADORA2A,ADORA2B,CHRM2,CHRM5,CNR1,CNR2,DRD1,DRD1,DRD3,DRD4,DRD5,FPR1,GNAS,MCHR1,GRK5,GRM4,HTR1B,HTR1F,HTR6,HTR7,NOS2,NPY,OPRD1,OPRD1,OPRK1,OPRL1,OPRM1,PRKACB,P2RY12
GO:0006171	1.43206e-11	4.51785e-10	6.41183	5.54877	26	87	cAMP biosynthetic process	ADCY1,ADCYAP1,ADCYAP1,ADCYAP1R1,ADORA2A,ADORA2A,ADORA2B,CHRM5,DRD1,DRD1,DRD3,DRD4,DRD5,GABBR1,GLP1R,GNAS,GNAS,MCHR1,GRM2,GRM3,GRM4,GRM4,GRM7,GRM8,GRM8,HTR1B,NTRK1,OPRD1,OPRK1,OPRL1,P2RY11,CAP1
GO:0043170	1.76259e-11	5.46553e-10	1.58048	396.322	493	6214	macromolecule metabolic process	AARS,AARS,ACHE,ADD1,ADORA2B,ADRBK1,ADRBK2,AKT1,AKT1,AKT1,AKT1,AKT1,AKT1,AKT2,AKT2,AKT2,XIAP,APOE,APOE,AR,RHOA,ASPH,ATF3,ATP7A,BAX,BAX,BCL2,BUB1B,CAPN5,CAPN1,CAPN2,CASP1,CASP2,CASP2,CASP3,CASP3,CASP6,CASP7,CASP8,CASP9,CAT,CAV3,CBS,CCNB1,CCT6A,CDC5L,CDC5L,CDH13,CDK5,CFL1,CHRM1,CHRM3,CHUK,CNTF,CREB1,CREB1,CREBBP,CREBBP,CRYAB,CSNK2A1,CTNNB1,CTNNB1,CTNNB1,CTSB,CTSD,CTSL1,DAPK1,DAPK3,ACE,ACE,DHX8,DHX8,…
GO:0032870	1.76158e-11	5.46553e-10	5.77786	6.44167	28	101	cellular response to hormone stimulus	ADCY1,AKT1,AKT2,GNAS,GNB1,GOT1,GSK3A,INSR,JAK2,PIK3R1,PIK3R1,PPARG,PRKACA,PRKACB,PRKACG,PRKAR1A,PRKAR1B,PRKAR2A,PRKAR2B,PRKCA,PRKCD,PRKCD,PRKCZ,SRC,STAT5A,STAT5B,STAT5B,THRA,TSC2,IRS2,NUP62
GO:0051094	2.03029e-11	6.24227e-10	2.65371	31.3154	72	491	positive regulation of developmental process	ADORA1,AKT1,AKT1,APOE,RHOA,BAD,BAD,BAX,BAX,BCL2,BCL2,BDNF,CASP3,CASP6,CASP8,CASP8,CDK5,CTNNB1,DAPK1,DAPK3,DNM2,DRD2,ERCC3,ERCC3,FGF2,FGF2,FOXO3,XRCC6,SFN,GRIN2A,MSH6,HTT,NRG1,HIF1A,HIF1A,HIP1,HMOX1,HSF4,IL6R,IL6ST,INSR,JUND,LPL,MAP3K5,MAP3K10,NFKB1,NGF,P2RX7,PPARD,PPARG,PPP3R1,PRKCA,PRKCA,PRKCE,MAPK1,MAPK8,MAPK9,MAP2K1,PTEN,RPS3,RPS3A,SOD1,SRC,STAT5A,STAT5B,TGM2,THRB,TP53,TP53,TP53,TP73,CUL2,CUL1…
GO:0050896	2.23035e-11	6.79976e-10	1.66898	196.312	279	3078	response to stimulus	AARS,ACADM,ACCN2,ACHE,ADCY1,ADCY1,ADORA1,ADORA2A,ADORA2B,ADORA2B,AP2A1,AP2A2,AKT1,AKT1,AKT1,AKT1,AKT2,ALPL,APAF1,APOE,APOE,APOE,APOE,ATP5D,ATP7A,BAX,BCL2,BCL2,BCL2,BCL2,BDNF,CASP3,CASP3,CASP8,CAT,CAT,CAV1,CAV1,CAV1,CBS,CDH13,CDK5,CFL1,CHAT,CHUK,AP2M1,LTB4R,CNR1,CNR2,CNR2,CREB1,CREBBP,CRYAB,CTSB,CTSD,DLG4,DRD1,DRD1,DRD2,DRD2,DRD3,DRD3,DRD3,DRD3,DRD3,DRD4,DRD4,DRD4,DRD4,RCAN1,ERCC3,ERCC3,ERCC3,ERCC…
GO:0030005	2.36005e-11	7.13523e-10	4.0524	11.7991	39	185	cellular di-, tri-valent inorganic cation homeostasis	APOE,ATP7A,BCL2,CAV1,CAV1,CAV3,DRD1,DRD2,DRD3,DRD4,DRD5,EPOR,FTH1,FTL,GLP1R,GNB1,CCR10,MCHR1,HIF1A,ITPR3,MFI2,NOS1,OPRL1,P2RX3,P2RX4,P2RX4,P2RX5,P2RX7,P2RY4,PIK3CB,PRKCA,PRKCB,PRNP,PSEN1,CCL5,SOD1,TAC1,TGM2,TRPC1,P2RX2,PLCE1
GO:0006816	2.72806e-11	8.17968e-10	4.45055	9.82195	35	154	calcium ion transport	ACCN2,BCL2,BCL2,CACNA1B,CACNA1D,CACNA2D1,CAV1,CAV3,DRD1,DRD2,DRD4,GRIN2A,GRIN2B,ITPR1,ITPR2,ITPR3,NOS1,NPY,SLC11A2,P2RX1,P2RX3,P2RX4,P2RX4,P2RX5,P2RX7,PRKCB,SLC8A2,SLC8A3,STIM1,TRPC1,TRPC1,TRPM2,P2RX2,TRPM7,TRPV6,MCOLN1,GRIN3A,GRIN3B
GO:0019725	2.99877e-11	8.91765e-10	2.89084	24.5549	61	385	cellular homeostasis	ALDOA,APOE,ATP1A1,ATP5B,ATP7A,BAX,BCL2,BCL2,BCL2,BCL2,CAV1,CAV1,CAV3,CAV3,CAV3,CDK5,DRD1,DRD1,DRD2,DRD3,DRD4,DRD4,DRD5,EPOR,FTH1,FTL,GLP1R,GNB1,CCR10,MCHR1,GRIN1,GRIN1,GRIN2A,GRIN2B,HTT,HIF1A,ITPR3,KCNJ11,MFI2,NOS1,OPRL1,P2RX3,P2RX4,P2RX4,P2RX5,P2RX7,P2RY2,P2RY4,PFKM,PIK3CB,PPARD,PRKCA,PRKCB,PRNP,PSEN1,CCL5,SOD1,SOD1,TAC1,TGM2,TP53,TRPC1,PPARGC1A,AFG3L2,P2RX2,PLCE1,ATP6V1H,TMPRSS3,PDIA2,SH3BGRL3,…
GO:0055074	3.13642e-11	9.25116e-10	4.54981	9.3755	34	147	calcium ion homeostasis	APOE,BCL2,CAV1,CAV1,CAV3,DRD1,DRD2,DRD3,DRD4,DRD5,EPOR,GLP1R,GNB1,CCR10,MCHR1,GRIN1,ITPR3,KDR,NOS1,OPRL1,P2RX3,P2RX4,P2RX4,P2RX5,P2RX7,P2RY4,PIK3CB,PRKCA,PRKCB,PSEN1,CCL5,TAC1,TGM2,TRPC1,P2RX2,PLCE1
GO:0070838	3.31299e-11	9.69317e-10	4.41313	9.88573	35	155	divalent metal ion transport	ACCN2,BCL2,BCL2,CACNA1B,CACNA1D,CACNA2D1,CAV1,CAV3,DRD1,DRD2,DRD4,GRIN2A,GRIN2B,ITPR1,ITPR2,ITPR3,NOS1,NPY,SLC11A2,P2RX1,P2RX3,P2RX4,P2RX4,P2RX5,P2RX7,PRKCB,SLC8A2,SLC8A3,STIM1,TRPC1,TRPC1,TRPM2,P2RX2,TRPM7,TRPV6,MCOLN1,GRIN3A,GRIN3B
GO:0009056	3.37481e-11	9.79506e-10	1.86584	102.939	168	1614	catabolic process	ACADM,ACHE,AKT1,AKT1,AKT2,ALDOA,AMT,XIAP,APOE,APOE,ATP5D,BAX,BUB1B,CAPN5,DAGLA,CAPN1,CAPN2,CASP1,CASP2,CASP3,CASP3,CASP6,CASP7,CASP8,CASP9,CAT,CBS,CCNB1,CDK5,COMT,CPT1A,CS,CTSB,CTSD,CTSL1,ACE,ACE,ACE,ACE,DLAT,DLST,ERCC3,ERCC3,ERCC5,ERCC5,ERCC5,FAAH,FAH,FAH,FEN1,MTOR,GAD2,GAPDH,GOT1,GOT1,GPD1,GPI,GRIN2A,GSK3A,GSPT1,HDAC2,HIF1A,UBE2K,HMOX1,IGF1,IDO1,INSR,EIF3E,KLKB1,LPL,MAOA,MMP10,MMP14,NOS1,NOS2,N…
GO:0051345	4.66357e-11	1.34281e-09	4.47	9.50306	34	149	positive regulation of hydrolase activity	APAF1,BAX,CASP9,CHRM1,CHRM2,LTB4R,DRD1,DRD1,DRD2,DRD5,GNB1,GRM5,MSH6,HCRTR2,HIP1,HTR2C,MSH2,MSH3,P2RX1,P2RY1,P2RY2,P2RY4,P2RY6,P2RY11,RPS3,TGM2,TP53,TSC1,TSC2,NR1H2,VCP,TNFRSF10A,NR1H3,PLCE1,IFT57
GO:0006163	4.76851e-11	1.36222e-09	3.4506	15.881	46	249	purine nucleotide metabolic process	ADCY1,ADCYAP1,ADCYAP1,ADCYAP1R1,ADORA2A,ADORA2A,ADORA2B,ALDOA,APOE,ATP1A1,ATP5A1,ATP5B,ATP5D,ATP5F1,ATP6V1A,ATP6V1B1,ATP6V1B2,ATP6V1E1,ATP6V0A1,ATP7A,CHRM5,DRD1,DRD1,DRD2,DRD3,DRD4,DRD5,GABBR1,GLP1R,GNAS,GNAS,MCHR1,GRM2,GRM3,GRM4,GRM4,GRM7,GRM8,GRM8,HTR1B,MSH2,NTRK1,OGG1,OPRD1,OPRK1,OPRL1,P2RY11,PDE8B,VPS4B,ATP5H,CAP1,ATP6V1H
GO:0016192	4.97178e-11	1.40919e-09	2.52152	34.5682	76	542	vesicle-mediated transport	ADORA1,ADORA2A,ADORA2B,AP2A1,AP2A2,AP1B1,AP1G1,BIN1,APOE,ARCN1,ARCN1,ARF4,CAV1,CAV2,CDH13,CDK5,AP2M1,CLTA,CLTC,CTNNB1,DLG4,DNM1,DNM2,DRD3,FCGR1A,GRIA2,HTT,HIP1,HIP1,HIP1,HMOX1,RAB8A,MYO1F,MYH10,P2RX1,RAB1A,RAB5A,CCL5,ITSN1,SH3GL3,SNAP25,SORL1,SRC,STX1A,STXBP1,VAMP1,TSC2,NR1H2,ULK1,GBF1,GBF1,NAPA,NAPA,SYNJ1,SQSTM1,AP1S2,SNAP29,MAPK8IP1,VPS4B,SNAP91,AP1M2,NR1H3,PREB,PREB,OPTN,SEC23A,SEC23A,SEC23A,C…
GO:0050794	5.7336e-11	1.61252e-09	1.56325	427.701	522	6706	regulation of cellular process	AARS,ACCN2,ACHE,ACHE,ACTN1,ACTN1,ACTN2,ADCY1,ADCYAP1,ADCYAP1,ADCYAP1,ADCYAP1R1,ADCYAP1R1,ADD1,ADORA1,ADORA1,ADORA2A,ADORA2A,ADORA2A,ADORA2B,ADORA2B,ADRBK1,ADRBK1,ADRBK1,ADRBK2,AKT1,AKT1,AKT1,AKT1,AKT1,AKT1,AKT1,AKT2,ALDOA,BIN1,APAF1,APAF1,XIAP,APLP2,APOE,APOE,AR,AR,ARF4,RHOA,RHOA,RHOA,RHOA,RHOA,RHOA,ASPH,ATF3,ATP5A1,ATP5B,ATP7A,BAD,BAD,BAG1,BAX,BAX,BAX,BCL2,BCL2,BCL2,BCL2,BDNF,BUB1B,BUB1B,CAPN5,C…
GO:0055065	8.51366e-11	2.37597e-09	4.235	10.2046	35	160	metal ion homeostasis	APOE,BCL2,CAV1,CAV1,CAV3,DRD1,DRD2,DRD3,DRD4,DRD5,EPOR,GLP1R,GNB1,CCR10,MCHR1,GRIN1,ITPR3,KDR,NOS1,OPRL1,P2RX3,P2RX4,P2RX4,P2RX5,P2RX7,P2RY4,PIK3CB,PRKCA,PRKCB,PSEN1,CCL5,TAC1,TGM2,TRPC1,P2RX2,PLCE1,TMPRSS3
GO:0009190	1.01305e-10	2.8056e-09	5.48956	6.44167	27	101	cyclic nucleotide biosynthetic process	ADCY1,ADCYAP1,ADCYAP1,ADCYAP1R1,ADORA2A,ADORA2A,ADORA2B,APOE,CHRM5,DRD1,DRD1,DRD3,DRD4,DRD5,GABBR1,GLP1R,GNAS,GNAS,MCHR1,GRM2,GRM3,GRM4,GRM4,GRM7,GRM8,GRM8,HTR1B,NTRK1,OPRD1,OPRK1,OPRL1,P2RY11,CAP1
GO:0015674	1.13286e-10	3.11366e-09	3.89006	11.8629	38	186	di-, tri-valent inorganic cation transport	ACCN2,BCL2,BCL2,CACNA1B,CACNA1D,CACNA2D1,CAV1,CAV3,DRD1,DRD2,DRD4,FTH1,FTL,GRIN2A,GRIN2B,ITPR1,ITPR2,ITPR3,MFI2,NOS1,NPY,SLC11A2,P2RX1,P2RX3,P2RX4,P2RX4,P2RX5,P2RX7,PRKCB,SLC8A2,SLC8A3,STIM1,TRPC1,TRPC1,TRPM2,P2RX2,TRPM7,TRPV6,MCOLN1,GRIN3A,GRIN3B
GO:0042325	1.15452e-10	3.14932e-09	2.86573	23.4706	58	368	regulation of phosphorylation	ADORA2B,AKT1,AKT1,AKT1,APOE,ATP7A,BCL2,CASP3,CAV1,CAV3,CBS,CDK5,CHRM1,CNTF,DRD4,EGF,EGF,EGF,FGF2,FGF2,FPR1,SFN,SFN,GRM4,IGF1,IL6R,IL6R,IL6ST,INSR,INSR,IRAK1,JAK2,JUN,MAP3K1,MAP3K5,MAP3K9,MAP3K10,MAP3K11,PAK1,PAK2,PIK3CB,PIN1,PRKAR1A,PRKAR1B,PRKAR2A,PRKAR2B,PRKCA,PRKCD,PRKCZ,MAP2K1,MAP2K3,MAP2K3,MAP2K6,PSEN1,PTEN,GRK1,SOD1,SOD1,TSC2,TNFRSF10A,CDK5R1,CDK5R2,RAPGEF3,SIRT2,GTPBP4,NUP62,PLCE1,PLCE1,SP…
GO:0007610	1.46515e-10	3.96683e-09	2.81618	24.236	59	380	behavior	ADCY1,ATP7A,BCL2,BDNF,CDH13,CDK5,CHAT,CNR1,CNR2,DLG4,DRD1,DRD2,DRD3,DRD3,DRD3,DRD4,DRD4,DRD4,FGF2,FPR1,GABRG2,GDNF,GLP1R,CCR10,MCHR1,GRIN1,GRIN2A,GRIN2B,GRIN2D,GRM7,HCRT,HCRTR1,HCRTR2,HTT,HTR1A,HTR2C,HTR2C,IL6R,IL6R,KDR,MAOA,NPY,OPRD1,OPRK1,OPRM1,P2RX3,PIK3CB,PRKAR2B,PRKCA,MAPK1,MAP2K1,S100P,CCL5,SLC1A2,SLC1A3,SLC6A3,SLC18A2,SOD1,TH,TSC2,UCHL1,VDAC3,VEGFA,RASD2,HTRA2
GO:0006164	1.78627e-10	4.80042e-09	3.52305	14.2227	42	223	purine nucleotide biosynthetic process	ADCY1,ADCYAP1,ADCYAP1,ADCYAP1R1,ADORA2A,ADORA2A,ADORA2B,ALDOA,APOE,ATP1A1,ATP5A1,ATP5B,ATP5D,ATP5F1,ATP6V1A,ATP6V1B1,ATP6V1B2,ATP6V1E1,ATP6V0A1,ATP7A,CHRM5,DRD1,DRD1,DRD3,DRD4,DRD5,GABBR1,GLP1R,GNAS,GNAS,MCHR1,GRM2,GRM3,GRM4,GRM4,GRM7,GRM8,GRM8,HTR1B,MSH2,NTRK1,OPRD1,OPRK1,OPRL1,P2RY11,ATP5H,CAP1,ATP6V1H
GO:0031399	2.3115e-10	6.16628e-09	3.86249	11.6078	37	182	regulation of protein modification process	BCL2,CBS,CDK5,CNTF,EGF,FGF2,IGF1,IL6R,IL6R,IL6ST,INSR,JAK2,JUN,KLKB1,MAP3K1,MAP3K5,MAP3K9,MAP3K10,MAP3K11,PAK1,PIN1,PRKAR1A,PRKAR1B,PRKAR2A,PRKAR2B,PRKCA,PRKCD,PRKCZ,TSC1,UBE2N,YWHAE,HDAC4,STUB1,RAPGEF3,ATG7,PPARGC1A,GTPBP4,VPS28
GO:0032268	2.71785e-10	7.09379e-09	2.66314	27.1698	63	426	regulation of cellular protein metabolic process	ADD1,AKT1,AKT1,APOE,BCL2,CAV3,CBS,CDK5,CFL1,CNTF,CTNNB1,EGF,EIF5,ETF1,FGF2,GRIA2,HDAC2,HSPB1,IGF1,IL6R,IL6R,IL6ST,INSR,EIF3E,JAK2,JUN,KLKB1,MAP3K1,MAP3K5,MAP3K9,MAP3K10,MAP3K11,NFKB1,PAK1,PFN2,PIN1,PRKAR1A,PRKAR1B,PRKAR2A,PRKAR2B,PRKCA,PRKCD,PRKCZ,UPF1,UPF1,RPS5,ATXN2,TIMP3,TSC1,TSC1,UBE2N,NR1H2,YWHAE,EIF3B,HDAC4,HDAC6,NR1H3,ARPC2,STUB1,RAPGEF3,ATG7,PPARGC1A,PUM2,GTPBP4,BACE2,EIF2C2,EIF2C2,EIF2C2…
GO:0032502	2.83487e-10	7.34636e-09	1.61939	198.99	277	3120	developmental process	AARS,ACADM,ACCN1,ACHE,ACHE,ACTN1,ACTN2,ADCYAP1R1,ADORA1,ADORA2A,ADORA2B,ADRBK1,AKT1,AKT1,AKT1,ALDOA,ALPL,ALPL,BIN1,APAF1,APAF1,XIAP,APOE,APOE,APOE,AR,AR,RHOA,RHOA,ASPH,ATP5A1,ATP5B,ATP6V1B1,ATP7A,BAD,BAD,BAG1,BAX,BAX,BAX,BCL2,BCL2,BCL2,BDNF,CASP1,CASP2,CASP3,CASP3,CASP6,CASP8,CASP8,CASP8,CASP9,CASP9,CAT,CAV1,CAV2,CAV3,CAV3,CAV3,CDH13,CDH13,CDK5,CDK5,CFL1,CFL1,CHAT,CHRM1,CHRM2,CHRM3,CHUK,CHUK,CNTF…
GO:0006874	3.58003e-10	9.14673e-09	4.31086	9.18416	32	144	cellular calcium ion homeostasis	APOE,BCL2,CAV1,CAV1,CAV3,DRD1,DRD2,DRD3,DRD4,DRD5,EPOR,GLP1R,GNB1,CCR10,MCHR1,ITPR3,NOS1,OPRL1,P2RX3,P2RX4,P2RX4,P2RX5,P2RX7,P2RY4,PIK3CB,PRKCA,PRKCB,PSEN1,CCL5,TAC1,TGM2,TRPC1,P2RX2,PLCE1
GO:0009628	3.70738e-10	9.40587e-09	3.25754	16.2636	45	255	response to abiotic stimulus	ACADM,ACCN2,AKT1,AKT1,BCL2,BCL2,CASP3,CAT,CDK5,CRYAB,DRD1,DRD2,DRD3,RCAN1,ERCC3,ERCC5,ERCC5,FEN1,XRCC6,GRIN1,GRIN2A,GRIN2B,GRM6,MSH6,HTT,HSPB1,MMP14,MSH2,NOS1,SLC11A2,P2RX3,MAPK8,GRK1,GRK1,SLC1A2,SLC1A3,SOD1,STX1A,TAC1,TP53,UBE2A,KMO,HSPB3,DNAJB4,RAD54B,HSPB8,HSPB7,CLPB,HSPB6
GO:0006875	4.35664e-10	1.09763e-08	4.15143	9.75817	33	153	cellular metal ion homeostasis	APOE,BCL2,CAV1,CAV1,CAV3,DRD1,DRD2,DRD3,DRD4,DRD5,EPOR,GLP1R,GNB1,CCR10,MCHR1,ITPR3,NOS1,OPRL1,P2RX3,P2RX4,P2RX4,P2RX5,P2RX7,P2RY4,PIK3CB,PRKCA,PRKCB,PSEN1,CCL5,TAC1,TGM2,TRPC1,P2RX2,PLCE1,TMPRSS3
GO:0042592	7.04949e-10	1.73983e-08	2.242	42.8594	85	672	homeostatic process	AKT1,ALDOA,APOE,ATP1A1,ATP5B,ATP6V1B1,ATP7A,BAX,BCL2,BCL2,BCL2,BCL2,CASP3,CAV1,CAV1,CAV1,CAV3,CAV3,CAV3,CDK5,CREBBP,CTNNB1,DRD1,DRD1,DRD2,DRD3,DRD4,DRD4,DRD5,EPOR,FOXO3,FTH1,FTL,XRCC6,GLP1R,GNB1,GOT1,CCR10,MCHR1,GRIN1,GRIN1,GRIN2A,GRIN2B,HTT,HIF1A,HIF1A,HMOX1,HMOX1,IGF1,IGF1,IKBKB,INSR,ITPR3,KCNJ11,KDR,LPL,MFI2,NOS1,SLC11A2,OPRL1,P2RX3,P2RX4,P2RX4,P2RX4,P2RX5,P2RX7,P2RX7,P2RY2,P2RY4,PFKM,PFKM,PIK…
GO:0009725	8.2802e-10	2.02977e-08	3.65831	12.118	37	190	response to hormone stimulus	ADCY1,AKT1,AKT1,AKT2,BCL2,CAV1,RCAN1,GNAS,GNB1,GOT1,GSK3A,HMGB2,HMOX1,INSR,JAK2,MMP14,PIK3R1,PIK3R1,PPARG,PRKACA,PRKACB,PRKACG,PRKAR1A,PRKAR1B,PRKAR2A,PRKAR2B,PRKCA,PRKCD,PRKCD,PRKCZ,MAP2K1,SRC,STAT5A,STAT5B,STAT5B,THRA,TIMP3,TSC1,TSC2,IRS2,NUP62
GO:0008104	9.71697e-10	2.36598e-08	2.05321	57.0184	104	894	protein localization	ACHE,AP2A1,AP2A2,AP1B1,AP1G1,AKT1,ARCN1,ARF4,RHOA,BCL2,CAV1,CAV3,CDK5,AP2M1,CLTA,CLTC,CSE1L,CTNNB1,DRD1,DRD2,DRD2,DRD3,DRD4,EGF,EPS15,ERCC3,GNAS,GRIA2,GRIN2A,GSK3B,HTT,HSPA9,JAK2,JUN,IPO5,IPO5,RAB8A,NSF,NUP98,NUP98,P2RX7,PEX6,PIK3R1,PPARG,PRKACA,PRKCB,RAB1A,RAB5A,RAN,RAN,RANBP2,RANBP2,STX1A,STXBP1,TP53,TP53,TSC2,TSG101,SUMO1,VCP,VCP,YWHAE,YWHAH,YWHAZ,ULK1,RAB11A,RAB11A,NAPA,SQSTM1,AP1S2,RAB11B,SN…
GO:0007049	1.45233e-09	3.48943e-08	2.07303	53.7018	99	842	cell cycle	ADCYAP1,AKT1,BCL2,BUB1B,BUB1B,BUB1B,BUB1B,CASP3,CCNB1,CCNB1,CCNB1,CDC5L,SEPT7,CDK5,CTNNB1,DCTN1,DYNC1H1,DNM2,DRD3,EGF,ERCC3,SFN,GSK3B,GSPT1,MSH6,HSPA2,IGF1,INSR,JUN,KIF11,KIF11,KIF11,MLF1,MLF1,MAP3K11,MSH2,MYH10,PIN1,PIN1,PLK1,PLK1,PLK1,PPP1CA,MAPK1,MAPK3,MAP2K1,MAP2K6,KLK10,PSMA1,PSMA5,PSMA7,PSMB2,PSMB3,PSMB5,PSMB6,PSMB7,PSMC2,PSMC3,PSMC5,PSMC6,PSMD2,PSMD3,PSMD4,PSMD7,PSMD8,PSMD11,PTEN,RAN,UPF1,…
GO:0009123	1.53406e-09	3.66156e-08	4.26239	8.67393	30	136	nucleoside monophosphate metabolic process	ADCY1,ADCYAP1,ADCYAP1,ADCYAP1R1,ADORA2A,ADORA2A,ADORA2B,APOE,CHRM5,DRD1,DRD1,DRD2,DRD3,DRD4,DRD5,GABBR1,GLP1R,GNAS,GNAS,MCHR1,GRM2,GRM3,GRM4,GRM4,GRM7,GRM8,GRM8,HTR1B,NTRK1,OPRD1,OPRK1,OPRL1,P2RY11,PDE8B,PDE8B,PDE5A,CAP1
GO:0070887	1.58601e-09	3.76081e-08	3.48476	12.9471	38	203	cellular response to chemical stimulus	AARS,ADCY1,AKT1,AKT2,CAT,GNAS,GNB1,GOT1,GSK3A,HIF1A,HMOX1,HMOX1,IL6R,IL6R,INSR,JAK2,PIK3R1,PIK3R1,PPARG,PRKACA,PRKACB,PRKACG,PRKAR1A,PRKAR1B,PRKAR2A,PRKAR2B,PRKCA,PRKCD,PRKCD,PRKCZ,SRC,STAT5A,STAT5B,STAT5B,THRA,TSC2,VCP,EPX,IRS2,NUP62,EIF2C2,DUOX2,CASP12
GO:0010627	2.15716e-09	5.08194e-08	3.37341	13.6487	39	214	regulation of protein kinase cascade	RHOA,CASP1,CASP8,CAT,CAV1,CAV3,CBS,CNTF,CTNNB1,DRD2,DRD3,GRIN2B,GRM4,HMOX1,IGF1,IL6R,IL6ST,INSR,JAK2,MAP3K1,MAP3K5,MAP3K9,MAP3K10,MAP3K11,MAP3K11,P2RX7,PAK1,PPARD,PTEN,TGM2,TRAF5,TSC2,UBE2N,RIPK2,RIPK2,SQSTM1,SQSTM1,MAPK8IP1,TFG,ZDHHC17,ZDHHC17,NUP62,NUP62,ZDHHC13
GO:0009165	2.57016e-09	6.01584e-08	3.07719	16.6463	44	261	nucleotide biosynthetic process	ADCY1,ADCYAP1,ADCYAP1,ADCYAP1R1,ADORA2A,ADORA2A,ADORA2B,ALDOA,APOE,ATP1A1,ATP5A1,ATP5B,ATP5D,ATP5F1,ATP6V1A,ATP6V1B1,ATP6V1B2,ATP6V1E1,ATP6V0A1,ATP7A,CHRM5,DRD1,DRD1,DRD3,DRD4,DRD5,GABBR1,GLP1R,GNAS,GNAS,MCHR1,GRM2,GRM3,GRM4,GRM4,GRM7,GRM8,GRM8,HTR1B,MSH2,NTRK1,OPRD1,OPRK1,OPRL1,P2RY11,KMO,KYNU,ATP5H,CAP1,ATP6V1H
GO:0006913	3.13202e-09	7.19175e-08	3.69148	11.0338	34	173	nucleocytoplasmic transport	AKT1,RHOA,CDK5,CSE1L,DRD1,GSK3B,HTT,HNRNPA1,HNRNPA1,HSPA9,JAK2,JUN,IPO5,IPO5,NUP98,NUP98,PRKACA,RAN,RAN,RANBP2,UPF1,RPS15,TP53,TSC1,TSC2,BAT1,RPL23,NUP155,G3BP2,NUTF2,DDX39,SMG1,ZC3H3,NUP160,SMG5,SIRT1,UPF2,NUP107
GO:0051169	4.27098e-09	9.68445e-08	3.63857	11.1613	34	175	nuclear transport	AKT1,RHOA,CDK5,CSE1L,DRD1,GSK3B,HTT,HNRNPA1,HNRNPA1,HSPA9,JAK2,JUN,IPO5,IPO5,NUP98,NUP98,PRKACA,RAN,RAN,RANBP2,UPF1,RPS15,TP53,TSC1,TSC2,BAT1,RPL23,NUP155,G3BP2,NUTF2,DDX39,SMG1,ZC3H3,NUP160,SMG5,SIRT1,UPF2,NUP107
GO:0048583	4.79239e-09	1.07992e-07	2.71226	21.9399	52	344	regulation of response to stimulus	ADORA2B,AP2A1,AP2A2,APOE,APOE,CAV1,CBS,CDH13,AP2M1,DRD1,DRD2,DRD3,GSK3A,HMOX1,IL6R,IL6ST,IDO1,IRAK1,IRAK1,JAK2,KDR,KLKB1,KLKB1,MAP3K1,MAP3K5,MAP3K9,MAP3K10,MAP3K11,MAP3K11,MYO1F,NOS2,NPY,PAK1,PRKCA,PRKCD,PRKCD,PRKCZ,MAPK1,PTGS2,RPS3,SLC6A3,SRC,STAT5A,STAT5B,TGM2,TLR4,TSC2,UBE2N,UBE2V2,VEGFA,IKBKG,IKBKG,BECN1,RIPK2,RIPK2,MAPK8IP1,SIRT1,ATP6V1H,GRIN3A
GO:0044085	4.98435e-09	1.1094e-07	2.02357	54.2121	98	850	cellular component biogenesis	ACHE,ACTN1,ACTN2,ACTN2,ADD1,APOE,RHOA,ATP7A,BAX,BCL2,CAT,CAV1,CAV2,CAV3,CAV3,SEPT7,CDH13,CDK5,CREBBP,CRYAB,CSE1L,CTSD,DLG4,DRD1,DRD2,EPRS,FGA,GSK3B,HIP1,HMGB1,HMGB2,HSF4,HSPA4,HSP90AA1,INSR,IRAK1,ITPR3,IPO5,MAP3K1,RAB8A,MAP3K11,MMP14,MYH10,NHP2L1,NUP98,P2RX7,P2RX7,PFKM,PRKCZ,PRNP,PTEN,ROCK1,RPL5,RPL7,RPL7A,RPL26,RPLP0,RPS15,RPS16,ATXN2,SNRPB,SNRPD1,SNRPD1,SNRPD2,SNRPD2,SNRPD3,SNRPF,SNRPG,SNRPG,SR…
GO:0046907	4.97351e-09	1.1094e-07	2.19089	41.0098	80	643	intracellular transport	AP2A1,AP2A2,AP1B1,AP1G1,AKT1,APOE,ARCN1,ARCN1,RHOA,ATP5D,BCL2,CDK5,AP2M1,CLTA,CLTC,CRYAB,CSE1L,DRD1,GNAS,GSK3B,HTT,HNRNPA1,HNRNPA1,HSPA9,HSP90AA1,JAK2,JUN,KIF5B,KLC1,IPO5,IPO5,RAB8A,MYH10,NUP98,NUP98,NUP98,PEX6,PRKACA,RAN,RAN,RANBP2,RANBP2,UPF1,RPS15,STX1A,TP53,TP53,TSC1,TSC2,UCHL1,UCP2,VCP,YWHAE,YWHAH,YWHAZ,BAT1,GBF1,GBF1,RAB11A,NAPA,NAPA,SQSTM1,AP1S2,SLC25A14,RPL23,VPS4B,NUP155,G3BP2,MFN2,NUP15…
GO:0070647	6.81861e-09	1.49927e-07	3.73794	10.2684	32	161	protein modification by small protein conjugation or removal	AKT1,CDK5,KAT2A,PARK2,SIAH1,SUMO3,TSC1,UBB,UBE2A,UBE2D2,UBE2D3,UBE2H,UBE2N,UBE2V2,UBE3A,SUMO1,UCHL1,VCP,USP9X,TRRAP,HDAC4,HDAC6,SAE1,PSMD14,STUB1,STUB1,GTPBP4,FBXO25,PRPF19,VPS28,PAF1,SENP2,UHRF2
GO:0006753	7.92796e-09	1.72231e-07	2.66558	22.2588	52	349	nucleoside phosphate metabolic process	ADCY1,ADCYAP1,ADCYAP1,ADCYAP1R1,ADORA2A,ADORA2A,ADORA2B,ALDOA,APOE,ATP1A1,ATP5A1,ATP5B,ATP5D,ATP5F1,ATP6V1A,ATP6V1B1,ATP6V1B2,ATP6V1E1,ATP6V0A1,ATP7A,CHRM5,DRD1,DRD1,DRD2,DRD3,DRD4,DRD5,GABBR1,GLP1R,GNAS,GNAS,MCHR1,GRM2,GRM3,GRM4,GRM4,GRM7,GRM8,GRM8,HMGCR,HTR1B,IDO1,MSH2,NTRK1,OGG1,OPRD1,OPRK1,OPRL1,P2RY11,KMO,KMO,PDE8B,PDE8B,PDE5A,KYNU,VPS4B,ATP5H,CAP1,ATP6V1H,PANK2
GO:0009117	7.92796e-09	1.72231e-07	2.66558	22.2588	52	349	nucleotide metabolic process	ADCY1,ADCYAP1,ADCYAP1,ADCYAP1R1,ADORA2A,ADORA2A,ADORA2B,ALDOA,APOE,ATP1A1,ATP5A1,ATP5B,ATP5D,ATP5F1,ATP6V1A,ATP6V1B1,ATP6V1B2,ATP6V1E1,ATP6V0A1,ATP7A,CHRM5,DRD1,DRD1,DRD2,DRD3,DRD4,DRD5,GABBR1,GLP1R,GNAS,GNAS,MCHR1,GRM2,GRM3,GRM4,GRM4,GRM7,GRM8,GRM8,HMGCR,HTR1B,IDO1,MSH2,NTRK1,OGG1,OPRD1,OPRK1,OPRL1,P2RY11,KMO,KMO,PDE8B,PDE8B,PDE5A,KYNU,VPS4B,ATP5H,CAP1,ATP6V1H,PANK2
GO:0032940	1.19954e-08	2.54499e-07	2.98647	16.2636	42	255	secretion by cell	ACHE,ADORA2B,ADRBK1,BDNF,CDK5,DRD2,DRD2,DRD3,DRD3,DRD4,EGF,GDNF,GLP1R,GNAS,GRIN2B,GRM4,HTT,HMOX1,HTR2C,KCNJ11,RAB8A,MYO1F,MYH10,NGF,NOS2,P2RX1,P2RX7,PFKM,CCL5,SNAP25,SNAP25,STX1A,STX1A,STXBP1,SYN1,SYN2,SYN3,SNAP29,CPLX2,CPLX2,CPLX1,NISCH,SCFD1,BACE2,TRPV6,VPS33A,SCAMP5,SCAMP5
GO:0006091	1.32023e-08	2.76867e-07	2.70782	20.6644	49	324	generation of precursor metabolites and energy	AKT1,AKT1,AKT2,ALDOA,SLC25A4,ATP5A1,ATP5B,ATP5B,ATP5D,ATP5F1,ATP6V1A,ATP6V1B1,ATP6V1B2,ATP6V1E1,ATP6V0A1,ATP7A,CAT,COX6C,CS,DLAT,DLST,DLST,GAPDH,GOT1,GPI,MCHR1,GSK3B,HIF1A,IGF1,IL6ST,INSR,INSR,MSH2,NDUFB10,NDUFB10,NDUFV1,NDUFV1,NDUFV1,NOS2,NRF1,OGDH,PDHA1,PFKM,PGK1,PKM2,PPARD,PPP1CA,PPP1R3D,SDHA,SDHA,SDHB,SDHB,UQCRB,UQCRB,IRS2,IRS2,SLC25A14,ATP5H,PPARGC1A,ATP6V1H
GO:0044265	1.34984e-08	2.81449e-07	2.09325	44.8366	84	703	cellular macromolecule catabolic process	AKT1,XIAP,APOE,BAX,BUB1B,CASP3,CASP8,CCNB1,ERCC3,ERCC3,ERCC5,ERCC5,ERCC5,FEN1,GPD1,GSPT1,HIF1A,UBE2K,IGF1,INSR,EIF3E,OGG1,PARK2,PSMA1,PSMA1,PSMA5,PSMA5,PSMA7,PSMA7,PSMB2,PSMB2,PSMB3,PSMB3,PSMB5,PSMB5,PSMB6,PSMB6,PSMB6,PSMB7,PSMB7,PSMC2,PSMC2,PSMC3,PSMC5,PSMC6,PSMC6,PSMD2,PSMD3,PSMD4,PSMD7,PSMD8,PSMD11,RANBP2,UPF1,UPF1,UPF1,SIAH1,SKP1,SUMO3,SOD1,TSG101,UBB,UBB,UBA1,UBE2A,UBE2D2,UBE2D3,UBE2H,UBE2I,…
GO:0009605	1.45541e-08	2.97352e-07	2.04363	48.5995	89	762	response to external stimulus	ACADM,ACHE,ADORA1,ADORA2A,ADORA2B,AKT1,ALPL,APOE,APOE,BCL2,CASP3,CAV1,CDH13,LTB4R,CNR2,CTSB,CTSD,DRD1,DRD2,DRD3,DRD3,RCAN1,FGA,FGF2,FNTB,FPR1,MTOR,CCR10,GRIN2A,GRIN2B,GRIN2D,GRM6,NRG1,HIF1A,HMOX1,HMOX1,HSPA5,IGF1,IL6R,IL6R,IL6ST,IDO1,KDR,KLKB1,KLKB1,KLKB1,MAP3K1,MMP14,MYH10,NFKB1,NPY,P2RX1,P2RY1,PIK3CB,PIK3CB,PPARD,PPARG,PRKCA,MAPK1,MAP2K1,MAP2K3,PTGS2,GRK1,RXRA,CCL5,SLC1A2,SLC1A3,SLC6A3,SOD1,SOD…
GO:0046483	1.45889e-08	2.97352e-07	2.53204	24.6187	55	386	heterocycle metabolic process	ADCY1,ADCYAP1,ADCYAP1,ADCYAP1R1,ADORA2A,ADORA2A,ADORA2B,ALDOA,APOE,ATP1A1,ATP5A1,ATP5B,ATP5D,ATP5F1,ATP6V1A,ATP6V1B1,ATP6V1B2,ATP6V1E1,ATP6V0A1,ATP7A,ATP7A,CHRM5,DRD1,DRD1,DRD2,DRD3,DRD4,DRD5,GABBR1,GLP1R,GNAS,GNAS,MCHR1,GRIN2A,GRM2,GRM3,GRM4,GRM4,GRM7,GRM8,GRM8,HMOX1,HTR1B,IDO1,MSH2,NTRK1,OGG1,OPRD1,OPRK1,OPRL1,P2RY11,MAPK1,STAT5A,STAT5B,TPH1,PDE8B,KYNU,VPS4B,ATP5H,CAP1,ATP6V1H,TPH2
GO:0009124	1.62371e-08	3.27269e-07	4.13766	7.97236	27	125	nucleoside monophosphate biosynthetic process	ADCY1,ADCYAP1,ADCYAP1,ADCYAP1R1,ADORA2A,ADORA2A,ADORA2B,APOE,CHRM5,DRD1,DRD1,DRD3,DRD4,DRD5,GABBR1,GLP1R,GNAS,GNAS,MCHR1,GRM2,GRM3,GRM4,GRM4,GRM7,GRM8,GRM8,HTR1B,NTRK1,OPRD1,OPRK1,OPRL1,P2RY11,CAP1
GO:0055086	1.85806e-08	3.72433e-07	2.56105	23.4706	53	368	nucleobase, nucleoside and nucleotide metabolic process	ADCY1,ADCYAP1,ADCYAP1,ADCYAP1R1,ADORA2A,ADORA2A,ADORA2B,ALDOA,APOE,ATP1A1,ATP5A1,ATP5B,ATP5D,ATP5F1,ATP6V1A,ATP6V1B1,ATP6V1B2,ATP6V1E1,ATP6V0A1,ATP7A,CHRM5,DRD1,DRD1,DRD2,DRD3,DRD4,DRD5,GABBR1,GLP1R,GNAS,GNAS,MCHR1,GRM2,GRM3,GRM4,GRM4,GRM7,GRM8,GRM8,HMGCR,HTR1B,IDO1,MSH2,NTRK1,OGG1,OPRD1,OPRK1,OPRL1,P2RY11,MAPK1,KMO,KMO,PDE8B,PDE8B,PDE5A,KYNU,VPS4B,ATP5H,CAP1,ATP6V1H,PANK2
GO:0000278	2.20469e-08	4.39485e-07	2.43046	26.9147	58	422	mitotic cell cycle	AKT1,BCL2,BUB1B,BUB1B,BUB1B,CCNB1,CCNB1,CCNB1,SEPT7,DCTN1,DYNC1H1,DNM2,DRD3,EGF,GSPT1,IGF1,INSR,KIF11,MAP3K11,PIN1,PLK1,PLK1,MAP2K1,PSMA1,PSMA5,PSMA7,PSMB2,PSMB3,PSMB5,PSMB6,PSMB7,PSMC2,PSMC3,PSMC5,PSMC6,PSMD2,PSMD3,PSMD4,PSMD7,PSMD8,PSMD11,RAN,CLIP1,SKP1,SMARCA4,STAT5A,STAT5B,TP53,UBB,UBE2I,HMGA2,CUL2,CUL1,CUL1,HDAC3,BTRC,PRC1,SMC3,SMC3,BUB3,BUB3,PSME3,PSMD14,SIRT2,SIRT2,MYCBP2,FZR1,FZR1
GO:0006928	3.18152e-08	6.17249e-07	2.30861	30.6139	63	480	cell motion	ACTB,ACTN1,APOE,ATP1A1,ATP5B,BCL2,BDNF,CDH13,CDK5,CFL1,LTB4R,ACE,DRD1,DRD2,FGF2,FPR1,GDNF,GFRA3,HIF1A,HMGCR,HMOX1,DNAJA1,HSPB1,IGF1,IGF1,IL6R,IL6R,INSR,JAK2,KDR,MAP3K1,MMP14,MSH2,MYO1F,MYH10,NPY,NRTN,SERPINB5,PIK3R1,PPARD,PRKCA,MAPK8,MAP2K1,PTEN,PTEN,PTGS2,ROCK1,S100P,CCL5,SIAH1,SRC,UBB,VEGFA,VEGFA,YWHAE,ULK1,IRS2,CDK5R1,FEZ2,ARPC2,TUBB2C,CAP1,NISCH,MYCBP2,GTPBP4,ARFIP2,TUBB
GO:0051674	3.18152e-08	6.17249e-07	2.30861	30.6139	63	480	localization of cell	ACTB,ACTN1,APOE,ATP1A1,ATP5B,BCL2,BDNF,CDH13,CDK5,CFL1,LTB4R,ACE,DRD1,DRD2,FGF2,FPR1,GDNF,GFRA3,HIF1A,HMGCR,HMOX1,DNAJA1,HSPB1,IGF1,IGF1,IL6R,IL6R,INSR,JAK2,KDR,MAP3K1,MMP14,MSH2,MYO1F,MYH10,NPY,NRTN,SERPINB5,PIK3R1,PPARD,PRKCA,MAPK8,MAP2K1,PTEN,PTEN,PTGS2,ROCK1,S100P,CCL5,SIAH1,SRC,UBB,VEGFA,VEGFA,YWHAE,ULK1,IRS2,CDK5R1,FEZ2,ARPC2,TUBB2C,CAP1,NISCH,MYCBP2,GTPBP4,ARFIP2,TUBB
GO:0010942	4.44582e-08	8.40311e-07	2.68241	19.5163	46	306	positive regulation of cell death	ADORA1,AKT1,APOE,BAD,BAD,BAX,BAX,BCL2,CASP3,CASP6,CASP8,CASP8,CDK5,DAPK1,DAPK3,DNM2,ERCC3,ERCC3,SFN,GRIN2A,MSH6,HTT,HIP1,HMOX1,MAP3K5,MAP3K10,P2RX7,PPP3R1,PRKCA,PRKCA,PRKCE,MAPK1,MAPK8,PTEN,RPS3,RPS3A,SOD1,SRC,TGM2,TP53,TP53,TP53,TP73,CUL2,CUL1,IKBKG,RIPK2,TNFRSF10A,CDK5R1,TUBB2C,DAPK2,HTRA2,TUBB
GO:0000165	4.84449e-08	8.92173e-07	3.24288	12.2456	34	192	MAPKKK cascade	ADORA2B,CAV1,CAV3,CBS,CTNNB1,DRD4,EGF,FGF2,FGF2,FPR1,GRIN2B,GRM4,GRM4,INSR,MAP3K1,MAP3K5,MAP3K5,MAP3K9,MAP3K10,MAP3K11,MAP3K11,NRTN,P2RX7,PAK1,PAK1,PIK3CB,PRKCA,MAPK1,MAPK8,MAPK9,MAPK10,MAP2K3,MAP2K6,MAP2K4,SOD1,RIPK2,ARHGEF6,MAPK8IP1,PLCE1
GO:0008283	5.99631e-08	1.08232e-06	1.89544	58.4853	100	917	cell proliferation	ACHE,BIN1,APOE,AR,ASPH,ATP5A1,BCL2,BCL2,BDNF,BUB1B,CAPN1,CASP3,CAT,CAV1,CAV2,CDH13,CDH13,CDK5,CHRM1,CHRM3,CHRM4,CHRM5,CSE1L,CSRP2,CTNNB1,ACE,DLG3,DRD2,EGF,EPS15,FGF2,FGF2,FNTB,FRK,FTH1,GNB1,SFN,HDAC1,HDAC2,HIF1A,HMOX1,HMOX1,HSF4,HTR1A,IGF1,IGF1,IL6R,IL6ST,IL6ST,INSR,INSR,JAK2,JUN,KDR,LIFR,MAP3K11,MMP14,MYH10,NOS2,NPY,OPRM1,PIN1,PLK1,PPARD,PPARG,PRKCA,MAP2K1,PTCH1,PTEN,PTGS2,RXRA,SRC,STAT5A,STAT5B…
GO:0043065	6.65758e-08	1.19573e-06	2.67347	19.1337	45	300	positive regulation of apoptosis	ADORA1,AKT1,APOE,BAD,BAD,BAX,BCL2,CASP3,CASP6,CASP8,CASP8,CDK5,DAPK1,DAPK3,DNM2,ERCC3,ERCC3,SFN,GRIN2A,MSH6,HTT,HIP1,HMOX1,MAP3K5,MAP3K10,PPP3R1,PRKCA,PRKCA,PRKCE,MAPK1,MAPK8,PTEN,RPS3,RPS3A,SOD1,SRC,TGM2,TP53,TP53,TP53,TP73,CUL2,CUL1,IKBKG,RIPK2,TNFRSF10A,CDK5R1,TUBB2C,DAPK2,HTRA2,TUBB
GO:0033554	6.89663e-08	1.22053e-06	2.2371	31.9532	64	501	cellular response to stress	AARS,ADORA2B,BCL2,CAT,CBS,CTSD,ERCC3,ERCC3,ERCC3,ERCC5,ERCC5,ERCC5,FEN1,XRCC6,SFN,GSK3B,MSH6,MSH6,HIF1A,HMGB1,HMGB1,HMGB2,HMGB2,HMOX1,HMOX1,HSPA5,HSPA5,MAP3K1,MAP3K5,MGMT,MAP3K9,MAP3K10,MAP3K11,MAP3K11,MSH2,MSH2,MSH3,NUDT1,OGG1,OGG1,OGG1,PAK1,MAPK8,MAPK9,MAPK10,MAP2K6,UPF1,RPS3,MAP2K4,SOD1,SREBF1,SSRP1,TP53,TP53,TP53,TP53,TP73,UBE2A,UBE2N,UBE2V2,UBE2V2,SUMO1,VCP,VCP,EPX,BECN1,RIPK2,SMC3,ARHGEF6,A…
GO:0006811	7.31074e-08	1.28754e-06	1.97736	48.7909	87	765	ion transport	ACCN1,ACCN2,ACCN2,AKT1,SLC25A4,ATP1A1,ATP5A1,ATP5B,ATP5B,ATP5D,ATP5D,ATP5F1,ATP6V1A,ATP6V1B1,ATP6V1B1,ATP6V1B2,ATP6V1B2,ATP6V1E1,ATP6V1E1,ATP6V0A1,ATP7A,ATP7A,BCL2,BCL2,CACNA1B,CACNA1D,CACNA1D,CACNA2D1,CACNA2D1,CAV1,CAV3,DRD1,DRD1,DRD2,DRD4,FTH1,FTL,GABRA1,GABRG2,GRIA1,GRIA2,GRIA3,GRIA4,GRIN1,GRIN2A,GRIN2B,GRIN2C,GRIN2D,HTT,ITPR1,ITPR1,ITPR2,ITPR3,KCNA1,KCNA1,KCNJ11,KCNJ16,MFI2,NOS1,NPY,SLC11A2,S…
GO:0045184	7.953e-08	1.39389e-06	1.94975	51.1507	90	802	establishment of protein localization	ACHE,AP2A1,AP2A2,AP1B1,AP1G1,AKT1,ARCN1,ARF4,RHOA,CDK5,AP2M1,CLTA,CLTC,CSE1L,DRD1,DRD2,DRD3,DRD4,EGF,EPS15,GNAS,GRIA2,GSK3B,HTT,HSPA9,JAK2,JUN,IPO5,IPO5,RAB8A,NSF,NUP98,NUP98,P2RX7,PEX6,PIK3R1,PPARG,PRKACA,PRKCB,RAB1A,RAB5A,RAN,RAN,RANBP2,RANBP2,STX1A,STXBP1,TP53,TSC2,TSG101,VCP,VCP,YWHAE,YWHAH,YWHAZ,RAB11A,RAB11A,NAPA,AP1S2,RAB11B,SNAP29,RPL23,VPS4B,NUP155,G3BP2,MFN2,NUP153,AP1M2,PREB,OPTN,NUTF2…
GO:0043405	8.22048e-08	1.43384e-06	4.02952	7.52591	25	118	regulation of MAP kinase activity	ADORA2B,APOE,CAV1,CAV3,CBS,DRD4,EGF,FGF2,FPR1,GRM4,INSR,MAP3K1,MAP3K5,MAP3K9,MAP3K10,MAP3K11,PAK1,PIK3CB,PRKCA,MAP2K1,MAP2K3,MAP2K6,SOD1,NUP62,PLCE1
GO:0009893	8.44739e-08	1.46637e-06	2.02143	44.4539	81	697	positive regulation of metabolic process	ADORA2B,AKT1,AKT1,AKT1,AKT1,AKT2,APOE,AR,BCL2,CAV3,CDH13,CFL1,CNTF,CREB1,CREBBP,CREBBP,CTNNB1,CTNNB1,DRD1,EGF,ERCC3,FGF2,FOXO3,XRCC6,XRCC6,GDNF,GRIN1,HDAC1,HDAC1,HDAC2,HDAC2,HIF1A,HIF1A,HIF1A,HMGB2,HMOX1,HSF4,HSP90AA1,IGF1,IGF1,IGF1,IL6R,IL6R,IL6ST,INSR,INSR,IRAK1,JAK2,JAK3,JUN,JUN,KLKB1,MAP3K1,NFATC2,NFATC2,NFKB1,NFKB1,P2RX4,PPARG,PPARG,PRKCA,MAPK9,MAP2K3,PSMC5,RAN,GRK1,RORB,RXRA,SMARCA4,SMARCC2…
GO:0043068	8.97726e-08	1.55093e-06	2.64177	19.325	45	303	positive regulation of programmed cell death	ADORA1,AKT1,APOE,BAD,BAD,BAX,BAX,BCL2,CASP3,CASP6,CASP8,CASP8,CDK5,DAPK1,DAPK3,DNM2,ERCC3,ERCC3,SFN,GRIN2A,MSH6,HTT,HIP1,HMOX1,MAP3K5,MAP3K10,PPP3R1,PRKCA,PRKCA,PRKCE,MAPK1,MAPK8,PTEN,RPS3,RPS3A,SOD1,SRC,TGM2,TP53,TP53,TP53,TP73,CUL2,CUL1,IKBKG,RIPK2,TNFRSF10A,CDK5R1,TUBB2C,DAPK2,HTRA2,TUBB
GO:0046903	9.6157e-08	1.64556e-06	2.57216	20.6644	47	324	secretion	ACHE,ADORA2B,ADORA2B,ADRBK1,ATP6V1B1,BDNF,CDK5,ACE,DRD2,DRD2,DRD3,DRD3,DRD4,EGF,EGF,GDNF,GLP1R,GNAS,GRIN2B,GRM4,HTT,NRG1,HMOX1,HMOX1,HTR2C,KCNJ11,RAB8A,MYO1F,MYH10,NGF,NOS2,P2RX1,P2RX4,P2RX7,PFKM,CCL5,SNAP25,SNAP25,STX1A,STX1A,STXBP1,SYN1,SYN2,TRPC1,SYN3,SNAP29,CPLX2,CPLX2,CPLX1,NISCH,SCFD1,BACE2,TRPV6,VPS33A,SCAMP5,SCAMP5
GO:0055085	1.02235e-07	1.74136e-06	2.859	15.6258	39	245	transmembrane transport	SLC25A4,ATP5A1,ATP5B,ATP5D,ATP5F1,ATP6V1A,ATP6V1B1,ATP6V1B2,ATP6V1E1,ATP6V0A1,ATP7A,CAV3,DRD4,HTT,HTR2C,SLC11A2,NUP98,PEX6,RANBP2,SLC1A1,SLC1A2,SLC1A3,SLC2A1,SLC2A3,SLC6A9,STIM1,SLC7A5,SLC7A5,NUP155,NUP153,ATP5H,SLC38A3,SLC38A3,NUP160,NUP62,ATP6V1H,SEC61A2,TOMM22,NUP107,SENP2,SLC32A1
GO:0051704	1.07558e-07	1.80657e-06	2.1005	38.076	72	597	multi-organism process	ADCYAP1,AP2A1,AP2A2,BIN1,SLC25A4,RHOA,BCL2,BCL2,CAV1,AP2M1,CREB1,CREBBP,DRD1,DRD3,DRD4,EPOR,ERCC3,KAT2A,GNAS,GRIN2B,HTT,HTT,HDAC1,HSPA8,IL6R,IDO1,INSR,IRAK1,KDR,IPO5,MAP3K5,MYO1F,NOS2,NOS2,NUP98,P2RX1,P2RX7,PAK2,PIK3R1,PPARD,MAPK1,MAPK3,PSMC2,PSMC3,RAN,RPLP0,RXRA,CCL5,SLC20A2,SOD1,SOD1,SP1,SRC,STAT5A,STAT5B,TAC1,TAC3,TAF4,TLR4,TLR4,TLR4,TP53,TSG101,UBE2I,UBE3A,YWHAE,CUL2,IKBKG,BECN1,RIPK2,BTRC,SM…
GO:0044419	1.21511e-07	2.01297e-06	2.7141	17.603	42	276	interspecies interaction between organisms	BIN1,SLC25A4,RHOA,CAV1,CREB1,CREBBP,ERCC3,KAT2A,HTT,HDAC1,HSPA8,INSR,KDR,IPO5,MAP3K5,NUP98,PAK2,PIK3R1,MAPK1,MAPK3,PSMC2,PSMC3,RAN,RPLP0,RXRA,SLC20A2,SP1,SRC,TAF4,TP53,TSG101,UBE2I,UBE3A,YWHAE,CUL2,IKBKG,BTRC,VPRBP,SF3B2,SIRT1,ATP6V1H,UCKL1
GO:0045595	1.31412e-07	2.16711e-06	2.48589	22.1951	49	348	regulation of cell differentiation	AKT1,APOE,RHOA,RHOA,BAX,BCL2,BDNF,CAV1,CAV3,CTNNB1,DBN1,DRD2,DRD3,RCAN1,FGF2,FOXO3,XRCC6,NRG1,HIF1A,HSF4,IGF1,IL6R,IL6ST,JUND,LPL,NFKB1,NGF,PIK3R1,PPARD,PPARG,PPARG,PPARG,MAPK1,MAPK9,MAP2K1,SOD1,STAT5A,STAT5B,THRB,TLR4,TP53,UBB,NR1H2,YWHAH,ULK1,CDK5R1,NOG,NOG,NR1H3,ACIN1,SIRT1,PRPF19,HDAC7
GO:0022402	1.35242e-07	2.22018e-06	2.13473	35.3973	68	555	cell cycle process	AKT1,BCL2,BUB1B,BUB1B,BUB1B,CCNB1,CCNB1,CCNB1,SEPT7,CTNNB1,DCTN1,DYNC1H1,DNM2,DRD3,EGF,GSK3B,GSPT1,MSH6,HSPA2,IGF1,INSR,KIF11,KIF11,KIF11,MLF1,MAP3K11,MSH2,MYH10,PIN1,PLK1,PLK1,MAP2K1,MAP2K6,PSMA1,PSMA5,PSMA7,PSMB2,PSMB3,PSMB5,PSMB6,PSMB7,PSMC2,PSMC3,PSMC5,PSMC6,PSMD2,PSMD3,PSMD4,PSMD7,PSMD8,PSMD11,RAN,CLIP1,SKP1,SMARCA4,TP53,TSG101,UBB,UBE2I,HMGA2,CUL2,CUL1,CUL1,BTRC,PRC1,SMC3,SMC3,SMC3,SMC3,BUB…
GO:0034962	1.4121e-07	2.3077e-06	2.01122	43.4972	79	682	cellular biopolymer catabolic process	AKT1,XIAP,BAX,BUB1B,CASP3,CASP8,CCNB1,ERCC3,ERCC3,ERCC5,ERCC5,ERCC5,FEN1,GSPT1,UBE2K,EIF3E,OGG1,PARK2,PSMA1,PSMA1,PSMA5,PSMA5,PSMA7,PSMA7,PSMB2,PSMB2,PSMB3,PSMB3,PSMB5,PSMB5,PSMB6,PSMB6,PSMB6,PSMB7,PSMB7,PSMC2,PSMC2,PSMC3,PSMC5,PSMC6,PSMC6,PSMD2,PSMD3,PSMD4,PSMD7,PSMD8,PSMD11,RANBP2,UPF1,UPF1,UPF1,SIAH1,SKP1,SUMO3,SOD1,TSG101,UBB,UBB,UBA1,UBE2A,UBE2D2,UBE2D3,UBE2H,UBE2I,UBE2N,UBE2N,UBE2V2,UBE2V2,…
GO:0006412	1.82847e-07	2.94831e-06	2.36104	25.1289	53	394	translation	AARS,AARS,AKT1,EEF1A2,EEF2,EIF2S3,EIF5,EPRS,ETF1,GSPT1,HSPB1,EIF3E,RPSA,UPF1,UPF1,RPL5,RPL6,RPL7,RPL7A,RPL8,RPL13,RPL15,RPL17,RPL18,RPL18A,RPL19,RPL22,RPL24,RPL26,RPL31,RPL39,RPLP0,RPLP0,RPS2,RPS3,RPS3,RPS3A,RPS3A,RPS5,RPS5,RPS5,RPS6KB2,RPS10,RPS12,RPS15,RPS16,RPS18,RPS21,ATXN2,TSC1,EIF3A,EIF3B,EIF3I,EIF3I,EIF2S2,RPL14,RPL23,FARSB,FARSB,RPL35,PUM2,EIF2C2,EIF2C2,EIF2C2
GO:0015031	1.95836e-07	3.14377e-06	1.91885	50.6405	88	794	protein transport	ACHE,AP2A1,AP2A2,AP1B1,AP1G1,AKT1,ARCN1,ARF4,RHOA,CDK5,AP2M1,CLTA,CLTC,CSE1L,DRD1,DRD2,DRD3,DRD4,EGF,EPS15,GNAS,GSK3B,HTT,HSPA9,JAK2,JUN,IPO5,IPO5,RAB8A,NSF,NUP98,NUP98,P2RX7,PEX6,PPARG,PRKACA,PRKCB,RAB1A,RAB5A,RAN,RAN,RANBP2,RANBP2,STX1A,STXBP1,TP53,TSC2,TSG101,VCP,YWHAE,YWHAH,YWHAZ,RAB11A,RAB11A,NAPA,AP1S2,RAB11B,SNAP29,RPL23,VPS4B,NUP155,G3BP2,MFN2,NUP153,AP1M2,PREB,OPTN,NUTF2,SEC23A,ATG7,VPS1…
GO:0010926	2.11795e-07	3.35542e-06	1.83781	60.016	100	941	anatomical structure formation	ACTN1,ACTN2,ACTN2,ADD1,ADORA2B,APOE,RHOA,ATP5B,ATP7A,BAX,BCL2,CAT,CAV1,CAV2,CAV3,CAV3,SEPT7,CDH13,CDK5,CFL1,CREBBP,CRYAB,CSE1L,CTNNB1,CTSD,DLG4,EGF,EPRS,FGA,FGF2,GPI,GSK3B,HTT,HIF1A,HIP1,HMGB1,HMGB2,HMOX1,HSF4,HSPA4,HSP90AA1,INSR,IRAK1,ITPR3,KDR,IPO5,MAP3K1,RAB8A,MAP3K11,MMP14,MYH10,NOS1,NUP98,P2RX7,PFKM,PFN1,PRKACA,PRKAR1A,PRKCZ,PRNP,PTEN,PTEN,ROCK1,ATXN2,SMARCA4,SNRPD1,SNRPD2,SNRPG,SP1,SRC,TCP1…
GO:0006996	2.31985e-07	3.65931e-06	1.71791	80.9354	126	1269	organelle organization	ADD1,ADD1,AKT1,ALDOA,SLC25A4,APOE,ARCN1,RHOA,RHOA,ATP7A,BAX,BAX,BCL2,BCL2,BCL2,BUB1B,BUB1B,CASP3,CASP3,CAV1,CAV2,CAV2,CAV3,CAV3,CCNB1,SEPT7,CFL1,CREBBP,CTNNB1,CTSD,DAPK3,DBN1,DCTN1,DLG4,DYNC1H1,DRD3,EGF,EPS15,MTOR,XRCC6,KAT2A,KAT2A,SFN,MSH6,HTT,HDAC1,HDAC1,HDAC2,HDAC2,HIP1,HMGB1,HMGB2,HSF4,HSPA4,HSP90AA1,IGF1,INSR,KIF11,KIF11,KIF11,MAP3K1,RAB8A,MSH2,MSH3,MYO1F,MYH10,NUP98,P2RX7,PAK1,PEX6,PFN1,PFN…
GO:0048731	2.57914e-07	4.01593e-06	1.58072	126.474	180	1983	system development	AARS,ACADM,ACCN1,ACHE,ACHE,ADORA1,ADORA2A,ADORA2B,ADRBK1,AKT1,ALPL,ALPL,APAF1,APOE,APOE,AR,AR,RHOA,RHOA,ATP5B,ATP6V1B1,ATP7A,BAX,BCL2,BDNF,CASP3,CAV1,CAV2,CAV3,CAV3,CDH13,CDK5,CDK5,CFL1,CHAT,CHRM1,CHRM2,CHRM3,CHUK,CNTF,CRYAB,CSRP2,CSRP2,CTNNB1,CTNNB1,DAB1,DBN1,DBN1,ACE,ACE,DCTN1,DLG4,DRD1,DRD1,DRD2,DRD3,RCAN1,RCAN1,EGF,EGF,EN1,EN1,EPOR,ERCC3,FGA,FGF2,FGF2,FGF2,FOXO3,AFF2,XRCC6,GDNF,GDNF,GFRA2,GFR…
GO:0031325	3.00227e-07	4.61535e-06	1.98661	42.7957	77	671	positive regulation of cellular metabolic process	ADORA2B,AKT1,AKT1,AKT1,AKT1,AKT2,APOE,AR,BCL2,CAV3,CFL1,CNTF,CREB1,CREBBP,CREBBP,CTNNB1,CTNNB1,DRD1,EGF,ERCC3,FGF2,FOXO3,XRCC6,XRCC6,GDNF,GRIN1,HDAC1,HDAC2,HIF1A,HIF1A,HIF1A,HMGB2,HMOX1,HSF4,HSP90AA1,IGF1,IGF1,IGF1,IL6R,IL6R,IL6ST,INSR,INSR,IRAK1,JAK2,JAK3,JUN,JUN,KLKB1,MAP3K1,NFATC2,NFATC2,NFKB1,NFKB1,P2RX4,PPARG,PPARG,PRKCA,MAP2K3,PSMC5,RAN,GRK1,RORB,RXRA,SMARCA4,SMARCC2,SP1,STAT5A,STAT5B,SUPT5…
GO:0007167	3.08978e-07	4.72984e-06	2.35884	24.1722	51	379	enzyme linked receptor protein signaling pathway	ADCYAP1,ADCYAP1R1,ADORA2A,AKT1,AKT2,CDH13,CDK5,EGF,EGF,EPS15,FGF2,FNTA,GFRA2,GSK3A,HIF1A,IGF1,IL6ST,INSR,IRAK1,JAK1,JAK2,JAK3,JUN,KDR,LIFR,MAP3K1,NGF,NRTN,NTRK1,NTRK1,NTRK3,PIK3R1,PIK3R1,PIN1,PRKCA,PRKCD,PRKCD,PRKCZ,PTEN,SRC,SRC,STAT5A,STAT5B,TRIO,TSC2,UBE2D3,VEGFA,USP9X,USP9X,ULK1,IRS2,NOG,RPS6KA5,STUB1,NUP62,NUP62,PLCE1,NLK
GO:0032446	3.37109e-07	5.13878e-06	3.57527	8.61015	26	135	protein modification by small protein conjugation	AKT1,CDK5,PARK2,SIAH1,SUMO3,TSC1,UBB,UBE2A,UBE2D2,UBE2D3,UBE2H,UBE2N,UBE2V2,UBE3A,SUMO1,VCP,HDAC4,HDAC6,SAE1,STUB1,STUB1,GTPBP4,FBXO25,PRPF19,VPS28,PAF1,UHRF2
GO:0001932	5.27365e-07	7.93892e-06	3.47872	8.80149	26	138	regulation of protein amino acid phosphorylation	BCL2,CBS,CNTF,EGF,FGF2,IGF1,IL6R,IL6R,IL6ST,INSR,JAK2,JUN,MAP3K1,MAP3K5,MAP3K9,MAP3K10,MAP3K11,PAK1,PIN1,PRKAR1A,PRKAR1B,PRKAR2A,PRKAR2B,PRKCA,PRKCD,PRKCZ,RAPGEF3
GO:0006897	5.36564e-07	8.01093e-06	2.78068	14.7329	36	231	endocytosis	ADORA1,ADORA2A,AP2A1,AP2A2,AP1B1,AP1G1,BIN1,APOE,CAV1,CDH13,DLG4,DNM1,DNM2,DRD3,FCGR1A,GRIA2,HIP1,HIP1,RAB5A,ITSN1,SH3GL3,SORL1,STXBP1,TSC2,NR1H2,ULK1,SYNJ1,AP1S2,NR1H3,CAP1,PACSIN2,EPN2,EPN1,ITSN2,ATP6V1H,EPS15L1,SCAMP5
GO:0010324	5.36564e-07	8.01093e-06	2.78068	14.7329	36	231	membrane invagination	ADORA1,ADORA2A,AP2A1,AP2A2,AP1B1,AP1G1,BIN1,APOE,CAV1,CDH13,DLG4,DNM1,DNM2,DRD3,FCGR1A,GRIA2,HIP1,HIP1,RAB5A,ITSN1,SH3GL3,SORL1,STXBP1,TSC2,NR1H2,ULK1,SYNJ1,AP1S2,NR1H3,CAP1,PACSIN2,EPN2,EPN1,ITSN2,ATP6V1H,EPS15L1,SCAMP5
GO:0007399	5.42778e-07	8.07049e-06	1.85324	53.383	90	837	nervous system development	AARS,ACCN1,ACHE,ADORA1,ADORA2A,APAF1,APOE,RHOA,RHOA,ATP7A,BCL2,BDNF,CDK5,CDK5,CFL1,CHAT,CHRM1,CHRM2,CHRM3,CNTF,CTNNB1,DAB1,DBN1,DBN1,DCTN1,DLG4,DRD1,DRD1,DRD2,DRD3,RCAN1,EGF,EN1,EPOR,FGF2,FGF2,AFF2,XRCC6,GDNF,GDNF,GFRA2,GFRA3,GFRA3,GRIN2A,HTT,NRG1,IGF1,MEF2A,MMP14,MYH10,NAIP,NGF,NRTN,NRTN,NTRK1,NTRK3,P2RX5,PARK2,PFN1,PPARD,MAP2K1,PTEN,PTEN,GRK1,RORB,SDHA,SH3GL3,SIAH1,SLC1A2,SLC1A3,SLC6A3,SMARCA4,…
GO:0000375	5.50282e-07	8.08268e-06	3.2815	9.94951	28	156	RNA splicing, via transesterification reactions	FUS,HNRNPA1,HNRNPA1,NHP2L1,POLR2A,POLR2B,SNRPB,SNRPD1,SNRPD1,SNRPD2,SNRPD2,SNRPD3,SNRPF,SNRPG,SNRPG,U2AF1,U2AF1,BAT1,EFTUD2,DDX39,SF3B4,SF3B4,SLU7,PRPF8,PRPF8,SF3A3,SF3A3,SF3A3,SF3B2,SF3B2,SNW1,SNRNP200,SNRNP200,SF3B3,SF3B1,SF3B1,PRPF31,CRNKL1,CPSF3,CPSF2
GO:0000377	5.50282e-07	8.08268e-06	3.2815	9.94951	28	156	RNA splicing, via transesterification reactions with bulged adenosine as nucleophile	FUS,HNRNPA1,HNRNPA1,NHP2L1,POLR2A,POLR2B,SNRPB,SNRPD1,SNRPD1,SNRPD2,SNRPD2,SNRPD3,SNRPF,SNRPG,SNRPG,U2AF1,U2AF1,BAT1,EFTUD2,DDX39,SF3B4,SF3B4,SLU7,PRPF8,PRPF8,SF3A3,SF3A3,SF3A3,SF3B2,SF3B2,SNW1,SNRNP200,SNRNP200,SF3B3,SF3B1,SF3B1,PRPF31,CRNKL1,CPSF3,CPSF2
GO:0000398	5.50282e-07	8.08268e-06	3.2815	9.94951	28	156	nuclear mRNA splicing, via spliceosome	FUS,HNRNPA1,HNRNPA1,NHP2L1,POLR2A,POLR2B,SNRPB,SNRPD1,SNRPD1,SNRPD2,SNRPD2,SNRPD3,SNRPF,SNRPG,SNRPG,U2AF1,U2AF1,BAT1,EFTUD2,DDX39,SF3B4,SF3B4,SLU7,PRPF8,PRPF8,SF3A3,SF3A3,SF3A3,SF3B2,SF3B2,SNW1,SNRNP200,SNRNP200,SF3B3,SF3B1,SF3B1,PRPF31,CRNKL1,CPSF3,CPSF2
GO:0016071	5.66551e-07	8.28809e-06	2.34908	23.2793	49	365	mRNA metabolic process	CDC5L,DHX8,FUS,GDNF,GSPT1,HNRNPA1,HNRNPA1,EIF3E,NHP2L1,PLRG1,POLR2A,POLR2B,UPF1,UPF1,UPF1,SNRPB,SNRPD1,SNRPD1,SNRPD2,SNRPD2,SNRPD3,SNRPF,SNRPG,SNRPG,U2AF1,U2AF1,BAT1,EFTUD2,PAN2,DDX39,SF3B4,SF3B4,SLU7,SLU7,PRPF8,PRPF8,PPARGC1A,SF3A3,SF3A3,SF3A3,SF3B2,SF3B2,SNW1,SNRNP200,SNRNP200,SMG1,SMG1,SMG1,ZC3H3,SMG5,SF3B3,SF3B1,SF3B1,SKIV2L2,UPF2,PRPF31,EIF2C2,EIF2C2,PRPF19,CRNKL1,CRNKL1,CPSF3,CPSF3,CPSF2,PC…
GO:0009057	6.63354e-07	9.6266e-06	1.70617	75.9607	118	1191	macromolecule catabolic process	AKT1,XIAP,APOE,APOE,BAX,BUB1B,CAPN5,CAPN1,CAPN2,CASP1,CASP2,CASP3,CASP3,CASP6,CASP7,CASP8,CASP9,CCNB1,CDK5,CTSB,CTSD,CTSL1,ACE,ACE,ERCC3,ERCC3,ERCC5,ERCC5,ERCC5,FEN1,MTOR,GPD1,GRIN2A,GSPT1,HDAC2,HIF1A,UBE2K,IGF1,INSR,EIF3E,KLKB1,MMP10,MMP14,NSF,OGG1,PARK2,KLK10,PSEN1,PSEN1,PSEN2,PSEN2,PSMA1,PSMA1,PSMA5,PSMA5,PSMA7,PSMA7,PSMB2,PSMB2,PSMB3,PSMB3,PSMB5,PSMB5,PSMB6,PSMB6,PSMB6,PSMB7,PSMB7,PSMC2,PSMC2…
GO:0051336	7.46483e-07	1.0747e-05	2.47931	19.4526	43	305	regulation of hydrolase activity	APAF1,BAX,CASP9,CAV1,CHRM1,CHRM2,LTB4R,DRD1,DRD1,DRD2,DRD5,RCAN1,GNB1,SFN,GRM5,MSH6,HCRTR2,HIP1,HSPA5,HTR2C,MGMT,MSH2,MSH3,P2RX1,P2RY1,P2RY2,P2RY4,P2RY6,P2RY11,RPS3,TGM2,TP53,TP53,TSC1,TSC1,TSC2,NR1H2,VCP,TNFRSF10A,DNAJB6,NR1H3,SIRT1,INTS1,PLCE1,IFT57,ADAP2
GO:0003008	7.5884e-07	1.08817e-05	1.64275	91.0125	136	1427	system process	AARS,ACCN1,ACHE,ACHE,ACTN2,ADCY1,ADORA2A,ADORA2B,ADORA2B,ADRBK1,ADRBK1,ALDOA,SLC25A4,APOE,APOE,ASPH,ATP6V1B1,BCL2,BDNF,CACNA1B,CASP3,CAV1,CAV3,CDK5,CHAT,CHRM1,CHRM2,CHRM2,CHRM3,CHRM5,LTB4R,COMT,CRYAB,CTNNB1,DBN1,ACE,ACE,DLG4,DLG4,DRD1,DRD1,DRD1,DRD2,DRD3,DRD3,DRD3,DRD4,DRD4,DRD5,RCAN1,FNTA,GABRG2,GAD2,GAD2,GDNF,GLP1R,GNAS,GNB1,GRIA1,GRIA2,GRIN1,GRIN2A,GRIN2B,GRIN2D,GRM1,GRM2,GRM3,GRM4,GRM5,GRM6,G…
GO:0045859	9.94205e-07	1.3873e-05	2.5788	17.029	39	267	regulation of protein kinase activity	ADORA2B,AKT1,AKT1,AKT1,APOE,CASP3,CAV1,CAV3,CBS,CDK5,CHRM1,DRD4,EGF,EGF,EGF,FGF2,FGF2,FPR1,SFN,SFN,GRM4,INSR,INSR,IRAK1,MAP3K1,MAP3K5,MAP3K9,MAP3K10,MAP3K11,PAK1,PAK2,PIK3CB,PRKCA,MAP2K1,MAP2K3,MAP2K3,MAP2K6,PTEN,SOD1,SOD1,TSC2,TNFRSF10A,CDK5R1,CDK5R2,GTPBP4,NUP62,PLCE1,PLCE1,SPHK2
GO:0010604	1.05726e-06	1.44745e-05	1.93991	41.9027	74	657	positive regulation of macromolecule metabolic process	AKT1,AKT1,AKT1,AKT1,AKT2,APOE,AR,BCL2,CAV3,CDH13,CFL1,CNTF,CREB1,CREBBP,CREBBP,CTNNB1,CTNNB1,ERCC3,FGF2,FOXO3,XRCC6,XRCC6,GDNF,GRIN1,HDAC1,HDAC1,HDAC2,HDAC2,HIF1A,HIF1A,HIF1A,HMGB2,HMOX1,HSF4,IGF1,IGF1,IGF1,IL6R,IL6R,IL6ST,INSR,INSR,IRAK1,JAK2,JAK3,JUN,JUN,KLKB1,MAP3K1,NFATC2,NFATC2,NFKB1,NFKB1,PPARG,PPARG,PRKCA,MAPK9,MAP2K3,PSMC5,RAN,RORB,RXRA,SMARCA4,SMARCC2,SP1,STAT5A,STAT5B,SUPT5H,SUPT5H,THRB…
GO:0031324	1.08516e-06	1.48006e-05	1.99811	37.4382	68	587	negative regulation of cellular metabolic process	ADD1,AKT1,APOE,CAV1,CDK5,CTNNB1,DRD4,GRLF1,GRM8,GSK3A,MSH6,HDAC2,NRG1,HMGB1,HMGB2,HSF4,HTR1B,HTR2C,EIF3E,JUN,MAP3K10,MSH2,MSH3,NFKB1,NFKB1,PPARD,PPARG,PRKCA,PRKCD,PRKCZ,RPS3,SMARCA4,SMARCA4,SMARCC2,SOD1,SUPT5H,THRB,TIMP3,TP53,TSC1,TSC1,TSG101,UBE2I,SUMO1,SUMO1,NR1H2,YWHAE,HAT1,NCOR1,NCOR1,HDAC4,HDAC6,HDAC5,HDAC5,DNAJB6,SIRT2,SIRT2,SIRT2,SNW1,ZNF423,SIRT5,SIRT4,SIRT3,SIRT1,SIRT1,SIRT1,GTPBP4,GTPBP…
GO:0051128	1.3651e-06	1.83739e-05	2.26814	23.9809	49	376	regulation of cellular component organization	ADD1,ALDOA,BIN1,APOE,RHOA,CAV3,CAV3,CDH13,CFL1,CTNNB1,DBN1,DRD3,EGF,ETF1,MTOR,GSK3B,HIP1,HMGB1,IGF1,INSR,KDR,MAP3K1,MMP14,MYO1F,MYH10,NGF,P2RX7,PFN2,PIN1,PRKCZ,PTEN,UPF1,UPF1,TSC1,TSC2,UBB,UBE2N,SUMO1,NR1H2,VEGFA,YWHAH,ULK1,HDAC6,NR1H3,ARPC2,PPARGC1A,PACSIN2,SIRT2,MYCBP2,SIRT1,SCAMP5
GO:0007169	1.3674e-06	1.83739e-05	2.65618	15.3069	36	240	transmembrane receptor protein tyrosine kinase signaling pathway	ADCYAP1,ADCYAP1R1,ADORA2A,AKT1,AKT2,CDH13,CDK5,EGF,EGF,EPS15,FGF2,GFRA2,GSK3A,HIF1A,IGF1,INSR,JAK2,KDR,NGF,NRTN,NTRK1,NTRK1,NTRK3,PIK3R1,PIK3R1,PRKCA,PRKCD,PRKCD,PRKCZ,PTEN,SRC,SRC,STAT5A,STAT5B,TSC2,VEGFA,ULK1,IRS2,RPS6KA5,NUP62,NUP62,PLCE1
GO:0009966	1.42421e-06	1.90665e-05	1.88017	46.0484	79	722	regulation of signal transduction	ADRBK1,RHOA,CASP1,CASP8,CAT,CAV1,CAV3,CBS,CDH13,CDH13,CNTF,CTNNB1,DRD2,DRD3,DRD3,EGF,GRK4,GRK5,GRK6,GRIA2,GRIN2B,GRM4,GSK3A,HIF1A,HMOX1,IGF1,IL6R,IL6ST,IL6ST,INSR,IRAK1,JAK2,MAP3K1,MAP3K5,MAP3K9,MAP3K10,MAP3K11,MAP3K11,P2RX3,P2RX4,P2RX4,P2RX5,P2RX7,PAK1,PIN1,PPARD,PRKCA,PRKCD,PRKCD,PRKCZ,PTCH1,PTEN,GRK1,ITSN1,SRC,TGM2,TRAF5,TRIO,TSC1,TSC1,TSC2,TSC2,UBE2N,VEGFA,ULK1,GBF1,RIPK2,RIPK2,SQSTM1,SQSTM1,…
GO:0051603	1.49982e-06	1.96439e-05	1.99877	36.2902	66	569	proteolysis involved in cellular protein catabolic process	AKT1,XIAP,BUB1B,CASP8,CCNB1,UBE2K,PARK2,PSMA1,PSMA1,PSMA5,PSMA5,PSMA7,PSMA7,PSMB2,PSMB2,PSMB3,PSMB3,PSMB5,PSMB5,PSMB6,PSMB6,PSMB6,PSMB7,PSMB7,PSMC2,PSMC2,PSMC3,PSMC5,PSMC6,PSMC6,PSMD2,PSMD3,PSMD4,PSMD7,PSMD8,PSMD11,RANBP2,SIAH1,SKP1,SUMO3,TSG101,UBB,UBB,UBA1,UBE2A,UBE2D2,UBE2D3,UBE2H,UBE2I,UBE2N,UBE2V2,UBE3A,SUMO1,UCHL1,UCHL3,UFD1L,VCP,VCP,USP9X,CUL2,CUL1,SQSTM1,BTRC,BUB3,VPRBP,PAN2,UBA2,SAE1,PSM…
GO:0043549	1.59368e-06	2.07982e-05	2.52249	17.3479	39	272	regulation of kinase activity	ADORA2B,AKT1,AKT1,AKT1,APOE,CASP3,CAV1,CAV3,CBS,CDK5,CHRM1,DRD4,EGF,EGF,EGF,FGF2,FGF2,FPR1,SFN,SFN,GRM4,INSR,INSR,IRAK1,MAP3K1,MAP3K5,MAP3K9,MAP3K10,MAP3K11,PAK1,PAK2,PIK3CB,PRKCA,MAP2K1,MAP2K3,MAP2K3,MAP2K6,PTEN,SOD1,SOD1,TSC2,TNFRSF10A,CDK5R1,CDK5R2,GTPBP4,NUP62,PLCE1,PLCE1,SPHK2
GO:0044257	1.6953e-06	2.1835e-05	1.99054	36.4178	66	571	cellular protein catabolic process	AKT1,XIAP,BUB1B,CASP8,CCNB1,UBE2K,PARK2,PSMA1,PSMA1,PSMA5,PSMA5,PSMA7,PSMA7,PSMB2,PSMB2,PSMB3,PSMB3,PSMB5,PSMB5,PSMB6,PSMB6,PSMB6,PSMB7,PSMB7,PSMC2,PSMC2,PSMC3,PSMC5,PSMC6,PSMC6,PSMD2,PSMD3,PSMD4,PSMD7,PSMD8,PSMD11,RANBP2,SIAH1,SKP1,SUMO3,TSG101,UBB,UBB,UBA1,UBE2A,UBE2D2,UBE2D3,UBE2H,UBE2I,UBE2N,UBE2V2,UBE3A,SUMO1,UCHL1,UCHL3,UFD1L,VCP,VCP,USP9X,CUL2,CUL1,SQSTM1,BTRC,BUB3,VPRBP,PAN2,UBA2,SAE1,PSM…
GO:0051338	1.69704e-06	2.1835e-05	2.48167	18.0494	40	283	regulation of transferase activity	ADORA2B,AKT1,AKT1,AKT1,APOE,CASP3,CAV1,CAV3,CBS,CDK5,CHRM1,DRD4,EGF,EGF,EGF,FGF2,FGF2,FPR1,SFN,SFN,GRM4,GSK3A,INSR,INSR,IRAK1,MAP3K1,MAP3K5,MAP3K9,MAP3K10,MAP3K11,PAK1,PAK2,PIK3CB,PRKCA,MAP2K1,MAP2K3,MAP2K3,MAP2K6,PTEN,SOD1,SOD1,TSC2,TNFRSF10A,CDK5R1,CDK5R2,GTPBP4,NUP62,PLCE1,PLCE1,SPHK2
GO:0022613	1.6972e-06	2.1835e-05	2.99977	11.0975	29	174	ribonucleoprotein complex biogenesis	NHP2L1,RPL5,RPL7,RPL7A,RPL26,RPLP0,RPS15,RPS16,ATXN2,SNRPB,SNRPD1,SNRPD1,SNRPD2,SNRPD2,SNRPD3,SNRPF,SNRPG,SNRPG,TSC1,RRP1,EIF3A,RPL14,RCL1,SLU7,SF3A3,SNRNP200,RRS1,PES1,PES1,PES1,GTPBP4,PRPF31,CRNKL1,BXDC2
GO:0007166	1.73951e-06	2.23002e-05	1.54942	117.098	165	1836	cell surface receptor linked signal transduction	ADCYAP1,ADCYAP1R1,ADCYAP1R1,ADORA1,ADORA2A,ADORA2A,ADORA2A,ADORA2B,ADORA2B,ADRBK1,ADRBK1,ADRBK1,AKT1,AKT1,AKT2,APLP2,APOE,BAG1,CDH13,CDK5,CHRM1,CHRM2,CHRM3,CHRM4,CHRM5,LTB4R,CNR1,CNR2,CNTF,CSNK2A1,CSNK2B,CTNNB1,DRD1,DRD1,DRD1,DRD2,DRD2,DRD2,DRD3,DRD3,DRD3,DRD4,DRD5,DRD5,DRD5,EGF,EGF,EPS15,FGF2,FNTA,FPR1,GABBR1,GABRA1,GABRG2,GFRA1,GFRA2,GLP1R,GNAI1,GNAS,GNB1,GNB1,GNRHR,CCR10,LPAR4,MCHR1,MCHR1,GRK4…
GO:0006812	1.76271e-06	2.2518e-05	1.99917	35.7162	65	560	cation transport	ACCN1,ACCN2,ACCN2,AKT1,ATP1A1,ATP5A1,ATP5B,ATP5B,ATP5D,ATP5D,ATP5F1,ATP6V1A,ATP6V1B1,ATP6V1B1,ATP6V1B2,ATP6V1B2,ATP6V1E1,ATP6V1E1,ATP6V0A1,ATP7A,ATP7A,BCL2,BCL2,CACNA1B,CACNA1D,CACNA2D1,CAV1,CAV3,DRD1,DRD1,DRD2,DRD4,FTH1,FTL,GRIN1,GRIN2A,GRIN2B,ITPR1,ITPR2,ITPR3,KCNA1,KCNJ11,KCNJ16,MFI2,NOS1,NPY,SLC11A2,P2RX1,P2RX3,P2RX3,P2RX4,P2RX4,P2RX4,P2RX5,P2RX7,P2RX7,PRKCB,SCN1A,SCN4B,SLC8A2,SLC8A3,SLC9A5,S…
GO:0048856	1.91081e-06	2.43243e-05	1.51016	137.316	188	2153	anatomical structure development	AARS,ACADM,ACCN1,ACHE,ACHE,ADORA1,ADORA2A,ADORA2B,ADRBK1,AKT1,ALDOA,ALPL,ALPL,APAF1,APOE,APOE,AR,AR,RHOA,RHOA,ASPH,ATP5B,ATP6V1B1,ATP7A,BAX,BAX,BCL2,BDNF,CASP3,CAV1,CAV2,CAV3,CAV3,CDH13,CDK5,CDK5,CFL1,CHAT,CHRM1,CHRM2,CHRM3,CHUK,CHUK,CNTF,CRYAB,CSRP2,CSRP2,CTNNB1,CTNNB1,DAB1,DBN1,DBN1,ACE,ACE,DCTN1,DLG4,DRD1,DRD1,DRD2,DRD3,RCAN1,RCAN1,EGF,EGF,EN1,EN1,EPOR,ERCC3,FGA,FGF2,FGF2,FGF2,FOXO3,AFF2,XRCC6…
GO:0048468	2.13004e-06	2.69261e-05	1.94402	38.9051	69	610	cell development	ACHE,AKT1,APOE,RHOA,RHOA,ATP7A,BAX,BCL2,BDNF,CAV2,CAV3,CAV3,CDK5,CDK5,CFL1,CHAT,CSRP2,CTNNB1,CTNNB1,DBN1,DRD1,DRD2,DRD3,RCAN1,EN1,FGF2,XRCC6,GDNF,GFRA3,GRIN2A,HTT,NRG1,HIF1A,HSF4,HSPA2,IGF1,IGF1,JUND,KDR,MMP14,MSH2,MYH10,NGF,NOS1,NRTN,PPARG,MAP2K1,PTEN,GRK1,RORB,SIAH1,SLC1A3,SMARCA4,SOD1,STXBP1,TH,TP53,UBB,UCHL1,YWHAE,YWHAH,FZD5,ULK1,ULK1,NAPA,CDK5R1,CDK5R1,NOG,NOG,FEZ2,AFG3L2,DZIP1,MYCBP2,PRPF19…
GO:0019941	2.39113e-06	2.99138e-05	1.97841	36.0351	65	565	modification-dependent protein catabolic process	AKT1,XIAP,BUB1B,CCNB1,UBE2K,PARK2,PSMA1,PSMA1,PSMA5,PSMA5,PSMA7,PSMA7,PSMB2,PSMB3,PSMB5,PSMB6,PSMB6,PSMB7,PSMC2,PSMC2,PSMC3,PSMC5,PSMC6,PSMC6,PSMD2,PSMD3,PSMD4,PSMD7,PSMD8,PSMD11,RANBP2,SIAH1,SKP1,SUMO3,TSG101,UBB,UBB,UBA1,UBE2A,UBE2D2,UBE2D3,UBE2H,UBE2I,UBE2N,UBE2V2,UBE3A,SUMO1,UCHL1,UCHL3,UFD1L,VCP,VCP,USP9X,CUL2,CUL1,SQSTM1,BTRC,BUB3,VPRBP,PAN2,UBA2,SAE1,PSME3,PSMD14,PSMD14,STUB1,STUB1,ATG7,MY…
GO:0043632	2.39113e-06	2.99138e-05	1.97841	36.0351	65	565	modification-dependent macromolecule catabolic process	AKT1,XIAP,BUB1B,CCNB1,UBE2K,PARK2,PSMA1,PSMA1,PSMA5,PSMA5,PSMA7,PSMA7,PSMB2,PSMB3,PSMB5,PSMB6,PSMB6,PSMB7,PSMC2,PSMC2,PSMC3,PSMC5,PSMC6,PSMC6,PSMD2,PSMD3,PSMD4,PSMD7,PSMD8,PSMD11,RANBP2,SIAH1,SKP1,SUMO3,TSG101,UBB,UBB,UBA1,UBE2A,UBE2D2,UBE2D3,UBE2H,UBE2I,UBE2N,UBE2V2,UBE3A,SUMO1,UCHL1,UCHL3,UFD1L,VCP,VCP,USP9X,CUL2,CUL1,SQSTM1,BTRC,BUB3,VPRBP,PAN2,UBA2,SAE1,PSME3,PSMD14,PSMD14,STUB1,STUB1,ATG7,MY…
GO:0010647	2.42533e-06	3.00764e-05	2.54299	16.3274	37	256	positive regulation of cell communication	RHOA,CASP1,CASP8,CAT,CDH13,CNTF,CTNNB1,DRD1,DRD3,EGF,GRIA2,GRM4,HIF1A,HMOX1,IGF1,IL6R,IL6ST,INSR,JAK2,P2RX3,P2RX4,P2RX4,P2RX5,PPARD,SLC1A3,SRC,TGM2,TRAF5,UBB,UBE2N,VEGFA,BECN1,RIPK2,RIPK2,TFG,P2RX2,ZDHHC17,ZDHHC17,NUP62,NUP62,NUP62,ZDHHC13
GO:0080134	2.44219e-06	3.01369e-05	2.76177	13.1385	32	206	regulation of response to stress	ADORA2B,AP2A1,AP2A2,APOE,APOE,CAV1,CBS,AP2M1,IL6ST,IDO1,IRAK1,IRAK1,KLKB1,KLKB1,MAP3K1,MAP3K5,MAP3K9,MAP3K10,MAP3K11,MAP3K11,MYO1F,PAK1,PRKCA,PTGS2,RPS3,STAT5A,STAT5B,TGM2,TLR4,UBE2N,UBE2V2,BECN1,RIPK2,RIPK2,MAPK8IP1,SIRT1,ATP6V1H
GO:0022607	2.45913e-06	3.02369e-05	1.87249	44.3901	76	696	cellular component assembly	ACTN1,ACTN2,ACTN2,ADD1,APOE,RHOA,ATP7A,BAX,BCL2,CAT,CAV1,CAV2,CAV3,CAV3,SEPT7,CDH13,CDK5,CREBBP,CRYAB,CSE1L,CTSD,DLG4,EPRS,FGA,GSK3B,HIP1,HMGB1,HMGB2,HSF4,HSPA4,HSP90AA1,INSR,IRAK1,ITPR3,IPO5,MAP3K1,RAB8A,MAP3K11,MMP14,MYH10,NUP98,P2RX7,PFKM,PRKCZ,PRNP,PTEN,ROCK1,ATXN2,SNRPD1,SNRPD2,SNRPG,SRC,TCP1,TGM2,TP53,TP53,TSC1,SUMO1,WIPF1,TUBA1A,EIF3A,ATG5,SNAP91,ARPC2,TUBB2C,SLU7,PPARGC1A,SF3A3,SNRNP200,S…
GO:0040012	3.17024e-06	3.80848e-05	3.19713	9.05661	25	142	regulation of locomotion	APOE,BCL2,CDH13,CDK5,CHRM1,ACE,DRD1,DRD2,FGF2,HIF1A,HMOX1,HTR2C,IGF1,IL6R,INSR,KDR,MAP3K1,MYO1F,PIK3R1,PRKCA,PTEN,VEGFA,VEGFA,VEGFA,IRS2,NISCH,GTPBP4
GO:0006917	3.3737e-06	4.02625e-05	2.62018	14.6054	34	229	induction of apoptosis	ADORA1,APOE,BAD,BAX,CASP3,CASP6,CASP8,CASP8,DAPK1,DAPK3,ERCC3,ERCC3,SFN,MSH6,HTT,HIP1,HMOX1,MAP3K5,MAP3K10,PRKCA,PRKCA,PRKCE,MAPK1,PTEN,RPS3,RPS3A,TGM2,TP53,TP53,TP73,CUL2,CUL1,IKBKG,TNFRSF10A,TUBB2C,DAPK2,HTRA2,TUBB
GO:0006066	3.60243e-06	4.24338e-05	2.16103	25.5116	50	400	alcohol metabolic process	ACHE,AKT1,AKT2,ALDOA,ALDOA,APOE,APOE,ATP7A,CAT,COMT,DLAT,DRD1,DRD2,DRD3,DRD4,GAPDH,GAPDH,GOT1,GPD1,GPI,GRIN2A,GSK3A,HIF1A,HMGCR,HMGCS1,HTR2C,IGF1,INSR,ITPKA,KCNJ11,MAOA,OGDH,OGG1,PDHA1,PFKM,PFKM,PGK1,PIK3CA,PKM2,PPARD,PPARD,PTEN,RXRA,SLC6A3,SOD1,SORL1,SREBF1,SREBF2,TH,TH,IRS2,EBP,PPARGC1A,NISCH,CYB5R1,SPHK2
GO:0012502	3.72274e-06	4.3709e-05	2.60661	14.6692	34	230	induction of programmed cell death	ADORA1,APOE,BAD,BAX,BAX,CASP3,CASP6,CASP8,CASP8,DAPK1,DAPK3,ERCC3,ERCC3,SFN,MSH6,HTT,HIP1,HMOX1,MAP3K5,MAP3K10,PRKCA,PRKCA,PRKCE,MAPK1,PTEN,RPS3,RPS3A,TGM2,TP53,TP53,TP73,CUL2,CUL1,IKBKG,TNFRSF10A,TUBB2C,DAPK2,HTRA2,TUBB
GO:0043285	4.02334e-06	4.69346e-05	1.65032	74.6213	113	1170	biopolymer catabolic process	AKT1,XIAP,APOE,BAX,BUB1B,CAPN5,CAPN1,CAPN2,CASP1,CASP2,CASP3,CASP3,CASP6,CASP7,CASP8,CASP9,CCNB1,CTSB,CTSD,CTSL1,ACE,ACE,ERCC3,ERCC3,ERCC5,ERCC5,ERCC5,FEN1,MTOR,GRIN2A,GSPT1,HDAC2,UBE2K,EIF3E,KLKB1,MMP10,MMP14,NSF,OGG1,PARK2,KLK10,PSEN1,PSEN1,PSEN2,PSEN2,PSMA1,PSMA1,PSMA5,PSMA5,PSMA7,PSMA7,PSMB2,PSMB2,PSMB3,PSMB3,PSMB5,PSMB5,PSMB6,PSMB6,PSMB6,PSMB7,PSMB7,PSMC2,PSMC2,PSMC2,PSMC3,PSMC3,PSMC5,PSMC5,…
GO:0048513	4.10181e-06	4.76967e-05	1.58148	93.8826	136	1472	organ development	AARS,ACADM,ACHE,ADORA2B,ADRBK1,AKT1,ALPL,APOE,AR,AR,RHOA,ATP5B,ATP7A,BAX,BCL2,BDNF,CASP3,CAV1,CAV2,CAV3,CAV3,CDH13,CDK5,CFL1,CHAT,CHUK,CRYAB,CSRP2,CSRP2,CTNNB1,CTNNB1,ACE,ACE,DRD1,DRD2,RCAN1,EGF,EGF,EN1,EPOR,ERCC3,FGA,FGF2,FGF2,FGF2,FOXO3,AFF2,GDNF,SFN,GPI,GRIN2B,GSK3B,HTT,HTT,NRG1,NRG1,HIF1A,HIF1A,HMGB2,HMGCR,HMOX1,HSF4,HTR2C,IGF1,IGF1,IGF1,IL6R,IL6R,INSR,JAK2,JAK2,JUN,KDR,LPL,MEF2A,MAP3K1,MLF1,…
GO:0009892	4.23691e-06	4.91103e-05	1.89062	40.4358	70	634	negative regulation of metabolic process	ADD1,AKT1,APOE,BAX,CAV1,CDK5,CTNNB1,DRD4,GRIN2A,GRLF1,GRM8,GSK3A,MSH6,HDAC2,HDAC2,NRG1,HMGB1,HMGB2,HSF4,HTR1B,HTR2C,EIF3E,JUN,MAP3K10,MSH2,MSH3,NFKB1,NFKB1,PPARD,PPARG,PRKCA,PRKCD,PRKCZ,RPS3,SMARCA4,SMARCA4,SMARCC2,SOD1,SUPT5H,THRB,TIMP3,TP53,TSC1,TSC1,TSG101,UBE2I,SUMO1,SUMO1,NR1H2,YWHAE,HAT1,NCOR1,NCOR1,HDAC4,HDAC6,HDAC5,HDAC5,DNAJB6,SIRT2,SIRT2,SIRT2,SNW1,ZNF423,SIRT5,SIRT4,SIRT3,SIRT1,SIRT1,S…
GO:0060341	4.59365e-06	5.29072e-05	2.89304	11.0338	28	173	regulation of cellular localization	ACHE,ADORA2B,ADRBK1,RHOA,CDK5,CRYAB,DRD2,DRD2,DRD3,DRD3,DRD4,EGF,GDNF,GRIN2B,GSK3B,HMOX1,HTR2C,KCNJ11,NGF,NOS2,P2RX7,PFKM,PRKACA,SNAP25,STX1A,STX1A,G3BP2,ZC3H3,SIRT1,TRPV6,SCAMP5
GO:0050877	6.18069e-06	6.83901e-05	1.64633	72.0064	109	1129	neurological system process	AARS,ACCN1,ACHE,ACHE,ADCY1,ADORA2A,SLC25A4,APOE,ATP6V1B1,BDNF,CACNA1B,CASP3,CDK5,CHAT,CHRM1,CHRM5,COMT,CTNNB1,DBN1,DLG4,DLG4,DRD1,DRD1,DRD1,DRD2,DRD3,DRD3,DRD3,DRD4,DRD4,DRD5,FNTA,GABRG2,GAD2,GAD2,GDNF,GLP1R,GNAS,GNB1,GRIA1,GRIA2,GRIN1,GRIN2A,GRIN2B,GRIN2D,GRM1,GRM2,GRM3,GRM4,GRM5,GRM6,GRM7,GRM7,GRM8,GRM8,HCRT,HCRTR1,HCRTR2,HTT,HTR1B,HTR1F,HTR2C,HTR2C,HTR6,HTR7,ITPR3,KCNA1,KCNJ11,MAOA,MYH10,NGF,N…
GO:0003013	6.78057e-06	7.40961e-05	2.7094	12.5007	30	196	circulatory system process	ADORA2A,ADORA2B,ADRBK1,ADRBK1,APOE,CAV1,CAV3,CHRM2,ACE,ACE,DRD2,DRD3,RCAN1,GLP1R,HMOX1,HMOX1,HTR2C,HTR7,NOS1,NOS1,NOS1,NOS2,NPY,P2RX1,P2RX4,PPARG,PRKCA,MAP2K3,MAP2K6,PTGS2,SOD1,SOD1,TH,THRB,NISCH,HSPB7
GO:0008015	6.78057e-06	7.40961e-05	2.7094	12.5007	30	196	blood circulation	ADORA2A,ADORA2B,ADRBK1,ADRBK1,APOE,CAV1,CAV3,CHRM2,ACE,ACE,DRD2,DRD3,RCAN1,GLP1R,HMOX1,HMOX1,HTR2C,HTR7,NOS1,NOS1,NOS1,NOS2,NPY,P2RX1,P2RX4,PPARG,PRKCA,MAP2K3,MAP2K6,PTGS2,SOD1,SOD1,TH,THRB,NISCH,HSPB7
GO:0022008	6.88044e-06	7.49617e-05	2.12156	25.384	49	398	neurogenesis	APOE,RHOA,RHOA,ATP7A,BCL2,BDNF,CDK5,CDK5,CHAT,CTNNB1,DBN1,DRD1,DRD2,DRD3,EN1,FGF2,XRCC6,GDNF,GFRA3,GRIN2A,HTT,IGF1,MMP14,MYH10,NGF,NRTN,MAP2K1,PTEN,GRK1,RORB,SIAH1,SLC1A3,SMARCA4,SOD1,STXBP1,TH,TP53,UBB,UCHL1,YWHAE,YWHAH,ULK1,ULK1,NAPA,CDK5R1,CDK5R1,NOG,FEZ2,AFG3L2,MYCBP2,PRPF19,HTRA2,GRIN3A
GO:0045597	6.90714e-06	7.50273e-05	2.88716	10.6511	27	167	positive regulation of cell differentiation	AKT1,RHOA,BCL2,BDNF,CTNNB1,DRD2,FGF2,FOXO3,XRCC6,NRG1,HIF1A,HSF4,IL6R,IL6ST,JUND,LPL,NFKB1,NGF,PPARD,PPARG,MAPK9,MAP2K1,STAT5A,STAT5B,THRB,ACIN1,PRPF19
GO:0030163	8.20291e-06	8.77881e-05	1.6648	65.8836	101	1033	protein catabolic process	AKT1,XIAP,APOE,BUB1B,CAPN5,CAPN1,CAPN2,CASP1,CASP2,CASP3,CASP6,CASP7,CASP8,CASP9,CCNB1,CTSB,CTSD,CTSL1,ACE,ACE,MTOR,GRIN2A,HDAC2,UBE2K,KLKB1,MMP10,MMP14,NSF,PARK2,KLK10,PSEN1,PSEN2,PSMA1,PSMA1,PSMA5,PSMA5,PSMA7,PSMA7,PSMB2,PSMB2,PSMB3,PSMB3,PSMB5,PSMB5,PSMB6,PSMB6,PSMB6,PSMB7,PSMB7,PSMC2,PSMC2,PSMC2,PSMC3,PSMC3,PSMC5,PSMC5,PSMC6,PSMC6,PSMC6,PSMD2,PSMD2,PSMD3,PSMD3,PSMD4,PSMD7,PSMD8,PSMD8,PSMD11,R…
GO:0009314	1.10296e-05	0.000114986	2.94316	9.6944	25	152	response to radiation	AKT1,BCL2,BCL2,CASP3,CAT,CDK5,DRD1,DRD2,DRD3,ERCC3,ERCC5,ERCC5,FEN1,XRCC6,GRIN1,GRIN2A,GRM6,MSH6,HTT,MSH2,MAPK8,GRK1,GRK1,SLC1A2,SLC1A3,TP53,UBE2A,RAD54B
GO:0051172	1.12799e-05	0.000116924	2.04451	27.2974	51	428	negative regulation of nitrogen compound metabolic process	CAV1,CTNNB1,DRD4,GRLF1,GRM8,GSK3A,MSH6,HDAC2,NRG1,HMGB1,HMGB2,HSF4,HTR1B,HTR2C,MAP3K10,MSH2,MSH3,NFKB1,NFKB1,PPARD,PPARG,RPS3,SMARCA4,SMARCA4,SMARCC2,SUPT5H,THRB,TP53,TSG101,UBE2I,SUMO1,SUMO1,NR1H2,HAT1,NCOR1,NCOR1,HDAC4,HDAC5,HDAC5,DNAJB6,SIRT2,SIRT2,SIRT2,SNW1,ZNF423,SIRT5,SIRT4,SIRT3,SIRT1,SIRT1,SIRT1,GTPBP4,COBRA1,SIN3A,LEF1,TH1L,SIRT7,SIRT6,TAF9B,HDAC8
GO:0048666	1.14672e-05	0.000118527	2.45398	15.4345	34	242	neuron development	APOE,ATP7A,BCL2,BDNF,CDK5,CDK5,CHAT,DBN1,DRD1,DRD2,EN1,GDNF,GFRA3,HTT,MYH10,NGF,NRTN,PTEN,GRK1,RORB,SIAH1,SLC1A3,SOD1,STXBP1,TH,UBB,UCHL1,YWHAH,ULK1,ULK1,CDK5R1,FEZ2,AFG3L2,MYCBP2,HTRA2,GRIN3A
GO:0006886	1.32046e-05	0.000135712	2.04675	26.7234	50	419	intracellular protein transport	AP2A1,AP2A2,AP1B1,AP1G1,AKT1,ARCN1,RHOA,CDK5,AP2M1,CLTA,CLTC,CSE1L,DRD1,GSK3B,HTT,HSPA9,JAK2,JUN,IPO5,IPO5,NUP98,NUP98,PEX6,PRKACA,RAN,RAN,RANBP2,RANBP2,STX1A,TP53,TSC2,VCP,YWHAE,YWHAH,YWHAZ,RAB11A,NAPA,AP1S2,RPL23,NUP155,G3BP2,MFN2,NUP153,AP1M2,OPTN,NUTF2,SEC23A,NUP160,SIRT1,NUP62,SEC61A2,TOMM22,TOMM22,NUP107,SENP2
GO:0008285	1.3565e-05	0.000137854	2.27371	18.9423	39	297	negative regulation of cell proliferation	APOE,ASPH,ATP5A1,BCL2,BDNF,CASP3,CAV1,CAV2,CDH13,DLG3,DRD2,FGF2,FNTB,FRK,FTH1,SFN,HMOX1,JAK2,JUN,OPRM1,PPARD,PPARG,PRKCA,PTEN,PTGS2,TP53,TSC1,TSC2,TSG101,CUL2,CUL1,BECN1,NOG,PTGES,HDAC4,MFN2,DHRS2,GTPBP4,NUP62,NUP62
GO:0008380	1.56284e-05	0.000157064	2.28507	18.3683	38	288	RNA splicing	CDC5L,DHX8,FUS,HNRNPA1,HNRNPA1,HNRNPA1,NHP2L1,NHP2L1,PLRG1,POLR2A,POLR2B,SNRPB,SNRPB,SNRPD1,SNRPD1,SNRPD2,SNRPD2,SNRPD3,SNRPD3,SNRPF,SNRPF,SNRPG,SNRPG,SNRPG,U2AF1,U2AF1,U2AF1,BAT1,BAT1,EFTUD2,EFTUD2,DDX39,DDX39,SF3B4,SF3B4,SF3B4,SLU7,SLU7,PRPF8,PRPF8,PRPF8,PPARGC1A,SF3A3,SF3A3,SF3A3,SF3B2,SF3B2,SF3B2,SNW1,SNW1,SNRNP200,SNRNP200,SNRNP200,SF3B3,SF3B3,SF3B1,SF3B1,SF3B1,SKIV2L2,PRPF31,PRPF31,PRPF19,C…
GO:0034613	1.70521e-05	0.000166304	1.99436	28.4454	52	446	cellular protein localization	AP2A1,AP2A2,AP1B1,AP1G1,AKT1,ARCN1,RHOA,CDK5,AP2M1,CLTA,CLTC,CSE1L,CTNNB1,DRD1,GSK3B,HTT,HSPA9,JAK2,JUN,IPO5,IPO5,NUP98,NUP98,PEX6,PRKACA,RAN,RAN,RANBP2,RANBP2,STX1A,TP53,TSC2,VCP,YWHAE,YWHAH,YWHAZ,RAB11A,NAPA,AP1S2,RPL23,NUP155,G3BP2,MFN2,NUP153,AP1M2,OPTN,OPTN,NUTF2,SEC23A,NUP160,SIRT1,NUP62,SEC61A2,TOMM22,TOMM22,NUP107,SENP2,GRIN3B
GO:0043933	1.72229e-05	0.000167519	1.83518	39.0327	66	612	macromolecular complex subunit organization	ACTN2,ADD1,APOE,APOE,APOE,BAX,CAT,CAV1,CAV2,CAV3,SEPT7,CDK5,CFL1,CREBBP,CRYAB,CSE1L,DLG4,EPRS,ETF1,FGA,GSK3B,NRG1,HIP1,HMGB1,HMGB2,HMOX1,HSF4,HSPA4,HSP90AA1,INSR,IRAK1,ITPR3,IPO5,LPL,LPL,LPL,MAP3K1,MAP3K11,NUP98,PFKM,PFN2,PRKCZ,PRNP,UPF1,UPF1,ATXN2,SNRPD1,SNRPD2,SNRPG,SRC,TCP1,TGM2,TP53,TP53,SUMO1,WIPF1,TUBA1A,EIF3A,SNAP91,HDAC6,ARPC2,TUBB2C,SLU7,PPARGC1A,SF3A3,SUPT16H,SNRNP200,SF3B3,PRPF31,CRNKL…
GO:0006508	1.89181e-05	0.000183515	1.63766	64.7356	98	1015	proteolysis	AKT1,XIAP,APOE,BUB1B,CAPN5,CAPN1,CAPN2,CASP1,CASP2,CASP3,CASP6,CASP7,CASP8,CASP9,CCNB1,CTSB,CTSD,CTSL1,ACE,HDAC2,UBE2K,KLKB1,MMP10,MMP14,NSF,PARK2,KLK10,PSEN1,PSEN2,PSMA1,PSMA1,PSMA5,PSMA5,PSMA7,PSMA7,PSMB2,PSMB2,PSMB3,PSMB3,PSMB5,PSMB5,PSMB6,PSMB6,PSMB6,PSMB7,PSMB7,PSMC2,PSMC2,PSMC3,PSMC5,PSMC6,PSMC6,PSMD2,PSMD3,PSMD4,PSMD7,PSMD8,PSMD8,PSMD11,RANBP2,SIAH1,SIAH1,SKP1,SUMO3,TIMP3,TSG101,UBB,UBB,UB…
GO:0030154	1.96226e-05	0.000188363	1.5441	89.0991	127	1397	cell differentiation	ACADM,ACHE,ADCYAP1R1,AKT1,AKT1,BIN1,APOE,RHOA,RHOA,ATP7A,BAX,BCL2,BDNF,CASP3,CAV1,CAV2,CAV3,CAV3,CAV3,CDK5,CDK5,CFL1,CHAT,CHUK,CNTF,CSRP2,CSRP2,CTNNB1,CTNNB1,DAB1,DBN1,DBN1,ACE,DRD1,DRD2,DRD3,RCAN1,EN1,ERCC3,FGF2,FOXO3,XRCC6,GDNF,GFRA3,SFN,GRIN2A,GSK3B,HTT,NRG1,NRG1,HIF1A,HIP1,HSF4,HSPA2,IGF1,IGF1,IL6R,IL6ST,JAK2,JUN,JUND,KDR,LGALS3,LPL,MEF2A,MLF1,MLF1,MMP14,MSH2,MYH10,NFKB1,NGF,NOS1,NRTN,NTRK1,N…
GO:0070727	2.05172e-05	0.000195885	1.97883	28.6367	52	449	cellular macromolecule localization	AP2A1,AP2A2,AP1B1,AP1G1,AKT1,ARCN1,RHOA,CDK5,AP2M1,CLTA,CLTC,CSE1L,CTNNB1,DRD1,GSK3B,HTT,HSPA9,JAK2,JUN,IPO5,IPO5,NUP98,NUP98,PEX6,PRKACA,RAN,RAN,RANBP2,RANBP2,STX1A,TP53,TSC2,VCP,YWHAE,YWHAH,YWHAZ,RAB11A,NAPA,AP1S2,RPL23,NUP155,G3BP2,MFN2,NUP153,AP1M2,OPTN,OPTN,NUTF2,SEC23A,NUP160,SIRT1,NUP62,SEC61A2,TOMM22,TOMM22,NUP107,SENP2,GRIN3B
GO:0016477	2.15883e-05	0.000205032	2.22101	19.325	39	303	cell migration	APOE,ATP5B,BCL2,CDH13,CDK5,CFL1,ACE,DRD1,DRD2,FGF2,GDNF,GFRA3,HIF1A,HMGCR,HMOX1,IGF1,IL6R,IL6R,INSR,KDR,MAP3K1,MMP14,MYO1F,MYH10,NRTN,PIK3R1,PPARD,PRKCA,PTEN,PTEN,ROCK1,S100P,SRC,VEGFA,VEGFA,YWHAE,ULK1,IRS2,CDK5R1,CAP1,NISCH,GTPBP4
GO:0045860	2.72442e-05	0.000253441	2.76707	10.2046	25	160	positive regulation of protein kinase activity	ADORA2B,AKT1,CDK5,CHRM1,DRD4,EGF,EGF,EGF,FGF2,FGF2,FPR1,GRM4,INSR,INSR,IRAK1,MAP3K1,MAP3K5,MAP3K9,MAP3K10,MAP3K11,PAK1,PIK3CB,MAP2K1,MAP2K3,MAP2K3,MAP2K6,SOD1,TNFRSF10A,PLCE1,PLCE1,SPHK2
GO:0006457	2.77716e-05	0.000256375	2.69911	10.8424	26	170	protein folding	AARS,CCT6A,CRYAB,DNAJB2,DNAJA1,HSPA8,HSPA9,HSP90AA1,DNAJB1,PIN1,PPID,RANBP2,TCP1,DNAJC7,AIP,BAG3,DNAJB6,PPIF,STUB1,DNAJA2,CCT7,CCT4,CCT2,DNAJB4,CCT5,PDIA2
GO:0051247	2.77716e-05	0.000256375	2.69911	10.8424	26	170	positive regulation of protein metabolic process	AKT1,AKT1,APOE,BCL2,CAV3,CFL1,CNTF,CTNNB1,FGF2,HDAC2,IGF1,IL6R,IL6R,IL6ST,INSR,JAK2,KLKB1,MAP3K1,PRKCA,UBE2N,NR1H2,HDAC4,NR1H3,ARPC2,STUB1,ATG7,PPARGC1A,EGLN2
GO:0033674	3.03429e-05	0.000279401	2.74652	10.2684	25	161	positive regulation of kinase activity	ADORA2B,AKT1,CDK5,CHRM1,DRD4,EGF,EGF,EGF,FGF2,FGF2,FPR1,GRM4,INSR,INSR,IRAK1,MAP3K1,MAP3K5,MAP3K9,MAP3K10,MAP3K11,PAK1,PIK3CB,MAP2K1,MAP2K3,MAP2K3,MAP2K6,SOD1,TNFRSF10A,PLCE1,PLCE1,SPHK2
GO:0018193	3.09008e-05	0.000283818	2.6219	11.544	27	181	peptidyl-amino acid modification	ADRBK1,AKT1,ASPH,ATP7A,BCL2,CDK5,CNTF,CREBBP,EGF,GSK3B,IGF1,IL6R,IL6R,IL6ST,INSR,JAK1,JAK2,JAK3,PRKCA,PRKCD,PRKCZ,PRKCZ,SRC,STAT5A,TGM2,ARD1A,SMG1,SMG1,SIRT1,NLK
GO:0019222	3.29598e-05	0.000300448	1.36347	216.848	268	3400	regulation of metabolic process	ADCYAP1,ADCYAP1,ADCYAP1R1,ADD1,ADORA2A,ADORA2B,ADORA2B,AKT1,AKT1,AKT1,AKT1,AKT1,AKT2,APOE,APOE,AR,RHOA,ATF3,ATP7A,BAX,BCL2,BDNF,CASP3,CAT,CAV1,CAV3,CAV3,CBS,CDC5L,CDH13,CDK5,CFL1,CHRM1,CHRM5,CNTF,CREB1,CREB1,CREBBP,CREBBP,CTNNB1,CTNNB1,CTNNB1,ACE,DNM2,DRD1,DRD1,DRD2,DRD2,DRD3,DRD3,DRD4,DRD4,DRD5,RCAN1,EGF,EGF,EGF,EIF5,EN1,ERCC3,ERCC3,ETF1,FGF2,FGF2,FOXO3,FOXO3,FPR1,XRCC6,XRCC6,GABBR1,KAT2A,GDNF,G…
GO:0045934	3.74175e-05	0.000334361	1.97051	27.0423	49	424	negative regulation of nucleobase, nucleoside, nucleotide and nucleic acid metabolic process	CTNNB1,DRD4,GRLF1,GRM8,GSK3A,MSH6,HDAC2,NRG1,HMGB1,HMGB2,HSF4,HTR1B,MAP3K10,MSH2,MSH3,NFKB1,NFKB1,PPARD,PPARG,RPS3,SMARCA4,SMARCA4,SMARCC2,SUPT5H,THRB,TP53,TSG101,UBE2I,SUMO1,SUMO1,NR1H2,HAT1,NCOR1,NCOR1,HDAC4,HDAC5,HDAC5,DNAJB6,SIRT2,SIRT2,SIRT2,SNW1,ZNF423,SIRT5,SIRT4,SIRT3,SIRT1,SIRT1,SIRT1,GTPBP4,COBRA1,SIN3A,LEF1,TH1L,SIRT7,SIRT6,TAF9B,HDAC8
GO:0006397	3.87254e-05	0.000341839	2.13208	20.5368	40	322	mRNA processing	CDC5L,DHX8,FUS,HNRNPA1,HNRNPA1,NHP2L1,PLRG1,POLR2A,POLR2B,SNRPB,SNRPD1,SNRPD1,SNRPD2,SNRPD2,SNRPD3,SNRPF,SNRPG,SNRPG,U2AF1,U2AF1,BAT1,EFTUD2,DDX39,SF3B4,SF3B4,SLU7,SLU7,PRPF8,PRPF8,PPARGC1A,SF3A3,SF3A3,SF3A3,SF3B2,SF3B2,SNW1,SNRNP200,SNRNP200,ZC3H3,SF3B3,SF3B1,SF3B1,SKIV2L2,PRPF31,EIF2C2,EIF2C2,PRPF19,CRNKL1,CRNKL1,CPSF3,CPSF3,CPSF2,XAB2,ISY1,C19orf29,SFRS12
GO:0032270	4.61704e-05	0.000399776	2.66723	10.5235	25	165	positive regulation of cellular protein metabolic process	AKT1,AKT1,APOE,BCL2,CAV3,CFL1,CNTF,CTNNB1,FGF2,HDAC2,IGF1,IL6R,IL6R,IL6ST,INSR,JAK2,KLKB1,MAP3K1,PRKCA,UBE2N,NR1H2,HDAC4,NR1H3,ARPC2,STUB1,ATG7,PPARGC1A
GO:0048870	4.70489e-05	0.000406413	2.0894	21.4297	41	336	cell motility	APOE,ATP1A1,ATP5B,BCL2,CDH13,CDK5,CFL1,ACE,DRD1,DRD2,FGF2,GDNF,GFRA3,HIF1A,HMGCR,HMOX1,DNAJA1,IGF1,IL6R,IL6R,INSR,KDR,MAP3K1,MMP14,MYO1F,MYH10,NRTN,PIK3R1,PPARD,PRKCA,PTEN,PTEN,ROCK1,S100P,SRC,VEGFA,VEGFA,YWHAE,ULK1,IRS2,CDK5R1,CAP1,NISCH,GTPBP4
GO:0051173	5.07804e-05	0.000431455	1.86684	31.8895	55	500	positive regulation of nitrogen compound metabolic process	ADORA2B,AKT1,APOE,AR,CREB1,CREBBP,CREBBP,CTNNB1,DRD1,ERCC3,FOXO3,XRCC6,XRCC6,GDNF,GRIN1,HDAC1,HDAC2,HIF1A,HIF1A,HMGB2,HSF4,HSP90AA1,IGF1,IGF1,IGF1,INSR,IRAK1,JAK3,JUN,JUN,NFATC2,NFATC2,NFKB1,NFKB1,P2RX4,PPARG,PPARG,MAP2K3,PSMC5,RAN,RORB,RXRA,SMARCA4,SMARCC2,SP1,STAT5A,STAT5B,SUPT5H,SUPT5H,THRB,TP53,TP73,UBB,UBE2N,NR1H2,YWHAH,TFEB,TFEB,SQSTM1,NR1H3,PPARGC1A,ZNF423,NUP62,NUP62,LEF1,PPARGC1B,NPAS4
GO:0042127	5.2708e-05	0.000444708	1.76805	39.6705	65	622	regulation of cell proliferation	APOE,ASPH,ATP5A1,BCL2,BDNF,CAPN1,CASP3,CAV1,CAV2,CDH13,CDH13,CHRM1,CTNNB1,DLG3,DRD2,EGF,FGF2,FGF2,FNTB,FRK,FTH1,SFN,HDAC1,HDAC2,HIF1A,HMOX1,HSF4,HTR1A,IGF1,IGF1,IL6R,IL6ST,IL6ST,INSR,INSR,JAK2,JUN,KDR,LIFR,NOS2,OPRM1,PIN1,PPARD,PPARG,PRKCA,PTEN,PTGS2,STAT5A,STAT5B,TGM2,TP53,TRAF5,TSC1,TSC2,TSG101,UBE2A,VEGFA,VEGFA,CUL2,CUL1,IRS2,BECN1,NOG,PTGES,HDAC4,MFN2,DHRS2,DNAJA2,SIRT1,GTPBP4,NUP62,NUP62
GO:0007420	5.91491e-05	0.000497896	2.46291	12.6282	28	198	brain development	AARS,ATP7A,BCL2,CDK5,CTNNB1,DRD1,DRD2,EGF,EN1,EPOR,FGF2,AFF2,HTT,IGF1,MYH10,SLC1A2,SLC6A3,SMARCA4,SRC,UBE3A,YWHAE,ULK1,IRS2,NAPA,CDK5R1,CDK5R1,NOG,HTRA2,LEF1
GO:0048869	6.04316e-05	0.000506342	1.49258	93.8826	130	1472	cellular developmental process	ACADM,ACHE,ADCYAP1R1,AKT1,AKT1,ALDOA,BIN1,APOE,RHOA,RHOA,ATP7A,BAX,BAX,BCL2,BDNF,CASP3,CAV1,CAV2,CAV3,CAV3,CAV3,CDK5,CDK5,CFL1,CHAT,CHUK,CNTF,CSRP2,CSRP2,CTNNB1,CTNNB1,DAB1,DBN1,DBN1,ACE,DRD1,DRD2,DRD3,RCAN1,EN1,ERCC3,FGF2,FOXO3,XRCC6,GDNF,GFRA3,SFN,GRIN2A,GSK3B,HTT,NRG1,NRG1,HIF1A,HIP1,HSF4,HSPA2,IGF1,IGF1,IL6R,IL6ST,JAK2,JUN,JUND,KDR,KDR,LGALS3,LPL,MEF2A,MLF1,MLF1,MMP14,MSH2,MYH10,NFKB1,NGF,NOS…
GO:0009891	6.2181e-05	0.000519799	1.80939	35.206	59	552	positive regulation of biosynthetic process	ADORA2B,AKT1,AKT1,AKT2,APOE,AR,CREB1,CREBBP,CREBBP,CTNNB1,CTNNB1,DRD1,ERCC3,FOXO3,XRCC6,XRCC6,GDNF,GRIN1,HDAC1,HDAC1,HDAC2,HDAC2,HIF1A,HIF1A,HMGB2,HMOX1,HSF4,HSP90AA1,IGF1,IGF1,IGF1,INSR,INSR,IRAK1,JAK3,JUN,JUN,NFATC2,NFATC2,NFKB1,NFKB1,P2RX4,PPARG,PPARG,MAP2K3,PSMC5,RAN,RORB,RXRA,SMARCA4,SMARCC2,SP1,STAT5A,STAT5B,SUPT5H,THRB,TLR4,TLR4,TP53,TP73,UBB,NR1H2,YWHAH,TFEB,TFEB,IRS2,IRS2,SQSTM1,HDAC6,NR…
GO:0051347	6.25467e-05	0.000521654	2.61068	10.7149	25	168	positive regulation of transferase activity	ADORA2B,AKT1,CDK5,CHRM1,DRD4,EGF,EGF,EGF,FGF2,FGF2,FPR1,GRM4,INSR,INSR,IRAK1,MAP3K1,MAP3K5,MAP3K9,MAP3K10,MAP3K11,PAK1,PIK3CB,MAP2K1,MAP2K3,MAP2K3,MAP2K6,SOD1,TNFRSF10A,PLCE1,PLCE1,SPHK2
GO:0045944	6.58563e-05	0.000545495	2.19581	17.4754	35	274	positive regulation of transcription from RNA polymerase II promoter	AR,CREB1,CTNNB1,ERCC3,FOXO3,XRCC6,GDNF,GRIN1,HDAC1,HDAC2,HIF1A,HMGB2,HSF4,IGF1,JAK3,JUN,NFATC2,NFKB1,PPARG,RXRA,SMARCA4,SP1,STAT5A,STAT5B,SUPT5H,THRB,TP53,NR1H2,TFEB,SQSTM1,NR1H3,PPARGC1A,LEF1,PPARGC1B,NPAS4
GO:0007275	7.16411e-05	0.000581463	1.38456	160.978	205	2524	multicellular organismal development	AARS,ACADM,ACCN1,ACHE,ACHE,ADCYAP1R1,ADORA1,ADORA2A,ADORA2B,ADRBK1,AKT1,ALPL,ALPL,BIN1,APAF1,APOE,APOE,AR,AR,RHOA,RHOA,ASPH,ATP5A1,ATP5B,ATP6V1B1,ATP7A,BAX,BCL2,BDNF,CASP3,CAV1,CAV2,CAV3,CAV3,CDH13,CDK5,CDK5,CFL1,CHAT,CHRM1,CHRM2,CHRM3,CHUK,CNTF,CRYAB,CSRP2,CSRP2,CTNNB1,CTNNB1,DAB1,DBN1,DBN1,ACE,ACE,DCTN1,DLG4,DRD1,DRD1,DRD2,DRD3,RCAN1,RCAN1,EGF,EGF,EN1,EN1,EPOR,ERCC3,ERCC5,FGA,FGF2,FGF2,FGF2,FOX…
GO:0003012	7.49929e-05	0.000603269	2.52193	11.4802	26	180	muscle system process	ACTN2,ADORA2B,ADRBK1,ALDOA,ASPH,CAV1,CAV3,CHRM2,CHRM3,LTB4R,CRYAB,DRD1,DRD2,HMOX1,IGF1,IL6ST,NOS1,P2RX1,P2RX3,P2RX4,PRKCA,MAP2K3,MAP2K6,SOD1,TNNT1,TNNT1,PLCE1
GO:0030001	7.78905e-05	0.000615526	1.86713	30.1036	52	472	metal ion transport	ACCN1,ACCN2,ACCN2,AKT1,ATP1A1,ATP7A,ATP7A,BCL2,BCL2,CACNA1B,CACNA1D,CACNA2D1,CAV1,CAV3,DRD1,DRD1,DRD2,DRD4,FTH1,FTL,GRIN2A,GRIN2B,ITPR1,ITPR2,ITPR3,KCNA1,KCNJ11,KCNJ16,MFI2,NOS1,NPY,SLC11A2,P2RX1,P2RX3,P2RX4,P2RX4,P2RX4,P2RX5,P2RX7,P2RX7,PRKCB,SCN1A,SCN4B,SLC8A2,SLC8A3,SLC9A5,SLC13A1,SLC20A2,STIM1,TRPC1,TRPC1,TRPM2,TRPM2,VPS4B,SLC38A3,P2RX2,TRPM7,TRPV6,MCOLN1,GRIN3A,GRIN3B
GO:0009967	8.07749e-05	0.000633456	2.26018	15.5621	32	244	positive regulation of signal transduction	RHOA,CASP1,CASP8,CAT,CDH13,CNTF,CTNNB1,DRD3,EGF,GRM4,HIF1A,HMOX1,IGF1,IL6R,IL6ST,INSR,JAK2,P2RX3,P2RX4,P2RX4,P2RX5,PPARD,SRC,TGM2,TRAF5,UBE2N,VEGFA,RIPK2,RIPK2,TFG,P2RX2,ZDHHC17,ZDHHC17,NUP62,NUP62,NUP62,ZDHHC13
GO:0031328	8.50296e-05	0.000663414	1.79553	34.8233	58	546	positive regulation of cellular biosynthetic process	ADORA2B,AKT1,AKT1,AKT2,APOE,AR,CREB1,CREBBP,CREBBP,CTNNB1,CTNNB1,DRD1,ERCC3,FOXO3,XRCC6,XRCC6,GDNF,GRIN1,HDAC1,HDAC2,HIF1A,HIF1A,HMGB2,HMOX1,HSF4,HSP90AA1,IGF1,IGF1,IGF1,INSR,INSR,IRAK1,JAK3,JUN,JUN,NFATC2,NFATC2,NFKB1,NFKB1,P2RX4,PPARG,PPARG,MAP2K3,PSMC5,RAN,RORB,RXRA,SMARCA4,SMARCC2,SP1,STAT5A,STAT5B,SUPT5H,THRB,TLR4,TLR4,TP53,TP73,UBB,NR1H2,YWHAH,TFEB,TFEB,IRS2,IRS2,SQSTM1,NR1H3,PPARGC1A,PPARG…
GO:0032501	8.58265e-05	0.000668194	1.32824	242.232	292	3798	multicellular organismal process	AARS,ACADM,ACCN1,ACHE,ACHE,ACHE,ACHE,ACTN2,ADCY1,ADCYAP1R1,ADORA1,ADORA2A,ADORA2B,ADORA2B,ADRBK1,ADRBK1,AKT1,ALDOA,ALPL,ALPL,BIN1,SLC25A4,APAF1,APOE,APOE,APOE,AR,AR,RHOA,RHOA,ASPH,ASPH,ATP5A1,ATP5B,ATP6V1B1,ATP7A,BAX,BCL2,BDNF,CACNA1B,CASP3,CAV1,CAV1,CAV2,CAV3,CAV3,CDH13,CDK5,CDK5,CFL1,CHAT,CHRM1,CHRM1,CHRM2,CHRM2,CHRM3,CHRM3,CHRM5,CHUK,LTB4R,CNTF,COMT,CRYAB,CRYAB,CSRP2,CSRP2,CTNNB1,CTNNB1,DAB1,D…
GO:0040011	8.65731e-05	0.000672563	1.87045	29.4659	51	462	locomotion	APOE,ATP1A1,ATP5B,BCL2,CDH13,CDK5,CFL1,CHRM1,ACE,DRD1,DRD2,FGF2,FGF2,FPR1,GDNF,GFRA3,CCR10,GRIN2A,HIF1A,HMGCR,HMOX1,DNAJA1,HTR2C,IGF1,IL6R,IL6R,INSR,KDR,MAP3K1,MMP14,MYO1F,MYH10,NRTN,PIK3CB,PIK3R1,PPARD,PRKCA,MAPK1,MAP2K1,PTEN,PTEN,ROCK1,S100P,CCL5,SRC,TSC2,VEGFA,VEGFA,VEGFA,YWHAE,ULK1,IRS2,CDK5R1,CAP1,NISCH,GTPBP4
GO:0009611	8.68838e-05	0.000673535	1.858	30.2312	52	474	response to wounding	ACHE,ADORA1,ADORA2A,ADORA2B,AKT1,APOE,APOE,BCL2,CASP3,CAV1,LTB4R,CNR2,CTSB,FGA,FNTB,GRIN2A,NRG1,HIF1A,HMOX1,IGF1,IL6R,IL6ST,IDO1,KLKB1,KLKB1,KLKB1,MAP3K1,MYH10,NFKB1,P2RX1,P2RY1,PIK3CB,PPARD,PRKCA,MAP2K3,PTGS2,CCL5,SLC1A2,SLC1A3,SOD1,STAT5A,STAT5B,TAC1,TFPI,TGM2,TIMP3,TLR4,TLR4,RIPK2,NOG,HDAC9,HDAC4,HDAC5,MGLL,P2RY12,HPS6
GO:0002520	9.44295e-05	0.000730469	2.12517	18.4959	36	290	immune system development	ATP7A,BCL2,CHUK,CTNNB1,ACE,FOXO3,XRCC6,MSH6,HIF1A,JAK2,KDR,LPL,MLF1,MSH2,MSH3,NFKB1,PIK3R1,PPARG,PPARG,MAPK9,RPL22,SOD1,SP1,STAT5A,STAT5B,TLR4,TP53,NR1H2,HDAC9,HDAC4,HDAC5,NR1H3,DHRS2,EBP,ACIN1,BARX1,VPS33A
GO:0065003	9.98048e-05	0.000765522	1.79299	34.2493	57	537	macromolecular complex assembly	ACTN2,ADD1,APOE,BAX,CAT,CAV1,CAV2,CAV3,SEPT7,CDK5,CREBBP,CRYAB,CSE1L,DLG4,EPRS,FGA,GSK3B,HIP1,HMGB1,HMGB2,HSF4,HSPA4,HSP90AA1,INSR,IRAK1,ITPR3,IPO5,MAP3K1,MAP3K11,NUP98,PFKM,PRKCZ,PRNP,ATXN2,SNRPD1,SNRPD2,SNRPG,SRC,TCP1,TGM2,TP53,TP53,SUMO1,WIPF1,TUBA1A,EIF3A,SNAP91,ARPC2,TUBB2C,SLU7,PPARGC1A,SF3A3,SNRNP200,SF3B3,PRPF31,CRNKL1,TOMM22,TUBB
GO:0031327	0.000102027	0.000780915	1.85646	29.6572	51	465	negative regulation of cellular biosynthetic process	APOE,CAV1,CTNNB1,DRD4,GRLF1,GRM8,HDAC2,NRG1,HMGB1,HMGB2,HSF4,HTR1B,EIF3E,MAP3K10,NFKB1,NFKB1,PPARD,PPARG,SMARCA4,SMARCA4,SMARCC2,SOD1,SUPT5H,THRB,TP53,TSC1,TSG101,UBE2I,SUMO1,SUMO1,NR1H2,HAT1,NCOR1,NCOR1,HDAC4,HDAC5,HDAC5,DNAJB6,SIRT2,SIRT2,SIRT2,SNW1,ZNF423,SIRT5,SIRT4,SIRT3,SIRT1,SIRT1,SIRT1,GTPBP4,BACE2,COBRA1,SIN3A,EIF2C2,EIF2C2,LEF1,TH1L,SIRT7,SIRT6,TAF9B,HDAC8
GO:0010605	0.000103065	0.000787202	1.74578	38.2036	62	599	negative regulation of macromolecule metabolic process	ADD1,AKT1,BAX,CDK5,CTNNB1,GRIN2A,GRLF1,MSH6,HDAC2,HDAC2,NRG1,HMGB1,HMGB2,HSF4,EIF3E,JUN,MAP3K10,MSH2,MSH3,NFKB1,NFKB1,PPARD,PPARG,PRKCA,PRKCD,PRKCZ,RPS3,SMARCA4,SMARCA4,SMARCC2,SUPT5H,THRB,TIMP3,TP53,TSC1,TSC1,TSG101,UBE2I,SUMO1,SUMO1,NR1H2,YWHAE,HAT1,NCOR1,NCOR1,HDAC4,HDAC6,HDAC5,HDAC5,DNAJB6,SIRT2,SIRT2,SIRT2,SNW1,ZNF423,SIRT5,SIRT4,SIRT3,SIRT1,SIRT1,SIRT1,GTPBP4,GTPBP4,BACE2,COBRA1,SIN3A,EIF2C…
GO:0007417	0.000105074	0.000799176	2.06569	20.0266	38	314	central nervous system development	AARS,ACCN1,ADORA2A,ATP7A,BCL2,CDK5,CTNNB1,DRD1,DRD2,DRD3,RCAN1,EGF,EN1,EPOR,FGF2,AFF2,HTT,IGF1,MYH10,PARK2,PTEN,SH3GL3,SLC1A2,SLC6A3,SMARCA4,SRC,TP53,UBE3A,YWHAE,ULK1,IRS2,NAPA,CDK5R1,CDK5R1,NOG,MYCBP2,PRPF19,HTRA2,LEF1
GO:0006396	0.000115972	0.000865735	1.78143	34.4406	57	540	RNA processing	AARS,CDC5L,DHX8,DHX8,FUS,HNRNPA1,HNRNPA1,HNRNPA1,NHP2L1,NHP2L1,PLRG1,POLR2A,POLR2B,RPL5,RPL7,RPL26,RPS15,RPS16,SNRPB,SNRPB,SNRPD1,SNRPD1,SNRPD2,SNRPD2,SNRPD3,SNRPD3,SNRPF,SNRPF,SNRPG,SNRPG,SNRPG,U2AF1,U2AF1,U2AF1,BAT1,BAT1,RRP1,RPL14,EFTUD2,EFTUD2,DDX39,DDX39,SF3B4,SF3B4,SF3B4,SLU7,SLU7,PRPF8,PRPF8,PRPF8,PPARGC1A,SF3A3,SF3A3,SF3A3,SF3B2,SF3B2,SF3B2,RBPMS,SNW1,SNW1,SNRNP200,SNRNP200,SNRNP200,ZC3H3…
GO:0048699	0.000116808	0.000870181	1.95816	23.7895	43	373	generation of neurons	APOE,RHOA,RHOA,ATP7A,BCL2,BDNF,CDK5,CDK5,CHAT,DBN1,DRD1,DRD2,DRD3,EN1,XRCC6,GDNF,GFRA3,HTT,MYH10,NGF,NRTN,MAP2K1,PTEN,GRK1,RORB,SIAH1,SLC1A3,SOD1,STXBP1,TH,TP53,UBB,UCHL1,YWHAE,YWHAH,ULK1,ULK1,NAPA,CDK5R1,CDK5R1,NOG,FEZ2,AFG3L2,MYCBP2,PRPF19,HTRA2,GRIN3A
GO:0006461	0.000134306	0.000990369	1.92806	24.6824	44	387	protein complex assembly	ACTN2,ADD1,BAX,CAT,CAV1,CAV2,CAV3,SEPT7,CDK5,CREBBP,CRYAB,CSE1L,DLG4,EPRS,FGA,GSK3B,HIP1,HSF4,HSPA4,HSP90AA1,INSR,IRAK1,ITPR3,IPO5,MAP3K1,MAP3K11,NUP98,PFKM,PRKCZ,PRNP,SRC,TCP1,TGM2,TP53,TP53,SUMO1,WIPF1,TUBA1A,SNAP91,ARPC2,TUBB2C,PPARGC1A,SF3B3,TOMM22,TUBB
GO:0070271	0.000134306	0.000990369	1.92806	24.6824	44	387	protein complex biogenesis	ACTN2,ADD1,BAX,CAT,CAV1,CAV2,CAV3,SEPT7,CDK5,CREBBP,CRYAB,CSE1L,DLG4,EPRS,FGA,GSK3B,HIP1,HSF4,HSPA4,HSP90AA1,INSR,IRAK1,ITPR3,IPO5,MAP3K1,MAP3K11,NUP98,PFKM,PRKCZ,PRNP,SRC,TCP1,TGM2,TP53,TP53,SUMO1,WIPF1,TUBA1A,SNAP91,ARPC2,TUBB2C,PPARGC1A,SF3B3,TOMM22,TUBB
GO:0009890	0.000140705	0.00102919	1.82909	30.0399	51	471	negative regulation of biosynthetic process	APOE,CAV1,CTNNB1,DRD4,GRLF1,GRM8,HDAC2,HDAC2,NRG1,HMGB1,HMGB2,HSF4,HTR1B,EIF3E,MAP3K10,NFKB1,NFKB1,PPARD,PPARG,SMARCA4,SMARCA4,SMARCC2,SOD1,SUPT5H,THRB,TP53,TSC1,TSG101,UBE2I,SUMO1,SUMO1,NR1H2,HAT1,NCOR1,NCOR1,HDAC4,HDAC5,HDAC5,DNAJB6,SIRT2,SIRT2,SIRT2,SNW1,ZNF423,SIRT5,SIRT4,SIRT3,SIRT1,SIRT1,SIRT1,GTPBP4,BACE2,COBRA1,SIN3A,EIF2C2,EIF2C2,LEF1,TH1L,SIRT7,SIRT6,TAF9B,HDAC8
GO:0045935	0.000172436	0.00122907	1.80065	31.0603	52	487	positive regulation of nucleobase, nucleoside, nucleotide and nucleic acid metabolic process	ADORA2B,APOE,AR,CREB1,CREBBP,CREBBP,CTNNB1,DRD1,ERCC3,FOXO3,XRCC6,XRCC6,GDNF,GRIN1,HDAC1,HDAC2,HIF1A,HIF1A,HMGB2,HSF4,IGF1,IGF1,IGF1,INSR,IRAK1,JAK3,JUN,JUN,NFATC2,NFATC2,NFKB1,NFKB1,PPARG,PPARG,MAP2K3,PSMC5,RAN,RORB,RXRA,SMARCA4,SMARCC2,SP1,STAT5A,STAT5B,SUPT5H,SUPT5H,THRB,TP53,TP73,UBB,UBE2N,NR1H2,YWHAH,TFEB,TFEB,SQSTM1,NR1H3,PPARGC1A,ZNF423,NUP62,NUP62,LEF1,PPARGC1B,NPAS4
GO:0031323	0.000179308	0.00127555	1.32599	207.919	253	3260	regulation of cellular metabolic process	ADCYAP1,ADCYAP1,ADCYAP1R1,ADD1,ADORA2A,ADORA2B,ADORA2B,AKT1,AKT1,AKT1,AKT1,AKT1,AKT2,APOE,AR,RHOA,ATF3,ATP7A,BCL2,CASP3,CAT,CAV1,CAV3,CAV3,CBS,CDC5L,CDK5,CFL1,CHRM1,CHRM5,CNTF,CREB1,CREB1,CREBBP,CREBBP,CTNNB1,CTNNB1,CTNNB1,DNM2,DRD1,DRD1,DRD2,DRD3,DRD4,DRD4,DRD5,RCAN1,EGF,EGF,EGF,EIF5,EN1,ERCC3,ERCC3,ETF1,FGF2,FGF2,FOXO3,FOXO3,FPR1,XRCC6,XRCC6,GABBR1,KAT2A,GDNF,GLP1R,GNAS,GNAS,SFN,SFN,MCHR1,GRIA2…
GO:0030097	0.000185769	0.00131485	2.14689	16.2636	32	255	hemopoiesis	ATP7A,BCL2,CHUK,CTNNB1,ACE,FOXO3,HIF1A,JAK2,KDR,LPL,MLF1,MSH2,NFKB1,PIK3R1,PPARG,PPARG,MAPK9,RPL22,SOD1,SP1,STAT5A,STAT5B,TLR4,TP53,NR1H2,HDAC9,HDAC4,HDAC5,NR1H3,DHRS2,EBP,ACIN1,VPS33A
GO:0009888	0.000209432	0.00143362	1.7187	36.8004	59	577	tissue development	AARS,ACADM,AKT1,ALPL,RHOA,ATP7A,BCL2,CASP3,CAV1,CAV2,CAV3,CDK5,CFL1,CHAT,CHUK,CSRP2,CTNNB1,CTNNB1,RCAN1,EPOR,ERCC3,FGA,GDNF,SFN,HTT,NRG1,NRG1,HIF1A,IGF1,JAK2,JUN,MYH10,NOS1,NRTN,P2RX7,PFN1,PPARD,PPARD,PPARD,PPARG,PRKACA,PRKAR1A,PRKCA,MAP2K1,PTEN,PTGS2,RXRA,SMARCA4,STAT5A,STAT5B,THRB,TIMP3,TSC2,TSG101,UBB,NOG,HDAC9,HDAC4,HDAC5,AFG3L2,SIRT2,SIRT2,LEF1,LEF1,BARX1
GO:0007626	0.000232747	0.00156953	2.17666	15.0518	30	236	locomotory behavior	ATP7A,CDH13,CHAT,DRD1,DRD2,DRD3,DRD4,FGF2,FPR1,GDNF,CCR10,GRIN2D,HTT,IL6R,IL6R,KDR,OPRD1,PIK3CB,PRKCA,MAPK1,MAP2K1,CCL5,SLC6A3,SLC18A2,SOD1,TH,TSC2,UCHL1,VEGFA,RASD2,HTRA2
GO:0010628	0.000251527	0.00168989	1.80195	29.2107	49	458	positive regulation of gene expression	AR,CDH13,CREB1,CREBBP,CREBBP,CTNNB1,ERCC3,FOXO3,XRCC6,XRCC6,GDNF,GRIN1,HDAC1,HDAC2,HIF1A,HIF1A,HMGB2,HSF4,IGF1,IGF1,IRAK1,JAK3,JUN,JUN,NFATC2,NFATC2,NFKB1,NFKB1,PPARG,PPARG,MAPK9,MAP2K3,PSMC5,RAN,RORB,RXRA,SMARCA4,SMARCC2,SP1,STAT5A,STAT5B,SUPT5H,THRB,TP53,TP73,UBB,NR1H2,YWHAH,TFEB,TFEB,SQSTM1,NR1H3,PPARGC1A,ZNF423,NUP62,NUP62,LEF1,PPARGC1B,NPAS4
GO:0010557	0.000303481	0.00198681	1.73383	33.3564	54	523	positive regulation of macromolecule biosynthetic process	AKT1,AKT1,AKT2,AR,CREB1,CREBBP,CREBBP,CTNNB1,CTNNB1,ERCC3,FOXO3,XRCC6,XRCC6,GDNF,GRIN1,HDAC1,HDAC1,HDAC2,HDAC2,HIF1A,HIF1A,HMGB2,HMOX1,HSF4,IGF1,IGF1,IGF1,INSR,INSR,IRAK1,JAK3,JUN,JUN,NFATC2,NFATC2,NFKB1,NFKB1,PPARG,PPARG,MAP2K3,PSMC5,RAN,RORB,RXRA,SMARCA4,SMARCC2,SP1,STAT5A,STAT5B,SUPT5H,THRB,TLR4,TLR4,TP53,TP73,UBB,NR1H2,YWHAH,TFEB,TFEB,IRS2,IRS2,SQSTM1,HDAC6,NR1H3,PPARGC1A,ZNF423,NUP62,NUP62,L…
GO:0030030	0.00031214	0.00202947	2.02691	18.177	34	285	cell projection organization	ACTN2,AKT1,APOE,ATP7A,BCL2,BDNF,CDH13,CDK5,CDK5,CHAT,DBN1,DRD2,GDNF,GFRA3,RAB8A,MYH10,NGF,NRTN,P2RX7,PTEN,ROCK1,SIAH1,SOD1,STXBP1,UBB,UCHL1,YWHAH,ULK1,ULK1,CDK5R1,FEZ2,AFG3L2,MYCBP2,ARFIP2,FXYD5,GRIN3A
GO:0048534	0.000319715	0.002075	2.04815	17.4754	33	274	hemopoietic or lymphoid organ development	ATP7A,BCL2,CHUK,CTNNB1,ACE,FOXO3,HIF1A,JAK2,KDR,LPL,MLF1,MSH2,NFKB1,PIK3R1,PPARG,PPARG,MAPK9,RPL22,SOD1,SP1,STAT5A,STAT5B,TLR4,TP53,NR1H2,HDAC9,HDAC4,HDAC5,NR1H3,DHRS2,EBP,ACIN1,BARX1,VPS33A
GO:0045941	0.000383486	0.00244945	1.78744	28.1903	47	442	positive regulation of transcription	AR,CREB1,CREBBP,CREBBP,CTNNB1,ERCC3,FOXO3,XRCC6,XRCC6,GDNF,GRIN1,HDAC1,HDAC2,HIF1A,HIF1A,HMGB2,HSF4,IGF1,IGF1,IRAK1,JAK3,JUN,JUN,NFATC2,NFATC2,NFKB1,NFKB1,PPARG,PPARG,MAP2K3,PSMC5,RAN,RORB,RXRA,SMARCA4,SMARCC2,SP1,STAT5A,STAT5B,SUPT5H,THRB,TP53,TP73,UBB,NR1H2,YWHAH,TFEB,TFEB,SQSTM1,NR1H3,PPARGC1A,ZNF423,NUP62,NUP62,LEF1,PPARGC1B,NPAS4
GO:0007517	0.000390781	0.00249166	2.20155	13.3936	27	210	muscle organ development	ACADM,ACHE,RHOA,BCL2,CAV1,CAV2,CAV3,CAV3,CDK5,CHAT,CRYAB,CSRP2,CSRP2,RCAN1,NRG1,IGF1,IGF1,MEF2A,MYH10,NOS1,PTEN,RXRA,UBB,HDAC9,HDAC4,HDAC5,AFG3L2,SIRT2,SIRT2,SIRT1,LEF1
GO:0006605	0.000391744	0.00249342	2.1656	14.0951	28	221	protein targeting	AKT1,RHOA,CDK5,CSE1L,DRD1,GSK3B,HTT,HSPA9,JAK2,JUN,IPO5,IPO5,NUP98,PEX6,PRKACA,RAN,RANBP2,TP53,TSC2,YWHAE,YWHAZ,RPL23,G3BP2,MFN2,AP1M2,OPTN,NUTF2,SIRT1,TOMM22
GO:0030182	0.000394132	0.00250422	1.91654	21.3659	38	335	neuron differentiation	APOE,RHOA,RHOA,ATP7A,BCL2,BDNF,CDK5,CDK5,CHAT,DBN1,DRD1,DRD2,EN1,GDNF,GFRA3,HTT,MYH10,NGF,NRTN,MAP2K1,PTEN,GRK1,RORB,SIAH1,SLC1A3,SOD1,STXBP1,TH,UBB,UCHL1,YWHAH,ULK1,ULK1,NAPA,CDK5R1,CDK5R1,FEZ2,AFG3L2,MYCBP2,PRPF19,HTRA2,GRIN3A
GO:0031175	0.000411935	0.00261276	2.27276	12.0542	25	189	neuron projection development	APOE,ATP7A,BCL2,BDNF,CDK5,CDK5,CHAT,DBN1,DRD2,GDNF,GFRA3,MYH10,NGF,NRTN,PTEN,SIAH1,STXBP1,UBB,UCHL1,YWHAH,ULK1,ULK1,CDK5R1,FEZ2,AFG3L2,MYCBP2,GRIN3A
GO:0045893	0.000535509	0.00327075	1.83427	23.9809	41	376	positive regulation of transcription, DNA-dependent	AR,CREB1,CTNNB1,ERCC3,FOXO3,XRCC6,XRCC6,GDNF,GRIN1,HDAC1,HDAC2,HIF1A,HIF1A,HMGB2,HSF4,IGF1,IGF1,JAK3,JUN,NFATC2,NFKB1,PPARG,MAP2K3,PSMC5,RAN,RORB,RXRA,SMARCA4,SMARCC2,SP1,STAT5A,STAT5B,SUPT5H,THRB,TP53,TP73,NR1H2,TFEB,TFEB,SQSTM1,NR1H3,PPARGC1A,LEF1,PPARGC1B,NPAS4
GO:0051254	0.000596016	0.00359791	1.8231	24.1084	41	378	positive regulation of RNA metabolic process	AR,CREB1,CTNNB1,ERCC3,FOXO3,XRCC6,XRCC6,GDNF,GRIN1,HDAC1,HDAC2,HIF1A,HIF1A,HMGB2,HSF4,IGF1,IGF1,JAK3,JUN,NFATC2,NFKB1,PPARG,MAP2K3,PSMC5,RAN,RORB,RXRA,SMARCA4,SMARCC2,SP1,STAT5A,STAT5B,SUPT5H,SUPT5H,THRB,TP53,TP73,NR1H2,TFEB,TFEB,SQSTM1,NR1H3,PPARGC1A,LEF1,PPARGC1B,NPAS4
GO:0040007	0.000595586	0.00359791	1.83808	23.3431	40	366	growth	AKT1,AKT1,APOE,AR,BCL2,CAV3,CNTF,CSRP2,DRD3,ERCC5,FGA,MTOR,SFN,HIF1A,IGF1,IGF1,INSR,PAK2,PIK3CA,PPARD,PTCH1,PTGS2,SLC1A2,SLC6A3,SMARCA4,SOD1,SOD1,STAT5A,STAT5B,TIMP3,TP53,TP73,TSG101,UBB,HMGA2,AFG3L2,INTS1,PRPF19,HTRA2,PLCE1,TAF9B,BIN3,BIN3,EGLN2
GO:0006357	0.000855932	0.00505753	1.61917	38.076	58	597	regulation of transcription from RNA polymerase II promoter	AR,RHOA,CREB1,CTNNB1,CTNNB1,ERCC3,FOXO3,XRCC6,KAT2A,GDNF,GRIN1,HDAC1,HDAC2,HIF1A,HIF1A,HMGB1,HMGB2,HMGB2,HMOX1,HSF4,IGF1,JAK3,JUN,JUND,NFATC2,NFKB1,NFKB1,NRF1,PFN1,PPARD,PPARG,PRKAR1A,RXRA,SMARCA4,SMARCA4,SMARCC2,SP1,SREBF1,SREBF2,STAT5A,STAT5B,SUPT5H,SUPT5H,THRA,THRB,TP53,TP53,NR1H2,TFEB,SQSTM1,MED23,NCOR1,HDAC4,HDAC5,NR1H3,PPARGC1A,SNW1,MED13L,SIRT1,SIN3A,LEF1,TAF9B,HDAC8,PPARGC1B,NPAS4
GO:0080090	0.000984246	0.00546531	1.28381	198.544	237	3113	regulation of primary metabolic process	ADCYAP1,ADCYAP1,ADCYAP1R1,ADD1,ADORA2A,ADORA2B,AKT1,AKT1,AKT1,AKT1,AKT2,APOE,AR,RHOA,ATF3,BCL2,CAT,CAV1,CAV3,CBS,CDC5L,CDK5,CFL1,CHRM5,CNTF,CREB1,CREB1,CREBBP,CREBBP,CTNNB1,CTNNB1,CTNNB1,ACE,DNM2,DRD1,DRD1,DRD2,DRD3,DRD3,DRD4,DRD4,DRD5,EGF,EIF5,EN1,ERCC3,ERCC3,ETF1,FGF2,FOXO3,FOXO3,XRCC6,XRCC6,GABBR1,KAT2A,GDNF,GLP1R,GNAS,GNAS,MCHR1,GRIA2,GRIN1,GRIN2A,GRLF1,GRM2,GRM3,GRM4,GRM4,GRM7,GRM8,GRM8,GSK3…
GO:0000904	0.00110351	0.00608437	2.10375	12.8833	25	202	cell morphogenesis involved in differentiation	APOE,ATP7A,BCL2,BDNF,CDK5,CTNNB1,DRD2,GFRA3,HIF1A,MYH10,NGF,GRK1,SIAH1,SLC1A3,STXBP1,UBB,UCHL1,YWHAH,ULK1,CDK5R1,NOG,FEZ2,AFG3L2,MYCBP2,LEF1
GO:0016481	0.00123172	0.00671837	1.7605	24.236	40	380	negative regulation of transcription	CTNNB1,GRLF1,HDAC2,NRG1,HMGB1,HMGB2,HSF4,MAP3K10,NFKB1,NFKB1,PPARD,PPARG,SMARCA4,SMARCA4,SMARCC2,SUPT5H,THRB,TP53,TSG101,UBE2I,SUMO1,SUMO1,NR1H2,HAT1,NCOR1,NCOR1,HDAC4,HDAC5,HDAC5,DNAJB6,SIRT2,SIRT2,SIRT2,SNW1,ZNF423,SIRT5,SIRT4,SIRT3,SIRT1,SIRT1,SIRT1,COBRA1,SIN3A,LEF1,TH1L,SIRT7,SIRT6,TAF9B,HDAC8
GO:0007010	0.00136411	0.00733182	1.71251	26.7234	43	419	cytoskeleton organization	ADD1,ADD1,ALDOA,APOE,RHOA,RHOA,BCL2,BUB1B,CAV3,CAV3,CFL1,CTNNB1,DBN1,DYNC1H1,MTOR,KIF11,KIF11,KIF11,MAP3K1,MYO1F,MYH10,P2RX7,PAK1,PFN1,PFN2,PFN2,PLS3,RAN,ROCK1,SOD1,TSC1,WIPF1,PRC1,SMC3,HDAC6,DNAJB6,ARPC2,CAP1,NISCH,PACSIN2,MYCBP2,EPB41L3,ARFIP2,PLCE1,TRPM7,BIN3,TEKT1,TLN2,TUBB
GO:0006281	0.00171496	0.00886308	1.87213	17.7305	31	278	DNA repair	ERCC3,ERCC3,ERCC3,ERCC5,ERCC5,ERCC5,FEN1,XRCC6,MSH6,HMGB1,HMGB1,HMGB2,HMGB2,MGMT,MSH2,MSH2,MSH3,NUDT1,OGG1,OGG1,OGG1,UPF1,RPS3,SOD1,SSRP1,TP53,TP53,TP53,TP73,UBE2A,UBE2N,UBE2V2,UBE2V2,SUMO1,VCP,SMC3,SUPT16H,SMG1,SIRT1,RAD54B,RAD54B,PRPF19,WDR33,XAB2,XAB2
GO:0010558	0.00204458	0.0103311	1.65134	28.8919	45	453	negative regulation of macromolecule biosynthetic process	CTNNB1,GRLF1,HDAC2,HDAC2,NRG1,HMGB1,HMGB2,HSF4,EIF3E,MAP3K10,NFKB1,NFKB1,PPARD,PPARG,SMARCA4,SMARCA4,SMARCC2,SUPT5H,THRB,TP53,TSC1,TSG101,UBE2I,SUMO1,SUMO1,NR1H2,HAT1,NCOR1,NCOR1,HDAC4,HDAC5,HDAC5,DNAJB6,SIRT2,SIRT2,SIRT2,SNW1,ZNF423,SIRT5,SIRT4,SIRT3,SIRT1,SIRT1,SIRT1,GTPBP4,BACE2,COBRA1,SIN3A,EIF2C2,EIF2C2,LEF1,TH1L,SIRT7,SIRT6,TAF9B,HDAC8
GO:0010629	0.00229802	0.0114704	1.67075	26.6596	42	418	negative regulation of gene expression	BAX,CTNNB1,GRLF1,HDAC2,NRG1,HMGB1,HMGB2,HSF4,MAP3K10,NFKB1,NFKB1,PPARD,PPARG,SMARCA4,SMARCA4,SMARCC2,SUPT5H,THRB,TP53,TSG101,UBE2I,SUMO1,SUMO1,NR1H2,HAT1,NCOR1,NCOR1,HDAC4,HDAC5,HDAC5,DNAJB6,SIRT2,SIRT2,SIRT2,SNW1,ZNF423,SIRT5,SIRT4,SIRT3,SIRT1,SIRT1,SIRT1,COBRA1,SIN3A,EIF2C2,EIF2C2,EIF2C2,LEF1,TH1L,SIRT7,SIRT6,TAF9B,HDAC8
GO:0002682	0.00238993	0.0116385	1.79025	19.6439	33	308	regulation of immune system process	ADORA2B,AP2A1,AP2A2,CASP3,AP2M1,CTNNB1,FOXO3,HIF1A,HMOX1,HMOX1,IL6R,IL6ST,IL6ST,IDO1,IRAK1,IRAK1,LPL,MYO1F,NFKB1,NOS2,PIK3R1,PPARG,PPARG,MAPK1,MAPK9,SOD1,STAT5A,STAT5B,TLR4,UBE2N,NR1H2,VEGFA,IKBKG,IKBKG,RIPK2,NR1H3,ACIN1,ATP6V1H
GO:0032989	0.00247688	0.0120296	1.75312	21.2384	35	333	cellular component morphogenesis	ALDOA,APOE,RHOA,ATP7A,BAX,BCL2,BDNF,CAV3,CDK5,CFL1,CTNNB1,DRD2,GFRA3,HIF1A,KDR,MYH10,NGF,GRK1,SIAH1,SLC1A3,SOD1,STXBP1,UBB,UCHL1,VEGFA,YWHAH,ULK1,CDK5R1,NOG,FEZ2,MFN2,CAP1,AFG3L2,MYCBP2,LEF1
GO:0051726	0.00280514	0.0131998	1.84627	16.7739	29	263	regulation of cell cycle	ADCYAP1,AKT1,BCL2,BUB1B,CASP3,CDK5,DRD3,EGF,ERCC3,SFN,IGF1,INSR,JUN,MSH2,PIN1,PTEN,SMARCA4,STAT5A,STAT5B,TP53,HDAC3,CDK5R1,CDK5R2,BUB3,SIRT2,MYCBP2,PES1,GTPBP4,UHRF2
GO:0015672	0.00290641	0.0136233	1.74909	20.6644	34	324	monovalent inorganic cation transport	ACCN1,ACCN2,AKT1,ATP1A1,ATP5A1,ATP5B,ATP5B,ATP5D,ATP5D,ATP5F1,ATP6V1A,ATP6V1B1,ATP6V1B1,ATP6V1B2,ATP6V1B2,ATP6V1E1,ATP6V1E1,ATP6V0A1,DRD1,DRD2,KCNA1,KCNJ11,KCNJ16,SLC11A2,P2RX4,P2RX7,SCN1A,SCN4B,SLC8A2,SLC8A3,SLC9A5,SLC13A1,SLC20A2,TRPM2,UCP2,VPS4B,ATP5H,SLC38A3,ATP6V1H,ATP6V1H
GO:0034984	0.00305382	0.0142407	1.74294	20.7281	34	325	cellular response to DNA damage stimulus	ERCC3,ERCC3,ERCC3,ERCC5,ERCC5,ERCC5,FEN1,XRCC6,SFN,MSH6,MSH6,HMGB1,HMGB1,HMGB2,HMGB2,HMOX1,MGMT,MSH2,MSH2,MSH3,NUDT1,OGG1,OGG1,OGG1,MAP2K6,UPF1,RPS3,SOD1,SSRP1,TP53,TP53,TP53,TP53,TP73,UBE2A,UBE2N,UBE2V2,UBE2V2,SUMO1,VCP,SMC3,SUPT16H,SMG1,SIRT1,SIRT1,RAD54B,RAD54B,PRPF19,WDR33,XAB2,XAB2
GO:0007186	0.00339665	0.0156982	1.39256	67.9883	90	1066	G-protein coupled receptor protein signaling pathway	ADCYAP1R1,ADORA1,ADORA2A,ADORA2A,ADORA2B,ADORA2B,ADRBK1,ADRBK1,ADRBK1,AKT1,APLP2,APOE,CHRM1,CHRM2,CHRM3,CHRM4,CHRM5,LTB4R,CNR1,CNR2,DRD1,DRD1,DRD1,DRD2,DRD2,DRD2,DRD3,DRD3,DRD3,DRD4,DRD5,DRD5,DRD5,FPR1,GABBR1,GABRA1,GABRG2,GLP1R,GNAI1,GNAS,GNB1,GNB1,GNRHR,CCR10,LPAR4,MCHR1,MCHR1,GRK4,GRK5,GRK5,GRK6,GRM1,GRM2,GRM3,GRM4,GRM4,GRM5,GRM5,GRM6,GRM7,GRM8,HCRT,HCRTR1,HCRTR2,HCRTR2,HTT,HTR1A,HTR1B,HTR1F,H…
GO:0000902	0.00344607	0.0158659	1.76015	19.325	32	303	cell morphogenesis	ALDOA,APOE,RHOA,ATP7A,BCL2,BDNF,CDK5,CFL1,CTNNB1,DRD2,GFRA3,HIF1A,KDR,MYH10,NGF,GRK1,SIAH1,SLC1A3,SOD1,STXBP1,UBB,UCHL1,VEGFA,YWHAH,ULK1,CDK5R1,NOG,FEZ2,CAP1,AFG3L2,MYCBP2,LEF1
GO:0034641	0.0036843	0.0168771	1.82827	16.3274	28	256	cellular nitrogen compound metabolic process	ACHE,AKT1,AMT,CAV1,CBS,CBS,COMT,FAH,FAH,GAD2,GLUL,GOT1,GOT1,HTT,HMOX1,HSP90AA1,IDO1,IDO1,INSR,MAOA,NOS1,NOS1,NOS2,NOS2,P2RX4,SLC1A3,SLC6A3,STAT5A,STAT5B,TH,TH,TPH1,KMO,KYNU,KYNU,TPH2
GO:0016568	0.00388958	0.0175952	1.79929	17.1565	29	269	chromatin modification	CREBBP,DAPK3,KAT2A,KAT2A,HDAC1,HDAC1,HDAC2,HDAC2,HSF4,SMARCA4,SMARCA4,SMARCC2,SUPT5H,UBE2A,UBE2N,TRRAP,TRRAP,HAT1,HDAC3,HDAC3,RPS6KA5,NCOR1,HDAC9,HDAC9,HDAC4,SETDB1,HDAC6,HDAC6,HDAC5,PPARGC1A,SIRT2,SIRT1,SIRT1,SIRT1,HDAC7,PAF1,HDAC8,HDAC8,HDAC11,HDAC11,HDAC10,HDAC10
GO:0006974	0.00392801	0.0176136	1.68372	22.6415	36	355	response to DNA damage stimulus	CASP3,ERCC3,ERCC3,ERCC3,ERCC3,ERCC5,ERCC5,ERCC5,ERCC5,FEN1,XRCC6,XRCC6,SFN,MSH6,MSH6,HMGB1,HMGB1,HMGB2,HMGB2,HMOX1,MGMT,MSH2,MSH2,MSH3,MSH3,NUDT1,OGG1,OGG1,OGG1,MAPK1,MAP2K6,UPF1,RPS3,RPS3,SOD1,SSRP1,TP53,TP53,TP53,TP53,TP53,TP73,UBE2A,UBE2A,UBE2N,UBE2N,UBE2V2,UBE2V2,SUMO1,VCP,SMC3,SUPT16H,SMG1,SIRT1,SIRT1,RAD54B,RAD54B,PRPF19,WDR33,XAB2,XAB2
GO:0006519	0.0041962	0.0180163	1.68929	21.9399	35	344	cellular amino acid and derivative metabolic process	AARS,AARS,ACADM,ACHE,AMT,ATP7A,CBS,CBS,COMT,DRD1,DRD2,DRD3,DRD4,EPRS,FAH,FAH,GAD2,GLUL,GOT1,GOT1,GRIN2A,HTT,HTR2C,IDO1,MAOA,NOS1,NOS2,SLC1A3,SLC6A3,SOD1,STAT5A,STAT5B,TH,TH,TH,TPH1,SLC7A5,KMO,KYNU,FARSB,TPH2
GO:0034621	0.00455109	0.0189134	1.63073	25.2565	39	396	cellular macromolecular complex subunit organization	ADD1,CAV3,CDK5,CFL1,CSE1L,ETF1,FGA,NRG1,HIP1,HMGB1,HMGB2,HSPA4,HSP90AA1,IPO5,MAP3K1,NUP98,PFN2,UPF1,UPF1,ATXN2,SNRPD1,SNRPD2,SNRPG,SRC,TCP1,WIPF1,TUBA1A,EIF3A,SNAP91,HDAC6,ARPC2,TUBB2C,SLU7,SF3A3,SUPT16H,SNRNP200,PRPF31,CRNKL1,TOMM22,TUBB
GO:0048646	0.0046991	0.0194838	1.73588	18.9423	31	297	anatomical structure formation involved in morphogenesis	ADORA2B,ATP5B,ATP7A,CAV3,CDH13,CDK5,CFL1,CTNNB1,EGF,FGF2,GPI,HTT,HIF1A,HMOX1,KDR,MMP14,MYH10,NOS1,PFN1,PRKACA,PRKAR1A,PTEN,SMARCA4,SP1,TSC2,VEGFA,ULK1,NOG,MFN2,LEF1,VPS33A
GO:0006366	0.00536124	0.0216684	1.438	48.1531	66	755	transcription from RNA polymerase II promoter	AR,RHOA,CREB1,CTNNB1,CTNNB1,ERCC3,ERCC3,FOXO3,XRCC6,KAT2A,GDNF,GRIN1,HDAC1,HDAC2,HIF1A,HIF1A,HIF1A,HMGB1,HMGB2,HMGB2,HMOX1,HSF4,IGF1,JAK3,JUN,JUND,NFATC2,NFE2L2,NFKB1,NFKB1,NRF1,PFN1,POLR2A,POLR2B,PPARD,PPARG,PRKAR1A,PSMC5,RXRA,SMARCA4,SMARCA4,SMARCC2,SP1,SREBF1,SREBF2,STAT5A,STAT5B,SUPT5H,SUPT5H,TAF4,TAF4B,THRA,THRA,THRB,TP53,TP53,NR1H2,TFEB,SQSTM1,MED23,NCOR1,NCOR1,HDAC4,HDAC5,NR1H3,PPARGC1A,PP…
GO:0010467	0.00569867	0.0228956	1.21787	229.094	262	3592	gene expression	AARS,AARS,AKT1,APOE,AR,RHOA,ATF3,BAX,BCL2,CASP2,CAT,CDC5L,CDC5L,CDH13,CREB1,CREB1,CREBBP,CREBBP,CTNNB1,CTNNB1,DHX8,DHX8,DNM2,DRD2,DRD3,EEF1A2,EEF2,EIF2S3,EIF5,EN1,EPRS,ERCC3,ERCC3,ERCC3,ETF1,FOXO3,FOXO3,FUS,XRCC6,XRCC6,KAT2A,GDNF,GRIN1,GRLF1,GSPT1,HDAC1,HDAC1,HDAC2,HDAC2,NRG1,HIF1A,HIF1A,HIF1A,HIF1A,HIP1,HMGB1,HMGB2,HMGB2,HMOX1,HMOX1,HNRNPA1,HNRNPA1,HNRNPA1,HSF1,HSF4,HSF4,HSPB1,IGF1,IGF1,IKBKB,IN…
GO:0009607	0.00615801	0.0244508	1.65559	21.6848	34	340	response to biotic stimulus	AARS,AP2A1,AP2A2,BCL2,AP2M1,GSK3B,DNAJB2,DNAJA1,HSPA2,HSPA4,HSPA5,HSPA8,HSPB1,HSP90AA1,DNAJB1,IL6R,IRAK1,MYO1F,NOS2,MAPK1,CCL5,TLR4,TLR4,TLR4,TP53,TP53,TP73,VCP,BECN1,RIPK2,HSPB3,DNAJB6,DNAJB4,HSPB7,DUOX2,ATP6V1H,CASP12
GO:0045892	0.00748941	0.0285716	1.70514	17.9857	29	282	negative regulation of transcription, DNA-dependent	CTNNB1,HDAC2,HMGB1,HSF4,NFKB1,NFKB1,PPARD,PPARG,SMARCA4,SMARCA4,SMARCC2,SUPT5H,TP53,TSG101,UBE2I,HAT1,NCOR1,NCOR1,HDAC4,HDAC5,HDAC5,DNAJB6,SIRT2,SIRT5,SIRT4,SIRT3,SIRT1,SIRT1,SIN3A,LEF1,SIRT7,SIRT6,TAF9B,HDAC8
GO:0006807	0.0081472	0.0308539	1.19601	271.188	304	4252	nitrogen compound metabolic process	AARS,AARS,ACADM,ACHE,ACHE,ADCY1,ADCYAP1,ADCYAP1,ADCYAP1R1,ADORA2A,ADORA2A,ADORA2B,AKT1,ALDOA,AMT,APOE,AR,RHOA,ATF3,ATP1A1,ATP5A1,ATP5B,ATP5D,ATP5F1,ATP6V1A,ATP6V1B1,ATP6V1B2,ATP6V1E1,ATP6V0A1,ATP7A,ATP7A,BAX,BCL2,CASP3,CAT,CAV1,CBS,CBS,CDC5L,CDC5L,CHRM5,COMT,CREB1,CREB1,CREBBP,CREBBP,CTNNB1,CTNNB1,DHX8,DHX8,DNM2,DRD1,DRD1,DRD2,DRD2,DRD3,DRD3,DRD4,DRD4,DRD5,EGF,EN1,EPRS,ERCC3,ERCC3,ERCC3,ERCC3,ERC…
GO:0051253	0.00946304	0.0351042	1.67145	18.3045	29	287	negative regulation of RNA metabolic process	CTNNB1,HDAC2,HMGB1,HSF4,NFKB1,NFKB1,PPARD,PPARG,SMARCA4,SMARCA4,SMARCC2,SUPT5H,TP53,TSG101,UBE2I,HAT1,NCOR1,NCOR1,HDAC4,HDAC5,HDAC5,DNAJB6,SIRT2,SIRT5,SIRT4,SIRT3,SIRT1,SIRT1,SIN3A,LEF1,SIRT7,SIRT6,TAF9B,HDAC8
GO:0030036	0.0101431	0.0372083	1.73512	15.2432	25	239	actin cytoskeleton organization	ADD1,ADD1,ALDOA,RHOA,RHOA,BCL2,CAV3,CFL1,DBN1,MTOR,MAP3K1,MYO1F,MYH10,PFN1,PFN2,PFN2,PLS3,ROCK1,TSC1,WIPF1,ARPC2,CAP1,NISCH,PACSIN2,EPB41L3,ARFIP2,TRPM7,BIN3
GO:0009653	0.0107117	0.0391755	1.34057	63.8427	82	1001	anatomical structure morphogenesis	ADORA2B,ALDOA,APOE,APOE,RHOA,ASPH,ATP5B,ATP7A,BAX,BAX,BCL2,BDNF,CAV1,CAV3,CDH13,CDK5,CFL1,CHUK,CHUK,CSRP2,CTNNB1,CTNNB1,DRD2,EGF,EGF,EN1,EN1,FGA,FGF2,FGF2,GFRA3,GPI,GSK3B,HTT,HTT,HIF1A,HIF1A,HMOX1,HTR2C,IGF1,IGF1,INSR,JUN,KDR,KDR,MMP14,MYH10,NGF,NOS1,NOS2,PFN1,PPARG,PPP1CA,PRKACA,PRKAR1A,MAPK1,PTCH1,PTEN,GRK1,RORB,RXRA,SIAH1,SLC1A3,SMARCA4,SOD1,SP1,STAT5A,STAT5B,STXBP1,TGM2,TH,TH,THRB,TIMP3,TP53,…
GO:0007265	0.0113327	0.0401052	1.64543	18.5597	29	291	Ras protein signal transduction	APOE,RHOA,CDH13,CFL1,FGF2,GNB1,IGF1,IGF1,NGF,NTRK1,MAPK1,MAPK3,MAP2K1,MAP2K2,ROCK1,ITSN1,SRC,TRIO,TSC1,ULK1,GBF1,ARHGEF6,G3BP2,MFN2,RASGRP1,NISCH,NUP62,ITSN2,PLCE1,ADAP2
GO:0006139	0.012584	0.0429894	1.1867	248.164	278	3891	nucleobase, nucleoside, nucleotide and nucleic acid metabolic process	AARS,AARS,ACHE,ADCY1,ADCYAP1,ADCYAP1,ADCYAP1R1,ADORA2A,ADORA2A,ADORA2B,ALDOA,APOE,AR,RHOA,ATF3,ATP1A1,ATP5A1,ATP5B,ATP5D,ATP5F1,ATP6V1A,ATP6V1B1,ATP6V1B2,ATP6V1E1,ATP6V0A1,ATP7A,BAX,CASP3,CAT,CDC5L,CDC5L,CHRM5,CREB1,CREB1,CREBBP,CREBBP,CTNNB1,CTNNB1,DHX8,DHX8,DNM2,DRD1,DRD1,DRD2,DRD3,DRD4,DRD5,EGF,EN1,EPRS,ERCC3,ERCC3,ERCC3,ERCC3,ERCC5,ERCC5,ERCC5,FEN1,FEN1,FEN1,FOXO3,FOXO3,FUS,XRCC6,XRCC6,XRCC6,…
GO:0007264	0.0130566	0.0441466	1.47444	31.1879	44	489	small GTPase mediated signal transduction	APOE,ARF4,RHOA,RHOA,CDH13,CFL1,FGF2,GNB1,HMOX1,IGF1,IGF1,RAB8A,NGF,NTRK1,MAPK1,MAPK3,MAP2K1,MAP2K2,RAB1A,RAB5A,RAP2B,RHEB,ROCK1,ITSN1,SRC,TRIO,TSC1,TSC2,ULK1,GBF1,RAB11A,RAB11B,ARHGEF6,RHOBTB1,G3BP2,MFN2,RASGRP1,RASGRP1,RAPGEF3,NISCH,RASD2,NUP62,ARFIP2,ITSN2,PLCE1,RAB20,ADAP2
GO:0009887	0.0140295	0.0470487	1.41608	39.0327	53	612	organ morphogenesis	ADORA2B,APOE,ATP5B,ATP7A,BAX,BCL2,BDNF,CAV1,CDH13,CFL1,CHUK,CSRP2,CTNNB1,EGF,FGF2,FGF2,GPI,GSK3B,HTT,HTT,HIF1A,HIF1A,HMOX1,HTR2C,IGF1,INSR,JUN,KDR,MMP14,NOS2,PFN1,PPARG,PRKACA,PRKAR1A,MAPK1,PTCH1,PTEN,GRK1,RORB,RXRA,SMARCA4,SOD1,SP1,STAT5A,STAT5B,TGM2,TH,TH,THRB,TSC2,VEGFA,VEGFA,CUL1,NOG,NOG,MFN2,DGCR2,LEF1,BARX1
GO:0001775	0.0153207	0.0507613	1.60175	19.0061	29	298	cell activation	ADORA2B,APOE,ATP7A,BCL2,BCL2,CASP3,CTNNB1,FGA,MSH6,HMOX1,IL6ST,MSH2,MYO1F,P2RX1,P2RX4,PIK3CB,PIK3R1,RPL22,SOD1,STAT5A,STAT5B,TLR4,TLR4,TP53,RIPK2,HDAC9,HDAC4,HDAC5,DHRS2,CPLX2,P2RY12
GO:0019752	0.0203647	0.0630401	1.41624	33.8028	46	530	carboxylic acid metabolic process	AARS,AARS,ACACA,ACADM,ACADM,AKT1,AKT2,AMT,ATP7A,CAV1,CBS,CBS,CPT1A,CPT1A,DLAT,EPRS,FAAH,FAH,FAH,GAD2,GAD2,GLUL,GOT1,GOT1,GPD1,GPI,HTT,HIF1A,IGF1,IDO1,LPL,LPL,LPL,NOS1,NOS2,PPARD,PPARD,PRKAR2B,PTGS2,PTGS2,SDHA,SLC1A3,STAT5A,STAT5B,TH,TH,TPH1,NR1H2,SLC7A5,KMO,AKR1C3,IRS2,KYNU,KYNU,PTGES,FARSB,NR1H3,PPARGC1A,TPH2
GO:0043436	0.0203647	0.0630401	1.41624	33.8028	46	530	oxoacid metabolic process	AARS,AARS,ACACA,ACADM,ACADM,AKT1,AKT2,AMT,ATP7A,CAV1,CBS,CBS,CPT1A,CPT1A,DLAT,EPRS,FAAH,FAH,FAH,GAD2,GAD2,GLUL,GOT1,GOT1,GPD1,GPI,HTT,HIF1A,IGF1,IDO1,LPL,LPL,LPL,NOS1,NOS2,PPARD,PPARD,PRKAR2B,PTGS2,PTGS2,SDHA,SLC1A3,STAT5A,STAT5B,TH,TH,TPH1,NR1H2,SLC7A5,KMO,AKR1C3,IRS2,KYNU,KYNU,PTGES,FARSB,NR1H3,PPARGC1A,TPH2
GO:0040008	0.0204375	0.0631787	1.61961	16.1998	25	254	regulation of growth	AKT1,AKT1,APOE,BCL2,DRD3,SFN,HIF1A,IGF1,INSR,PAK2,PIK3CA,PTCH1,SLC6A3,SOD1,SOD1,STAT5A,STAT5B,TP53,TP73,TSG101,UBB,HMGA2,AFG3L2,HTRA2,PLCE1,TAF9B,EGLN2
GO:0044249	0.0212068	0.0654566	1.16551	263.471	291	4131	cellular biosynthetic process	AARS,AARS,ACACA,ACHE,ADCY1,ADCYAP1,ADCYAP1,ADCYAP1R1,ADORA2A,ADORA2A,ADORA2B,AKT1,AKT1,AKT1,AKT2,ALDOA,APOE,APOE,AR,RHOA,ATF3,ATP1A1,ATP5A1,ATP5B,ATP5D,ATP5F1,ATP6V1A,ATP6V1B1,ATP6V1B2,ATP6V1E1,ATP6V0A1,ATP7A,ATP7A,BCL2,CAT,CAV1,CBS,CBS,CDC5L,CHAT,CHRM5,CREB1,CREB1,CREBBP,CREBBP,CTNNB1,CTNNB1,CTNNB1,DLAT,DNM2,DRD1,DRD1,DRD3,DRD4,DRD5,EEF1A2,EEF2,EGF,EIF2S3,EIF5,EN1,EPRS,ERCC3,ERCC3,ERCC3,ETF1,FEN…
GO:0009790	0.021379	0.0658134	1.47145	26.2131	37	411	embryonic development	AR,ATP5A1,CDK5,CFL1,CTNNB1,EN1,EPOR,KAT2A,GRIN2B,HTT,NRG1,HIF1A,INSR,MSH2,MYH10,PFN1,PIK3CB,PRKACA,PRKAR1A,PSMC3,PTCH1,SMARCA4,SOD1,SP1,TH,TP53,TSC2,TFEB,CDK5R1,NOG,NOG,MFN2,INTS1,PRPF19,LEF1,EGLN1,XAB2,SYVN1
GO:0006082	0.022892	0.0670317	1.40419	34.0579	46	534	organic acid metabolic process	AARS,AARS,ACACA,ACADM,ACADM,AKT1,AKT2,AMT,ATP7A,CAV1,CBS,CBS,CPT1A,CPT1A,DLAT,EPRS,FAAH,FAH,FAH,GAD2,GAD2,GLUL,GOT1,GOT1,GPD1,GPI,HTT,HIF1A,IGF1,IDO1,LPL,LPL,LPL,NOS1,NOS2,PPARD,PPARD,PRKAR2B,PTGS2,PTGS2,SDHA,SLC1A3,STAT5A,STAT5B,TH,TH,TPH1,NR1H2,SLC7A5,KMO,AKR1C3,IRS2,KYNU,KYNU,PTGES,FARSB,NR1H3,PPARGC1A,TPH2
GO:0030029	0.0232423	0.0680024	1.5983	16.3912	25	257	actin filament-based process	ADD1,ADD1,ALDOA,RHOA,RHOA,BCL2,CAV3,CFL1,DBN1,MTOR,MAP3K1,MYO1F,MYH10,MYH10,PFN1,PFN2,PFN2,PLS3,ROCK1,TSC1,WIPF1,ARPC2,CAP1,NISCH,PACSIN2,EPB41L3,ARFIP2,TRPM7,BIN3
GO:0009058	0.0254119	0.0735073	1.15802	269.338	296	4223	biosynthetic process	AARS,AARS,ACACA,ACHE,ADCY1,ADCYAP1,ADCYAP1,ADCYAP1R1,ADORA2A,ADORA2A,ADORA2B,AKT1,AKT1,AKT1,AKT2,ALDOA,APOE,APOE,AR,RHOA,ATF3,ATP1A1,ATP5A1,ATP5B,ATP5D,ATP5F1,ATP6V1A,ATP6V1B1,ATP6V1B2,ATP6V1E1,ATP6V0A1,ATP7A,ATP7A,BCL2,CAT,CAV1,CBS,CBS,CDC5L,CHAT,CHRM5,CREB1,CREB1,CREBBP,CREBBP,CTNNB1,CTNNB1,CTNNB1,DLAT,DNM2,DRD1,DRD1,DRD3,DRD4,DRD5,EEF1A2,EEF2,EGF,EIF2S3,EIF5,EN1,EPRS,ERCC3,ERCC3,ERCC3,ETF1,FEN…
GO:0032787	0.0255831	0.0738976	1.55264	18.177	27	285	monocarboxylic acid metabolic process	ACACA,ACADM,ACADM,AKT1,AKT2,CAV1,CPT1A,CPT1A,DLAT,FAAH,GPD1,GPI,HTT,HIF1A,IGF1,LPL,LPL,LPL,PPARD,PPARD,PRKAR2B,PTGS2,PTGS2,SLC1A3,STAT5A,STAT5B,NR1H2,AKR1C3,IRS2,KYNU,PTGES,NR1H3,PPARGC1A
GO:0042180	0.0263963	0.0761255	1.38941	34.3768	46	539	cellular ketone metabolic process	AARS,AARS,ACACA,ACADM,ACADM,AKT1,AKT2,AMT,ATP7A,CAV1,CBS,CBS,CPT1A,CPT1A,DLAT,EPRS,FAAH,FAH,FAH,GAD2,GAD2,GLUL,GOT1,GOT1,GPD1,GPI,HTT,HIF1A,IGF1,IDO1,LPL,LPL,LPL,NOS1,NOS2,PPARD,PPARD,PRKAR2B,PTGS2,PTGS2,SDHA,SLC1A3,STAT5A,STAT5B,TH,TH,TPH1,NR1H2,SLC7A5,KMO,AKR1C3,IRS2,KYNU,KYNU,PTGES,FARSB,NR1H3,PPARGC1A,TPH2
GO:0034622	0.0264658	0.0762652	1.49933	21.5573	31	338	cellular macromolecular complex assembly	ADD1,CAV3,CDK5,CSE1L,FGA,HIP1,HMGB1,HMGB2,HSPA4,HSP90AA1,IPO5,MAP3K1,NUP98,ATXN2,SNRPD1,SNRPD2,SNRPG,SRC,TCP1,TUBA1A,EIF3A,SNAP91,ARPC2,TUBB2C,SLU7,SF3A3,SNRNP200,PRPF31,CRNKL1,TOMM22,TUBB
GO:0008284	0.0266304	0.0766786	1.52088	19.899	29	312	positive regulation of cell proliferation	BCL2,CAPN1,CDH13,CHRM1,DRD2,EGF,FGF2,FGF2,FNTB,HDAC1,HDAC2,HIF1A,HSF4,HTR1A,IGF1,IGF1,IL6R,IL6ST,IL6ST,INSR,INSR,KDR,LIFR,PPARD,STAT5A,STAT5B,TGM2,TRAF5,UBE2A,VEGFA,VEGFA,IRS2,NOG,DNAJA2
GO:0006952	0.0312677	0.0874629	1.34937	39.1603	51	614	defense response	ADORA1,ADORA2A,ADORA2B,ADORA2B,AP2A1,AP2A2,AKT1,APAF1,APOE,BCL2,BCL2,AP2M1,LTB4R,CNR2,DRD1,DRD4,FCGR1A,GRIN2B,GRM7,HIF1A,HMOX1,IL6R,IL6R,IL6ST,IDO1,IRAK1,IRAK1,KLKB1,KLKB1,MYO1F,NFKB1,NOS2,NOS2,P2RX1,P2RY11,PPARG,PRKCA,MAP2K3,PTGS2,CCL5,STAT5A,STAT5B,TAC1,TGM2,TLR4,TLR4,VDAC3,MLF2,BECN1,RIPK2,RIPK2,RIPK2,KYNU,HDAC9,HDAC4,HDAC5,TUBB2C,MGLL,ATP6V1H,TUBB
GO:0006325	0.0330731	0.0921576	1.44953	23.662	33	371	chromatin organization	CREBBP,DAPK3,KAT2A,KAT2A,HDAC1,HDAC1,HDAC2,HDAC2,HMGB1,HMGB2,HSF4,SMARCA4,SMARCA4,SMARCC2,SMARCC2,SUPT5H,UBE2A,UBE2N,HMGA2,TRRAP,TRRAP,HAT1,HDAC3,HDAC3,RPS6KA5,NCOR1,HDAC9,HDAC9,HDAC4,SETDB1,HDAC6,HDAC6,HDAC5,PPARGC1A,SUPT16H,SIRT2,SIRT1,SIRT1,SIRT1,HDAC7,PAF1,HDAC8,HDAC8,HDAC11,HDAC11,HDAC10,HDAC10
GO:0051276	0.0347792	0.0958837	1.3924	29.7848	40	467	chromosome organization	CREBBP,DAPK3,XRCC6,KAT2A,KAT2A,MSH6,HDAC1,HDAC1,HDAC2,HDAC2,HMGB1,HMGB2,HSF4,MSH2,MSH3,SMARCA4,SMARCA4,SMARCC2,SMARCC2,SUPT5H,TP53,UBE2A,UBE2N,HMGA2,TRRAP,TRRAP,HAT1,HDAC3,HDAC3,SMC3,RPS6KA5,NCOR1,HDAC9,HDAC9,HDAC4,SETDB1,HDAC6,HDAC6,HDAC5,PPARGC1A,SUPT16H,SIRT2,ACIN1,SIRT1,SIRT1,SIRT1,HDAC7,PAF1,HDAC8,HDAC8,HDAC11,HDAC11,HDAC10,HDAC10
GO:0009308	0.0359641	0.0965072	1.42998	24.6824	34	387	amine metabolic process	AARS,AARS,ACADM,ACHE,AMT,ATP7A,CBS,CBS,COMT,DRD1,DRD2,DRD3,DRD4,EPRS,FAH,FAH,GAD2,GLUL,GOT1,GOT1,GRIN2A,HTT,HTR2C,IDO1,MAOA,NOS1,NOS2,SLC1A3,SLC6A3,STAT5A,STAT5B,TH,TH,TH,TPH1,SLC7A5,KMO,KYNU,KYNU,FARSB,TPH2
GO:0006954	0.0380548	0.100482	1.46785	20.5368	29	322	inflammatory response	ADORA1,ADORA2A,ADORA2B,AKT1,APOE,LTB4R,CNR2,HIF1A,HMOX1,IL6R,IL6ST,IDO1,KLKB1,KLKB1,NFKB1,P2RX1,PRKCA,MAP2K3,PTGS2,CCL5,STAT5A,STAT5B,TAC1,TGM2,TLR4,RIPK2,HDAC9,HDAC4,HDAC5,MGLL
GO:0006629	0.0456707	0.117905	1.2736	51.8523	64	813	lipid metabolic process	ACACA,ACADM,ACADM,AKT1,AKT2,APOE,APOE,APOE,ATP5A1,ATP5B,DAGLA,CAT,CAV1,CAV3,CPT1A,CPT1A,DRD2,DRD3,FAAH,HMGCR,HMGCS1,IMPA1,LPL,LPL,LPL,LPL,NFKB1,P2RX1,PIK3C2A,PIK3C2A,PIK3C3,PIK3CA,PIK3CB,PIK3R1,PPARD,PPARD,PPARD,PPARG,PRKAR2B,PTEN,PTEN,PTGS2,PTGS2,RXRA,SLC1A3,SOD1,SORL1,SREBF1,SREBF1,SREBF2,SREBF2,STAT5A,STAT5B,THRB,NR1H2,NR1H2,YWHAH,AKR1C3,IRS2,IRS2,EDF1,PTGES,NR1H3,DHRS2,STUB1,SPTLC1,EBP,PPARGC…
GO:0044255	0.0471941	0.121131	1.30144	42.0303	53	659	cellular lipid metabolic process	ACACA,ACADM,ACADM,AKT1,AKT2,APOE,APOE,APOE,CAT,CAV1,CAV3,CPT1A,CPT1A,DRD2,FAAH,HMGCR,HMGCS1,IMPA1,LPL,LPL,LPL,LPL,NFKB1,P2RX1,PIK3C2A,PIK3C2A,PIK3C3,PIK3CA,PIK3CB,PIK3R1,PPARD,PPARD,PPARD,PRKAR2B,PTEN,PTGS2,PTGS2,RXRA,SLC1A3,SOD1,SORL1,SREBF1,SREBF2,STAT5A,STAT5B,NR1H2,NR1H2,YWHAH,AKR1C3,IRS2,PTGES,NR1H3,DHRS2,STUB1,SPTLC1,EBP,PPARGC1A,SMG1,SIRT1,HSD17B12,HSD17B14,PLCE1,PLCE1,CYB5R1,SPHK2,NAPEPLD
GO:0022403	0.0665394	0.142506	1.34072	26.9147	35	422	cell cycle phase	AKT1,BCL2,BUB1B,BUB1B,CCNB1,CCNB1,SEPT7,DCTN1,DYNC1H1,DNM2,DRD3,EGF,GSPT1,MSH6,HSPA2,IGF1,INSR,KIF11,MAP3K11,PIN1,PLK1,MAP2K1,RAN,CLIP1,SMARCA4,UBE2I,HMGA2,CUL2,CUL1,PRC1,SMC3,SMC3,SMC3,BUB3,SIRT2,SIRT2,MYCBP2,RAD54B,FZR1,TUBB
GO:0002376	0.073067	0.151912	1.21376	62.6309	74	982	immune system process	ADORA2B,AP2A1,AP2A2,AKT1,ATP7A,BCL2,BCL2,BCL2,CASP3,CHUK,CHUK,AP2M1,LTB4R,CNR2,CTNNB1,ACE,FCGR1A,FOXO3,FTH1,XRCC6,GPI,MSH6,HIF1A,HMOX1,HMOX1,IKBKB,IL6R,IL6R,IL6ST,IL6ST,IDO1,IRAK1,IRAK1,JAK2,KDR,LPL,MLF1,MSH2,MSH3,MYO1F,NFKB1,NOS2,NOS2,OPRD1,OPRK1,PIK3R1,PPARG,PPARG,PPARG,PRKCA,MAPK1,MAPK9,ROCK1,RPL22,CCL5,SOD1,SOD1,SP1,STAT5A,STAT5B,TLR4,TLR4,TLR4,TP53,UBE2N,NR1H2,VEGFA,TFEB,IKBKG,IKBKG,RIPK2,RI…
GO:0006259	0.103157	0.201956	1.25501	33.4839	41	525	DNA metabolic process	ACHE,BAX,CASP3,EGF,ERCC3,ERCC3,ERCC3,ERCC5,ERCC5,ERCC5,FEN1,FEN1,FEN1,XRCC6,XRCC6,XRCC6,MSH6,MSH6,MSH6,HMGB1,HMGB1,HMGB1,HMGB2,HMGB2,IGF1,IGF1,IGF1,INSR,MGMT,MGMT,MSH2,MSH2,MSH2,MSH3,MSH3,MSH3,NUDT1,NUP98,OGG1,OGG1,OGG1,PRIM1,PRIM1,RAN,UPF1,UPF1,RPS3,SOD1,SSRP1,TP53,TP53,TP53,TP73,UBE2A,UBE2N,UBE2V2,UBE2V2,SUMO1,VCP,SMC3,SUPT16H,SMG1,SIRT1,GTPBP4,RAD54B,RAD54B,RAD54B,PRPF19,WDR33,XAB2,XAB2
GO:0060255	0.111917	0.214475	1.10745	198.799	214	3117	regulation of macromolecule metabolic process	ADD1,AKT1,AKT1,AKT1,AKT1,AKT2,APOE,APOE,AR,RHOA,ATF3,BAX,BCL2,CAT,CAV3,CBS,CDC5L,CDH13,CDK5,CFL1,CNTF,CREB1,CREB1,CREBBP,CREBBP,CTNNB1,CTNNB1,CTNNB1,ACE,DNM2,DRD2,DRD3,EGF,EIF5,EN1,ERCC3,ERCC3,ETF1,FGF2,FOXO3,FOXO3,XRCC6,XRCC6,KAT2A,GDNF,GRIA2,GRIN1,GRIN2A,GRLF1,MSH6,HDAC1,HDAC1,HDAC1,HDAC2,HDAC2,HDAC2,NRG1,HIF1A,HIF1A,HIF1A,HIF1A,HIP1,UBE2K,HMGB1,HMGB2,HMGB2,HMOX1,HMOX1,HMOX1,HSF1,HSF4,HSF4,HSPB…
GO:0016070	0.114555	0.214475	1.11748	153.325	167	2404	RNA metabolic process	AARS,AARS,AR,RHOA,ATF3,CDC5L,CDC5L,CREB1,CREB1,CREBBP,CTNNB1,CTNNB1,DHX8,DHX8,EN1,EPRS,ERCC3,ERCC3,FEN1,FOXO3,FOXO3,FUS,XRCC6,XRCC6,KAT2A,GDNF,GRIN1,GSPT1,HDAC1,HDAC2,HIF1A,HIF1A,HIF1A,HIF1A,HMGB1,HMGB2,HMGB2,HMOX1,HNRNPA1,HNRNPA1,HNRNPA1,HSF1,HSF4,HSF4,IGF1,IGF1,INSR,EIF3E,JAK3,JUN,JUND,MEF2A,NFATC2,NFATC2,NFE2L2,NFE2L2,NFKB1,NFKB1,NHP2L1,NHP2L1,NRF1,PFN1,PLRG1,POLR2A,POLR2A,POLR2B,PPARD,PPARG,P…
GO:0000279	0.143792	0.242302	1.27027	21.7486	27	341	M phase	BUB1B,BUB1B,CCNB1,SEPT7,DCTN1,DYNC1H1,DRD3,EGF,MSH6,HSPA2,IGF1,INSR,KIF11,PIN1,PLK1,MAP2K1,RAN,CLIP1,UBE2I,HMGA2,PRC1,SMC3,SMC3,SMC3,BUB3,SIRT2,SIRT2,MYCBP2,RAD54B,FZR1,TUBB
