# Supplementary material for: Huntington's Disease and its therapeutic target genes: a global functional profile based on the HD Research Crossroads database
Source: BMC Neurol. 2012 Jun 28;12:47. doi: 10.1186/1471-2377-12-47 (PMC3492045; doi:10.1186/1471-2377-12-47)
Supplement: Additional file 3 — Enriched cellular components. Excel file with tables of cellular component categories enriched in: (A) filtered set of HD-relevant genes; and (B) the full set of genes curated in HD Crossroads. Statistical significance is given for each category. Format and filtering criteria are the same as for table S2A. [file 1471-2377-12-47-S3.xls]

## Sheet: GO CC - filtered gene set
GOCCID	P-value	FDR	Odds Ratio	Expected Count	Count	Total number	Term	HD-associated genes
GO:0005829	8.86651e-58	4.38006e-55	5.78731	41.9516	167	1039	cytosol	ACTB,ADD1,AP2A2,AP1B1,AP1G1,AKT1,AKT2,APAF1,XIAP,ARCN1,ATP6V1A,ATP6V1E1,ATP7A,BCL2,BUB1B,CASP3,CASP7,CCNB1,CCT6A,CDK5,CHUK,CTNNB1,EIF2S3,EIF5,EPS15,FAH,FOXO3,FNTA,MTOR,GOT1,GPD1,GSK3B,HMGCS1,HSPA5,HSP90AA1,IKBKB,EIF3E,IRAK1,JUN,RPSA,MAP3K1,NFATC2,PAK2,PEX6,PFKM,PIK3C2A,PIK3C3,PIK3CA,PIK3CB,PKM2,PLK1,PPARG,PPP3R1,PRKCB,MAPK8,MAP2K1,PSMA1,PSMA5,PSMA7,PSMB2,PSMB3,PSMB5,PSMB6,PSMB7,PSMC2,PSMC3,PSMC5,…
GO:0032991	2.94784e-56	7.28117e-54	4.06123	100.216	263	2482	macromolecular complex	ACTB,ADD1,AP2A2,AP1B1,AP1G1,APOE,ARCN1,ATP1A1,ATP5A1,ATP5B,ATP5D,ATP5F1,ATP6V1A,ATP6V1B1,ATP6V1E1,BCL2,BUB1B,CACNA1D,CACNA2D1,CCT6A,CDC5L,SEPT7,CLTA,CLTC,CREBBP,CSE1L,CSNK2A1,CSNK2B,CTNNB1,DHX8,DLG4,DYNC1H1,DYNC1I2,EEF1A2,EEF2,ERCC3,ERCC5,FGA,MTOR,XRCC6,GABRG2,KAT2A,GNAI1,GNAS,GNB1,GPD1,GRIA1,GRIA2,GRIN1,GRIN2B,GSK3B,HDAC1,HDAC2,HNRNPA1,HSPA5,IGF1,EIF3E,IRAK1,ITGA2B,JUN,KCNA1,KCNJ11,KIF5B,KIF11,I…
GO:0005737	3.65634e-38	6.02077e-36	2.89828	280.458	440	6946	cytoplasm	AARS,ACACA,ACAT1,ACTB,ACTG2,ADD1,AP2A2,AP1B1,AP1G1,AHCY,AKT1,AKT2,ALDOA,BIN1,SLC25A4,APAF1,XIAP,APOE,ARCN1,ARF4,ASPH,ATP1A1,ATP5A1,ATP5B,ATP5D,ATP5F1,ATP6V1A,ATP6V1B1,ATP6V1E1,ATP7A,BAG1,BCL2,BDNF,BUB1B,CA1,CAPN1,CAPN2,CASP1,CASP3,CASP6,CASP7,CAT,CAV1,CCNB1,CCT6A,CDC5L,SEPT7,CDH13,CDK5,CFL1,CHUK,CLTA,CLTC,CNTF,COX6C,CPT1A,CREBBP,CRYAB,CS,CSE1L,CTNNB1,CTSD,CTSL1,ACE,DLG4,DNM1,DYNC1H1,DYNC1I2,DNM2,…
GO:0005622	6.6333e-35	8.19212e-33	3.56878	429.853	564	10646	intracellular	AARS,ACACA,ACAT1,ACTB,ACTG2,ADD1,AP2A2,AP1B1,AP1G1,AHCY,AKT1,AKT2,ALDOA,BIN1,SLC25A4,APAF1,XIAP,APOE,ARCN1,ARF4,ASPH,ATF3,ATP1A1,ATP5A1,ATP5B,ATP5D,ATP5F1,ATP6V1A,ATP6V1B1,ATP6V1E1,ATP7A,BAG1,BCL2,BDNF,BUB1B,CAPN5,CA1,CAPN1,CAPN2,CASP1,CASP2,CASP3,CASP6,CASP7,CAT,CAV1,CCNB1,CCT6A,CDC5L,SEPT7,CDH13,CDK5,CFL1,CHUK,CLTA,CLTC,CNTF,COX6C,CPT1A,CREB1,CREBBP,CRYAB,CS,CSE1L,CSNK2A1,CSNK2B,CSRP2,CTNNB1,CT…
GO:0044424	1.44959e-34	1.43219e-32	3.36007	413.864	551	10250	intracellular part	AARS,ACACA,ACAT1,ACTB,ACTG2,ADD1,AP2A2,AP1B1,AP1G1,AHCY,AKT1,AKT2,ALDOA,BIN1,SLC25A4,APAF1,XIAP,APOE,ARCN1,ARF4,ASPH,ATF3,ATP1A1,ATP5A1,ATP5B,ATP5D,ATP5F1,ATP6V1A,ATP6V1B1,ATP6V1E1,ATP7A,BAG1,BCL2,BDNF,BUB1B,CA1,CAPN1,CAPN2,CASP1,CASP3,CASP6,CASP7,CAT,CAV1,CCNB1,CCT6A,CDC5L,SEPT7,CDH13,CDK5,CFL1,CHUK,CLTA,CLTC,CNTF,COX6C,CPT1A,CREB1,CREBBP,CRYAB,CS,CSE1L,CSNK2A1,CSNK2B,CSRP2,CTNNB1,CTSD,CTSL1,ACE…
GO:0043234	2.32819e-34	1.91688e-32	3.28377	78.4524	192	1943	protein complex	ACTB,ADD1,AP2A2,AP1B1,AP1G1,ARCN1,ATP1A1,ATP5A1,ATP5B,ATP5D,ATP5F1,ATP6V1A,ATP6V1B1,ATP6V1E1,BCL2,BUB1B,CACNA1D,CACNA2D1,CCT6A,SEPT7,CLTA,CLTC,CREBBP,CSE1L,CSNK2A1,CSNK2B,CTNNB1,DLG4,DYNC1H1,DYNC1I2,EEF1A2,ERCC3,ERCC5,FGA,MTOR,XRCC6,GABRG2,KAT2A,GNAI1,GNAS,GNB1,GPD1,GRIA1,GRIA2,GRIN1,GRIN2B,GSK3B,HDAC1,HDAC2,HSPA5,IGF1,EIF3E,IRAK1,ITGA2B,JUN,KCNA1,KCNJ11,KIF5B,KIF11,IPO5,MSH2,MSH3,MYH10,NDUFB10,N…
GO:0044446	4.97469e-32	3.51071e-30	2.6874	153.634	287	3805	intracellular organelle part	ACAT1,ACTB,ADD1,AP2A2,AP1G1,AKT1,SLC25A4,ARCN1,ASPH,ATF3,ATP5A1,ATP5B,ATP5D,ATP5F1,ATP6V1B1,ATP7A,BCL2,BUB1B,CASP3,CASP7,CAT,CAV1,CCNB1,CDC5L,SEPT7,CFL1,CLTA,CLTC,COX6C,CPT1A,CREB1,CREBBP,CS,CSE1L,CSNK2A1,CTNNB1,DHX8,DLG4,DNM1,DYNC1H1,DYNC1I2,DNM2,DUSP7,EGF,ERCC3,ERCC5,FGA,MTOR,XRCC6,KAT2A,GNAS,GRIA2,GRIN1,GRIN2B,HDAC1,HDAC2,HIP1,HMGB1,HMGB2,HMGCR,HNRNPA1,HSF1,HSPA5,HSPA9,HSPB1,DNAJB1,IGF1,EIF3E,…
GO:0044422	1.5909e-31	9.82381e-30	2.66378	154.603	287	3829	organelle part	ACAT1,ACTB,ADD1,AP2A2,AP1G1,AKT1,SLC25A4,ARCN1,ASPH,ATF3,ATP5A1,ATP5B,ATP5D,ATP5F1,ATP6V1B1,ATP7A,BCL2,BUB1B,CASP3,CASP7,CAT,CAV1,CCNB1,CDC5L,SEPT7,CFL1,CLTA,CLTC,COX6C,CPT1A,CREB1,CREBBP,CS,CSE1L,CSNK2A1,CTNNB1,DHX8,DLG4,DNM1,DYNC1H1,DYNC1I2,DNM2,DUSP7,EGF,ERCC3,ERCC5,FGA,MTOR,XRCC6,KAT2A,GNAS,GRIA2,GRIN1,GRIN2B,HDAC1,HDAC2,HIP1,HMGB1,HMGB2,HMGCR,HNRNPA1,HSF1,HSPA5,HSPA9,HSPB1,DNAJB1,IGF1,EIF3E,…
GO:0044444	1.33023e-29	7.30151e-28	2.53041	179.637	312	4449	cytoplasmic part	ACAT1,ACTB,ADD1,AP2A2,AP1B1,AP1G1,AHCY,AKT1,AKT2,ALDOA,SLC25A4,APAF1,XIAP,APOE,ARCN1,ARF4,ASPH,ATP1A1,ATP5A1,ATP5B,ATP5D,ATP5F1,ATP6V1A,ATP6V1B1,ATP6V1E1,ATP7A,BCL2,BDNF,BUB1B,CASP3,CASP7,CAT,CAV1,CCNB1,CCT6A,SEPT7,CDK5,CFL1,CHUK,CLTA,CLTC,COX6C,CPT1A,CRYAB,CS,CTNNB1,CTSD,CTSL1,ACE,DLG4,DYNC1H1,DRD1,EEF1A2,EGF,EIF2S3,EIF5,EPS15,FAH,FGA,FOXO3,FNTA,FPR1,MTOR,GAPDH,GNAS,GOT1,GPD1,GRIA1,GRIA2,GRIN1,G…
GO:0044445	3.36089e-26	1.66028e-24	10.9866	5.73352	43	142	cytosolic part	CCT6A,CTNNB1,MTOR,HSPA5,RPSA,PFKM,PIK3C2A,PIK3C3,PIK3CA,PIK3CB,RPL5,RPL6,RPL7,RPL7A,RPL8,RPL13,RPL18,RPL18A,RPL19,RPL22,RPL24,RPL26,RPL31,RPL39,RPLP0,RPS2,RPS3,RPS3A,RPS5,RPS10,RPS12,RPS15,RPS16,RPS18,RPS21,TSC1,TSC2,IKBKG,RPL14,CCT4,CCT2,RPL35,CCT5
GO:0044428	1.02895e-25	4.6209e-24	2.9738	67.2276	158	1665	nuclear part	ACTB,AKT1,ATF3,BCL2,BUB1B,CASP3,CCNB1,CDC5L,CFL1,CREB1,CREBBP,CSE1L,CSNK2A1,CTNNB1,DHX8,DUSP7,ERCC3,ERCC5,XRCC6,KAT2A,HDAC1,HDAC2,HMGB1,HMGB2,HNRNPA1,HSF1,DNAJB1,EIF3E,JUN,KIF11,IPO5,MGMT,MSH2,MSH3,NHP2L1,NUP98,OGG1,PLK1,PLRG1,POLR2A,POLR2B,PRIM1,PSMC5,PSMD8,RAN,RANBP2,RHEB,RPL5,RPS2,RPS3A,RPS6KB2,RPS15,SKP1,SMARCA4,SMARCC2,SNRPB,SNRPD1,SNRPD2,SNRPD3,SNRPF,SNRPG,SP1,SREBF1,SSRP1,SUPT5H,TAF4,TAF4B…
GO:0030529	9.4691e-24	3.89811e-22	4.81124	18.9368	73	469	ribonucleoprotein complex	CDC5L,DHX8,EEF2,HNRNPA1,RPSA,NHP2L1,PLRG1,PSMA1,UPF1,RHEB,RPL5,RPL6,RPL7,RPL7A,RPL8,RPL13,RPL15,RPL17,RPL18,RPL18A,RPL19,RPL22,RPL24,RPL26,RPL31,RPL39,RPLP0,RPS2,RPS3,RPS3A,RPS5,RPS10,RPS12,RPS15,RPS16,RPS18,RPS21,ATXN2,SNRPB,SNRPD1,SNRPD2,SNRPD3,SNRPF,SNRPG,U2AF1,BAT1,API5,RRP1,RPL14,EFTUD2,RPL23,SF3B4,SLU7,PRPF8,SF3A3,SF3B2,RPL35,SNW1,SNRNP200,SF3B3,SF3B1,PES1,SKIV2L2,NUP62,PRPF31,EIF2C2,PRPF19…
GO:0005654	3.16359e-20	1.20216e-18	3.49226	31.0902	90	770	nucleoplasm	ACTB,AKT1,CASP3,CCNB1,CDC5L,CREB1,CREBBP,CSNK2A1,CTNNB1,DUSP7,ERCC3,ERCC5,XRCC6,KAT2A,HDAC1,HDAC2,HNRNPA1,EIF3E,JUN,MGMT,NUP98,OGG1,PLK1,PLRG1,POLR2A,POLR2B,PRIM1,RAN,RPS2,RPS6KB2,RPS15,SKP1,SMARCC2,SNRPB,SNRPD1,SNRPD2,SNRPD3,SNRPF,SNRPG,SSRP1,SUPT5H,TAF4,TAF4B,TFDP2,TP53,U2AF1,UBB,UBE2I,SUMO1,WHSC2,RDBP,TFEB,TRRAP,CUL1,EDF1,HDAC3,RPS6KA5,MED23,HDAC9,HDAC4,NUP153,HDAC6,SLU7,PRPF8,PPARGC1A,SF3A3,S…
GO:0022626	6.42214e-20	2.2661e-18	14.15	3.10902	28	77	cytosolic ribosome	RPSA,RPL5,RPL6,RPL7,RPL7A,RPL8,RPL13,RPL18,RPL18A,RPL19,RPL22,RPL24,RPL26,RPL31,RPL39,RPLP0,RPS2,RPS3,RPS3A,RPS5,RPS10,RPS12,RPS15,RPS16,RPS18,RPS21,RPL14,RPL35
GO:0043229	1.38894e-19	4.54407e-18	2.14473	349.059	459	8645	intracellular organelle	ACAT1,ACTB,ACTG2,ADD1,AP2A2,AP1B1,AP1G1,AHCY,AKT1,ALDOA,BIN1,SLC25A4,APOE,ARCN1,ARF4,ASPH,ATF3,ATP1A1,ATP5A1,ATP5B,ATP5D,ATP5F1,ATP6V1A,ATP6V1B1,ATP6V1E1,ATP7A,BAG1,BCL2,BDNF,BUB1B,CASP3,CASP7,CAT,CAV1,CCNB1,CDC5L,SEPT7,CDK5,CFL1,CHUK,CLTA,CLTC,COX6C,CPT1A,CREB1,CREBBP,CS,CSE1L,CSNK2A1,CSRP2,CTNNB1,CTSD,CTSL1,ACE,DHX8,DLG4,DNM1,DYNC1H1,DYNC1I2,DNM2,DRD1,RCAN1,DUSP7,EEF1A2,EGF,EN1,EPS15,ERCC3,ERCC…
GO:0043226	1.47176e-19	4.54407e-18	2.14361	349.139	459	8647	organelle	ACAT1,ACTB,ACTG2,ADD1,AP2A2,AP1B1,AP1G1,AHCY,AKT1,ALDOA,BIN1,SLC25A4,APOE,ARCN1,ARF4,ASPH,ATF3,ATP1A1,ATP5A1,ATP5B,ATP5D,ATP5F1,ATP6V1A,ATP6V1B1,ATP6V1E1,ATP7A,BAG1,BCL2,BDNF,BUB1B,CASP3,CASP7,CAT,CAV1,CCNB1,CDC5L,SEPT7,CDK5,CFL1,CHUK,CLTA,CLTC,COX6C,CPT1A,CREB1,CREBBP,CS,CSE1L,CSNK2A1,CSRP2,CTNNB1,CTSD,CTSL1,ACE,DHX8,DLG4,DNM1,DYNC1H1,DYNC1I2,DNM2,DRD1,RCAN1,DUSP7,EEF1A2,EGF,EN1,EPS15,ERCC3,ERCC…
GO:0031981	1.78046e-19	5.17381e-18	2.79368	54.0647	125	1339	nuclear lumen	ACTB,AKT1,ATF3,CASP3,CCNB1,CDC5L,CFL1,CREB1,CREBBP,CSNK2A1,CTNNB1,DUSP7,ERCC3,ERCC5,XRCC6,KAT2A,HDAC1,HDAC2,HMGB1,HMGB2,HNRNPA1,HSF1,DNAJB1,EIF3E,JUN,IPO5,MGMT,NHP2L1,NUP98,OGG1,PLK1,PLRG1,POLR2A,POLR2B,PRIM1,PSMC5,PSMD8,RAN,RPL5,RPS2,RPS3A,RPS6KB2,RPS15,SKP1,SMARCC2,SNRPB,SNRPD1,SNRPD2,SNRPD3,SNRPF,SNRPG,SP1,SSRP1,SUPT5H,TAF4,TAF4B,TFDP2,TP53,TSG101,U2AF1,UBB,UBE2I,SUMO1,UCHL1,VCP,WIPF1,WHSC2,RD…
GO:0031974	4.9992e-18	1.372e-16	2.50408	68.9638	143	1708	membrane-enclosed lumen	ACAT1,ACTB,AKT1,ATF3,ATP5A1,ATP5B,ATP5D,ATP5F1,CASP3,CCNB1,CDC5L,CFL1,CREB1,CREBBP,CS,CSNK2A1,CTNNB1,DUSP7,EGF,ERCC3,ERCC5,FGA,XRCC6,KAT2A,HDAC1,HDAC2,HMGB1,HMGB2,HNRNPA1,HSF1,HSPA5,HSPA9,DNAJB1,IGF1,EIF3E,JUN,IPO5,MGMT,NGF,NHP2L1,NUP98,OGG1,PDHA1,PLK1,PLRG1,POLR2A,POLR2B,PRIM1,PSMC5,PSMD8,PTGS2,RAN,RPL5,RPS2,RPS3A,RPS6KB2,RPS15,SKP1,SMARCC2,SNRPB,SNRPD1,SNRPD2,SNRPD3,SNRPF,SNRPG,SOD1,SP1,SSRP1,S…
GO:0043233	6.01587e-18	1.56413e-16	2.51281	67.6717	141	1676	organelle lumen	ACAT1,ACTB,AKT1,ATF3,ATP5A1,ATP5B,ATP5D,ATP5F1,CASP3,CCNB1,CDC5L,CFL1,CREB1,CREBBP,CS,CSNK2A1,CTNNB1,DUSP7,EGF,ERCC3,ERCC5,FGA,XRCC6,KAT2A,HDAC1,HDAC2,HMGB1,HMGB2,HNRNPA1,HSF1,HSPA5,HSPA9,DNAJB1,IGF1,EIF3E,JUN,IPO5,MGMT,NGF,NHP2L1,NUP98,OGG1,PDHA1,PLK1,PLRG1,POLR2A,POLR2B,PRIM1,PSMC5,PSMD8,PTGS2,RAN,RPL5,RPS2,RPS3A,RPS6KB2,RPS15,SKP1,SMARCC2,SNRPB,SNRPD1,SNRPD2,SNRPD3,SNRPF,SNRPG,SOD1,SP1,SSRP1,S…
GO:0005681	1.44921e-17	3.57955e-16	8.29425	5.32976	33	132	spliceosomal complex	CDC5L,DHX8,HNRNPA1,NHP2L1,PLRG1,RHEB,SNRPB,SNRPD1,SNRPD2,SNRPD3,SNRPF,SNRPG,U2AF1,BAT1,API5,EFTUD2,SF3B4,SLU7,PRPF8,SF3A3,SF3B2,SNW1,SNRNP200,SF3B3,SF3B1,SKIV2L2,PRPF31,PRPF19,CRNKL1,XAB2,ISY1,C19orf29,SFRS12
GO:0070013	1.55879e-17	3.66688e-16	2.50267	66.2585	138	1641	intracellular organelle lumen	ACAT1,ACTB,AKT1,ATF3,ATP5A1,ATP5B,ATP5D,ATP5F1,CASP3,CCNB1,CDC5L,CFL1,CREB1,CREBBP,CS,CSNK2A1,CTNNB1,DUSP7,ERCC3,ERCC5,XRCC6,KAT2A,HDAC1,HDAC2,HMGB1,HMGB2,HNRNPA1,HSF1,HSPA5,HSPA9,DNAJB1,EIF3E,JUN,IPO5,MGMT,NGF,NHP2L1,NUP98,OGG1,PDHA1,PLK1,PLRG1,POLR2A,POLR2B,PRIM1,PSMC5,PSMD8,PTGS2,RAN,RPL5,RPS2,RPS3A,RPS6KB2,RPS15,SKP1,SMARCC2,SNRPB,SNRPD1,SNRPD2,SNRPD3,SNRPF,SNRPG,SOD1,SP1,SSRP1,SUPT5H,TAF4,TA…
GO:0043227	1.09503e-14	2.35193e-13	1.86867	309.691	405	7670	membrane-bounded organelle	ACAT1,ACTB,ADD1,AP2A2,AP1B1,AP1G1,AHCY,AKT1,ALDOA,BIN1,SLC25A4,APOE,ARCN1,ARF4,ASPH,ATF3,ATP1A1,ATP5A1,ATP5B,ATP5D,ATP5F1,ATP6V1A,ATP6V1B1,ATP6V1E1,ATP7A,BAG1,BCL2,BDNF,BUB1B,CASP3,CASP7,CAT,CAV1,CCNB1,CDC5L,SEPT7,CDK5,CFL1,CHUK,CLTA,CLTC,COX6C,CPT1A,CREB1,CREBBP,CS,CSE1L,CSNK2A1,CSRP2,CTNNB1,CTSD,CTSL1,ACE,DHX8,DYNC1H1,DRD1,RCAN1,DUSP7,EEF1A2,EGF,EN1,EPS15,ERCC3,ERCC5,FGA,FOXO3,FPR1,FRK,MTOR,XRC…
GO:0033279	1.77874e-14	3.66125e-13	7.68329	4.76448	28	118	ribosomal subunit	RPSA,RPL5,RPL6,RPL7,RPL7A,RPL8,RPL17,RPL18,RPL18A,RPL19,RPL22,RPL24,RPL26,RPL31,RPL39,RPLP0,RPS2,RPS3,RPS3A,RPS5,RPS10,RPS12,RPS15,RPS16,RPS18,RPS21,RPL14,RPL35
GO:0043231	3.2981e-14	6.51705e-13	1.84612	309.449	403	7664	intracellular membrane-bounded organelle	ACAT1,ACTB,ADD1,AP2A2,AP1B1,AP1G1,AHCY,AKT1,BIN1,SLC25A4,APOE,ARCN1,ARF4,ASPH,ATF3,ATP1A1,ATP5A1,ATP5B,ATP5D,ATP5F1,ATP6V1A,ATP6V1B1,ATP6V1E1,ATP7A,BAG1,BCL2,BDNF,BUB1B,CASP3,CASP7,CAT,CAV1,CCNB1,CDC5L,SEPT7,CDK5,CFL1,CHUK,CLTA,CLTC,COX6C,CPT1A,CREB1,CREBBP,CS,CSE1L,CSNK2A1,CSRP2,CTNNB1,CTSD,CTSL1,ACE,DHX8,DYNC1H1,DRD1,RCAN1,DUSP7,EEF1A2,EGF,EN1,EPS15,ERCC3,ERCC5,FGA,FOXO3,FPR1,FRK,MTOR,XRCC6,KAT…
GO:0005634	1.15636e-11	2.11571e-10	1.74388	198.533	278	4917	nucleus	ACTB,ADD1,AKT1,BIN1,ATF3,BAG1,BCL2,BUB1B,CASP3,CCNB1,CDC5L,SEPT7,CDK5,CFL1,CHUK,CREB1,CREBBP,CSE1L,CSNK2A1,CSRP2,CTNNB1,DHX8,DRD1,RCAN1,DUSP7,EEF1A2,EN1,ERCC3,ERCC5,FOXO3,FRK,XRCC6,KAT2A,SFN,GRLF1,GSK3B,HTT,HDAC1,HDAC2,NRG1,HIP1,HMGB1,HMGB2,HNRNPA1,HSF1,HSPA4,HSPA5,HSPB1,DNAJB1,HTR2C,EIF3E,JUN,JUND,KIF11,IPO5,RPSA,LGALS3,MEF2A,MGMT,MLF1,MSH2,MSH3,NFATC2,NHP2L1,NUP98,OGG1,PAK2,PARK2,PFN1,PIK3C2A,P…
GO:0044451	6.01912e-11	1.03884e-09	3.12374	18.6138	51	461	nucleoplasm part	ACTB,CDC5L,CREBBP,CSNK2A1,CTNNB1,ERCC3,ERCC5,XRCC6,KAT2A,HDAC1,HDAC2,EIF3E,JUN,PLRG1,POLR2A,POLR2B,SMARCC2,TAF4,TAF4B,TFDP2,TP53,U2AF1,UBE2I,SUMO1,TFEB,TRRAP,EDF1,HDAC3,MED23,HDAC9,HDAC4,HDAC6,SLU7,PRPF8,PPARGC1A,SF3A3,SIRT1,SF3B1,INTS7,SIN3A,PRPF31,LEF1,CRNKL1,TAF9B,PAF1,INTS8,INTS9,INTS2,INTS5,INTS4,NPAS4
GO:0005623	6.09848e-11	1.03884e-09	3.70615	589.867	630	14609	cell	AARS,ACACA,ACAT1,ACCN1,ACCN2,ACTB,ACTG2,ADCY1,ADCYAP1,ADD1,ADORA2A,AP2A2,AP1B1,AP1G1,AHCY,AKT1,AKT2,ALDOA,ALPL,BIN1,SLC25A4,APAF1,XIAP,APOE,ARCN1,ARF4,ASPH,ATF3,ATP1A1,ATP5A1,ATP5B,ATP5D,ATP5F1,ATP6V1A,ATP6V1B1,ATP6V1E1,ATP7A,BAG1,BCL2,BDNF,BUB1B,CAPN5,CA1,CACNA1D,CACNA2D1,CAPN1,CAPN2,CASP1,CASP2,CASP3,CASP6,CASP7,CAT,CAV1,CCNB1,CCT6A,CDC5L,SEPT7,CDH13,CDK5,CFL1,CHUK,CLTA,CLTC,CNR1,CNR2,CNTF,COX6…
GO:0005840	6.50569e-11	1.07127e-09	4.63963	7.91388	31	196	ribosome	RPSA,RPL5,RPL6,RPL7,RPL7A,RPL8,RPL13,RPL15,RPL17,RPL18,RPL18A,RPL19,RPL22,RPL24,RPL26,RPL31,RPL39,RPLP0,RPS2,RPS3,RPS3A,RPS5,RPS10,RPS12,RPS15,RPS16,RPS18,RPS21,RPL14,RPL23,RPL35
GO:0044464	2.11421e-10	3.16491e-09	3.49469	589.826	629	14608	cell part	AARS,ACACA,ACAT1,ACCN1,ACCN2,ACTB,ACTG2,ADCY1,ADCYAP1,ADD1,ADORA2A,AP2A2,AP1B1,AP1G1,AHCY,AKT1,AKT2,ALDOA,ALPL,BIN1,SLC25A4,APAF1,XIAP,APOE,ARCN1,ARF4,ASPH,ATF3,ATP1A1,ATP5A1,ATP5B,ATP5D,ATP5F1,ATP6V1A,ATP6V1B1,ATP6V1E1,ATP7A,BAG1,BCL2,BDNF,BUB1B,CAPN5,CA1,CACNA1D,CACNA2D1,CAPN1,CAPN2,CASP1,CASP2,CASP3,CASP6,CASP7,CAT,CAV1,CCNB1,CCT6A,CDC5L,SEPT7,CDH13,CDK5,CFL1,CHUK,CLTA,CLTC,CNR1,CNR2,CNTF,COX6…
GO:0043228	1.38867e-09	1.90557e-08	1.82116	96.4201	153	2388	non-membrane-bounded organelle	ACTB,ACTG2,ADD1,AKT1,ALDOA,BIN1,ATF3,BAG1,BUB1B,CASP3,CCNB1,CDC5L,SEPT7,CFL1,CSNK2A1,CTNNB1,DLG4,DNM1,DYNC1H1,DYNC1I2,DNM2,XRCC6,GRIA2,GRIN1,GRIN2B,HDAC1,HDAC2,HIP1,HMGB1,HMGB2,HNRNPA1,HSF1,HSPB1,DNAJB1,EIF3E,JUN,JUND,KIF5B,KIF11,IPO5,RPSA,MAP3K11,MYH10,NHP2L1,NOS1,NUP98,PDE4D,PFN1,PFN2,PLK1,POLR2A,PRIM1,PSMC5,PSMD8,RAN,UPF1,ROCK1,RPL5,RPL6,RPL7,RPL7A,RPL8,RPL13,RPL15,RPL17,RPL18,RPL18A,RPL19,RPL…
GO:0043232	1.38867e-09	1.90557e-08	1.82116	96.4201	153	2388	intracellular non-membrane-bounded organelle	ACTB,ACTG2,ADD1,AKT1,ALDOA,BIN1,ATF3,BAG1,BUB1B,CASP3,CCNB1,CDC5L,SEPT7,CFL1,CSNK2A1,CTNNB1,DLG4,DNM1,DYNC1H1,DYNC1I2,DNM2,XRCC6,GRIA2,GRIN1,GRIN2B,HDAC1,HDAC2,HIP1,HMGB1,HMGB2,HNRNPA1,HSF1,HSPB1,DNAJB1,EIF3E,JUN,JUND,KIF5B,KIF11,IPO5,RPSA,MAP3K11,MYH10,NHP2L1,NOS1,NUP98,PDE4D,PFN1,PFN2,PLK1,POLR2A,PRIM1,PSMC5,PSMD8,RAN,UPF1,ROCK1,RPL5,RPL6,RPL7,RPL7A,RPL8,RPL13,RPL15,RPL17,RPL18,RPL18A,RPL19,RPL…
GO:0031982	6.61308e-09	8.82935e-08	2.64962	21.9247	52	543	vesicle	AP2A2,AP1B1,AP1G1,AHCY,ALDOA,ARCN1,ATP1A1,ATP7A,BDNF,CLTA,CLTC,CTSD,EGF,FGA,GNAS,GRIA2,GRIN1,GRIN2B,HTT,HIP1,HSPA5,HSPA8,HSP90AA1,IGF1,ITGA2B,ITPR1,LAMP1,LAMP2,MMP14,PIK3C2A,RAB5A,RAN,SLC2A1,SLC18A2,SOD1,SREBF1,SREBF2,STX1A,VAMP1,WIPF1,YWHAE,YWHAZ,ULK1,BECN1,AP1S2,RAB11B,SEC23A,CCT4,PACSIN2,ZDHHC17,CHMP4A,SCAMP5
GO:0031410	2.55328e-08	3.31926e-07	2.58262	21.5209	50	533	cytoplasmic vesicle	AP2A2,AP1B1,AP1G1,AHCY,ARCN1,ATP1A1,ATP7A,BDNF,CLTA,CLTC,CTSD,EGF,FGA,GRIA2,GRIN1,GRIN2B,HTT,HIP1,HSPA5,HSPA8,HSP90AA1,IGF1,ITGA2B,ITPR1,LAMP1,LAMP2,MMP14,PIK3C2A,RAB5A,RAN,SLC2A1,SLC18A2,SOD1,SREBF1,SREBF2,STX1A,VAMP1,WIPF1,YWHAE,YWHAZ,ULK1,BECN1,AP1S2,RAB11B,SEC23A,CCT4,PACSIN2,ZDHHC17,CHMP4A,SCAMP5
GO:0031988	1.8733e-07	2.31353e-06	2.66294	17.0391	41	422	membrane-bounded vesicle	AP2A2,AP1G1,AHCY,ALDOA,ARCN1,ATP1A1,ATP7A,BDNF,CLTA,CLTC,CTSD,EGF,FGA,GRIA2,GRIN1,GRIN2B,HTT,HIP1,HSPA5,HSPA8,HSP90AA1,IGF1,ITGA2B,ITPR1,LAMP1,LAMP2,MMP14,PIK3C2A,RAB5A,RAN,SLC2A1,STX1A,YWHAE,YWHAZ,ULK1,BECN1,AP1S2,RAB11B,SEC23A,CCT4,CHMP4A
GO:0016023	3.26515e-07	3.9341e-06	2.63627	16.7564	40	415	cytoplasmic membrane-bounded vesicle	AP2A2,AP1G1,AHCY,ARCN1,ATP1A1,ATP7A,BDNF,CLTA,CLTC,CTSD,EGF,FGA,GRIA2,GRIN1,GRIN2B,HTT,HIP1,HSPA5,HSPA8,HSP90AA1,IGF1,ITGA2B,ITPR1,LAMP1,LAMP2,MMP14,PIK3C2A,RAB5A,RAN,SLC2A1,STX1A,YWHAE,YWHAZ,ULK1,BECN1,AP1S2,RAB11B,SEC23A,CCT4,CHMP4A
GO:0012505	3.92871e-07	4.62091e-06	2.27633	25.5586	53	633	endomembrane system	AP2A2,ARCN1,ASPH,BCL2,CASP7,CAV1,CLTA,CLTC,CSE1L,EPS15,MTOR,GNAS,GRIA2,HIP1,HMGCR,HSPA5,ITGA2B,ITPR1,IPO5,LAMP2,NUP98,RAN,RANBP2,SREBF1,STX1A,SUMO1,ULK1,GBF1,AP1S2,PTGES,NUP155,SNAP91,NUP153,DHRS2,NUTF2,SEC23A,SPTLC1,NUP160,SIRT1,NUP62,HTRA2,SPCS1,CHMP4A,NRBP1,PLCE1,NPLOC4,NUP107,EPS15L1,SENP2,SPCS3,TMPRSS3,LMNB2,SCAMP5
GO:0005626	1.01739e-05	9.66521e-05	2.05554	26.3258	50	652	insoluble fraction	ADORA2A,ATP1A1,ATP6V1B1,BCL2,CRYAB,CTNNB1,ACE,DLG4,DRD1,XRCC6,GNAS,GRIA1,GRIN1,GRIN2B,HIP1,KCNJ11,LAMP1,LAMP2,PDE4A,PDE4B,PDE4D,PTGS2,RPL7A,ITSN1,SLC1A2,SLC2A1,SLC6A1,SLC6A2,SLC18A2,SLC20A2,SNAP25,VAMP1,TP53,TSC1,TSC2,VCP,ULK1,SNAP29,PTGES,RASGRP1,RAPGEF3,EBP,NISCH,BACE2,SPCS1,STRN4,PLCE1,SPHK2,TOMM22,SPCS3
GO:0031967	2.4081e-05	0.000220297	2.08065	22.813	44	565	organelle envelope	SLC25A4,ATP5A1,ATP5B,ATP5D,ATP5F1,BCL2,CASP7,COX6C,CPT1A,CSE1L,MTOR,IPO5,NDUFB10,NDUFV1,NUP98,RAN,RANBP2,SDHA,SDHB,SREBF1,VAMP1,SUMO1,UCP2,UQCRB,VDAC2,KMO,SLC25A14,PTGES,NUP155,MFN2,NUP153,DHRS2,NUTF2,ATP5H,AFG3L2,NUP160,SIRT1,NUP62,HTRA2,ADAP2,TOMM22,NUP107,SENP2,LMNB2
GO:0031975	2.62282e-05	0.000235577	2.07242	22.8937	44	567	envelope	SLC25A4,ATP5A1,ATP5B,ATP5D,ATP5F1,BCL2,CASP7,COX6C,CPT1A,CSE1L,MTOR,IPO5,NDUFB10,NDUFV1,NUP98,RAN,RANBP2,SDHA,SDHB,SREBF1,VAMP1,SUMO1,UCP2,UQCRB,VDAC2,KMO,SLC25A14,PTGES,NUP155,MFN2,NUP153,DHRS2,NUTF2,ATP5H,AFG3L2,NUP160,SIRT1,NUP62,HTRA2,ADAP2,TOMM22,NUP107,SENP2,LMNB2
GO:0000267	3.15839e-05	0.000278615	1.86293	33.5129	58	830	cell fraction	AARS,ACTB,ADCYAP1,ADORA2A,ATP1A1,ATP6V1B1,BCL2,CRYAB,CTNNB1,ACE,DLG4,DRD1,XRCC6,GNAS,GPD1,GRIA1,GRIN1,GRIN2B,HTT,HIP1,HMGCS1,KCNJ11,LAMP1,LAMP2,PDE4A,PDE4B,PDE4D,PFKM,PTGS2,RPL7A,ITSN1,SLC1A2,SLC2A1,SLC6A1,SLC6A2,SLC18A2,SLC20A2,SNAP25,VAMP1,TP53,TSC1,TSC2,VCP,ULK1,SNAP29,PTGES,FARSB,RASGRP1,RAPGEF3,EBP,NISCH,BACE2,SPCS1,STRN4,PLCE1,SPHK2,TOMM22,SPCS3
GO:0031090	5.39158e-05	0.000422768	1.78682	37.2679	62	923	organelle membrane	AP2A2,SLC25A4,ARCN1,ASPH,ATP5A1,ATP5B,ATP5D,ATP5F1,ATP6V1B1,BCL2,CASP7,CAT,CAV1,CLTA,CLTC,COX6C,CPT1A,MTOR,GNAS,GRIA2,HIP1,HMGCR,HSPA5,ITGA2B,ITPR1,LAMP2,NDUFB10,NDUFV1,PEX6,SDHA,SDHB,SREBF1,STX1A,VAMP1,SUMO1,UCP2,UQCRB,VDAC2,ULK1,KMO,GBF1,AP1S2,SLC25A14,VPS4B,MFN2,ATP5H,SEC23A,SPTLC1,AFG3L2,NUP62,VPS4A,HTRA2,SPCS1,CHMP4A,PLCE1,ATP6V1H,VPS24,TOMM22,SPCS3,TMPRSS3,LMNB2,SCAMP5
GO:0005624	9.53833e-05	0.000682889	1.91828	25.6797	46	636	membrane fraction	ADORA2A,ATP1A1,ATP6V1B1,BCL2,CTNNB1,ACE,DLG4,DRD1,XRCC6,GNAS,GRIA1,GRIN1,GRIN2B,HIP1,KCNJ11,LAMP1,LAMP2,PDE4A,PTGS2,RPL7A,ITSN1,SLC1A2,SLC2A1,SLC6A1,SLC6A2,SLC18A2,SLC20A2,SNAP25,VAMP1,TSC1,TSC2,VCP,ULK1,SNAP29,PTGES,RASGRP1,RAPGEF3,EBP,NISCH,BACE2,SPCS1,STRN4,PLCE1,SPHK2,TOMM22,SPCS3
GO:0042995	0.000110598	0.000780507	2.06395	19.2194	37	476	cell projection	AKT1,APOE,ATP7A,CDH13,CDK5,CNR2,CTNNB1,DRD2,GNAS,GNB1,GRIA2,GRIN1,GRIN2B,GSK3B,HTT,KIF5B,MYH10,NOS1,P2RX7,PIK3CA,RAB5A,RPS3,ITSN1,SLC1A2,SLC6A1,SNAP25,SOD1,TSC1,UCHL1,ULK1,CDK5R1,ARPC2,MYCBP2,NRBP1,TLN2,SLC22A12,PROM2
GO:0005768	0.000128347	0.000893004	2.44192	11.0633	25	274	endosome	ATP6V1E1,ATP7A,ACE,EPS15,FPR1,LAMP1,LAMP2,NGF,RAB5A,CLIP1,SH3GL3,TSG101,RAB11A,SQSTM1,VPS4B,NISCH,RPS6KC1,VPS4A,CHMP4A,VPS28,VPS24,VPS53,VPS11,CHMP4B,SCAMP5
GO:0005730	0.000431341	0.00263065	1.77984	27.4563	46	680	nucleolus	ATF3,CASP3,CDC5L,HMGB1,HMGB2,HNRNPA1,HSF1,DNAJB1,IPO5,NHP2L1,POLR2A,PSMC5,PSMD8,RPL5,RPS2,RPS3A,SMARCC2,SNRPD3,SP1,TAF4,TP53,TSG101,UCHL1,VCP,WIPF1,RDBP,RRP1,BUB3,RCL1,CCT2,RPL35,SNW1,CCT5,WDR43,SIRT1,PES1,SKIV2L2,GTPBP4,NUP62,NOL11,SIN3A,LEF1,NLK,BXDC2,ISY1,SYVN1
GO:0005694	0.000487477	0.00290137	2.02432	16.3123	31	404	chromosome	BUB1B,SEPT7,CSNK2A1,XRCC6,HDAC1,HDAC2,HMGB1,HMGB2,EIF3E,JUN,JUND,NUP98,PRIM1,RAN,UPF1,CLIP1,SMARCA4,SMARCC2,SUMO3,SSRP1,TP53,UBE2A,UBE2I,HMGA2,SMC3,BUB3,SUPT16H,NUP160,SIN3A,BARX1,NUP107
GO:0044427	0.00197174	0.00918904	1.98619	13.3244	25	330	chromosomal part	BUB1B,SEPT7,CSNK2A1,XRCC6,HDAC1,HDAC2,EIF3E,JUND,NUP98,PRIM1,RAN,UPF1,CLIP1,SMARCA4,SMARCC2,SUMO3,TP53,UBE2A,UBE2I,HMGA2,SMC3,BUB3,NUP160,SIN3A,NUP107
GO:0005740	0.00695663	0.0264352	1.7615	15.4644	26	383	mitochondrial envelope	SLC25A4,ATP5A1,ATP5B,ATP5D,ATP5F1,BCL2,CASP7,COX6C,CPT1A,MTOR,NDUFB10,NDUFV1,SDHA,SDHB,VAMP1,UCP2,UQCRB,VDAC2,KMO,SLC25A14,MFN2,ATP5H,AFG3L2,HTRA2,ADAP2,TOMM22
GO:0015630	0.008251	0.0311145	1.65043	19.6232	31	486	microtubule cytoskeleton	AKT1,BUB1B,CCNB1,SEPT7,CTNNB1,DNM1,DYNC1H1,DYNC1I2,DNM2,HSPB1,KIF5B,KIF11,MAP3K11,MYH10,PDE4D,PLK1,ROCK1,CLIP1,TRAF5,TUBA1A,PRC1,SMC3,MFN2,HDAC6,TUBB2C,SIRT2,MYCBP2,NUP62,DYNLRB2,TEKT1,TUBB
GO:0005794	0.0172936	0.0551163	1.43569	32.5438	45	806	Golgi apparatus	AP1B1,AP1G1,APOE,ARCN1,ARF4,ATP7A,CAV1,CLTA,CLTC,DYNC1H1,MTOR,GNAS,HTT,HIP1,NGF,PAK1,PARK2,PIK3C2A,MAP2K1,PRNP,RAB1A,ROCK1,ATXN2,SREBF1,SREBF2,TSC2,FZD5,BECN1,GBF1,RAB11A,NAPA,AP1S2,DNM1L,ARPC2,RASGRP1,MSLN,SEC23A,STIP1,SCFD1,ZDHHC17,PITPNB,PLCE1,VPS53,RAB20,SCAMP5
GO:0044429	0.0427863	0.109515	1.42647	22.4092	31	555	mitochondrial part	ACAT1,SLC25A4,ATP5A1,ATP5B,ATP5D,ATP5F1,BCL2,CASP7,COX6C,CPT1A,CS,MTOR,HSPA9,NDUFB10,NDUFV1,PDHA1,SDHA,SDHB,SOD1,VAMP1,UCP2,UQCRB,VDAC2,KMO,SLC25A14,MFN2,ATP5H,AFG3L2,HTRA2,ADAP2,TOMM22
GO:0044459	0.0569574	0.141392	1.2168	73.809	87	1828	plasma membrane part	ACCN1,ACCN2,ADORA2A,AP2A2,SLC25A4,APOE,ATP1A1,ATP6V1A,ATP6V1B1,ATP6V1E1,ATP7A,BCL2,CACNA1D,CACNA2D1,CAV1,CDH13,CLTA,CLTC,CNR1,CNR2,CTNNB1,ACE,DLG4,DNM2,DRD1,DRD2,EPOR,FGA,GABRG2,GNAI1,GNAS,GNB1,CCR10,GRIA1,GRIA2,GRIA3,GRIA4,GRIN1,GRIN2B,GRM1,GRM2,GRM5,HTR1A,HTR1F,HTR2C,HTR6,IRAK1,ITGA2B,KCNA1,KCNJ11,LAMP1,MLLT4,MMP14,P2RX7,PAK1,PFKM,PODXL,PTCH1,RPS3,SCN1A,ITSN1,SLC1A2,SLC2A1,SLC6A1,SLC6A2,SLC6A3,…
GO:0005856	0.0782463	0.17144	1.23091	50.8749	61	1260	cytoskeleton	ACTB,ACTG2,ADD1,AKT1,ALDOA,BIN1,BAG1,BUB1B,CCNB1,SEPT7,CFL1,CTNNB1,DLG4,DNM1,DYNC1H1,DYNC1I2,DNM2,GRIA2,GRIN1,GRIN2B,HIP1,HSPB1,KIF5B,KIF11,MAP3K11,MYH10,NOS1,PDE4D,PFN1,PFN2,PLK1,ROCK1,CLIP1,STX1A,TNNT1,TRAF5,TSC1,WIPF1,TUBA1A,HAP1,PRC1,SMC3,MFN2,WDR1,HDAC6,ARPC2,TUBB2C,CAP1,SIRT2,MYCBP2,EPB41L3,MACF1,NUP62,TMOD3,VPS11,BIN3,DYNLRB2,TEKT1,TLN2,LMNB2,TUBB
GO:0044430	0.0830342	0.177571	1.27673	33.7147	42	835	cytoskeletal part	ADD1,AKT1,BUB1B,CCNB1,SEPT7,CFL1,CTNNB1,DLG4,DNM1,DYNC1H1,DYNC1I2,DNM2,GRIA2,GRIN1,GRIN2B,HSPB1,KIF5B,KIF11,MAP3K11,MYH10,PDE4D,PLK1,ROCK1,CLIP1,STX1A,TNNT1,TRAF5,TSC1,TUBA1A,PRC1,SMC3,HDAC6,ARPC2,TUBB2C,CAP1,SIRT2,NUP62,VPS11,DYNLRB2,TEKT1,LMNB2,TUBB

## Sheet: GO CC - full gene set
GOCCID	P-value	FDR	Odds Ratio	Expected Count	Count	Total number	Term	HD-associated genes
GO:0005829	1.25643e-60	6.75959e-58	5.02303	57.9672	203	1039	cytosol	ACTB,ADD1,AP2A1,AP2A2,AP1B1,AP1G1,AKT1,AKT2,APAF1,APAF1,XIAP,XIAP,ARCN1,ATP6V1A,ATP6V1B2,ATP6V1E1,ATP7A,BAD,BAX,BAX,BCL2,BUB1B,CASP3,CASP3,CASP7,CASP8,CASP9,CBS,CCNB1,CCT6A,CDK5,CHUK,AP2M1,COMT,CTNNB1,CTNNB1,EIF2S3,EIF5,EPS15,FAH,FOXO3,FNTA,MTOR,MTOR,FTL,GAD2,GOT1,GOT1,GPD1,GPD1,GSK3A,GSK3A,GSK3B,GSK3B,HMGCS1,HMOX1,HSPA5,HSP90AA1,HSP90AA1,IKBKB,IDO1,INSR,EIF3E,IRAK1,JUN,KLC1,RPSA,RPSA,MAP3K1,NFAT…
GO:0032991	4.35938e-46	1.17267e-43	3.08103	138.474	305	2482	macromolecular complex	ACTB,ADD1,AP2A1,AP2A1,AP2A2,AP2A2,AP1B1,AP1G1,APOE,APOE,ARCN1,ARCN1,ATP1A1,ATP5A1,ATP5A1,ATP5B,ATP5B,ATP5B,ATP5D,ATP5F1,ATP6V1A,ATP6V1B1,ATP6V1B1,ATP6V1B2,ATP6V1E1,ATP6V0A1,BCL2,BUB1B,BUB1B,CACNA1B,CACNA1D,CACNA2D1,CASP8,CAV3,CCT6A,CDC5L,SEPT7,AP2M1,CLTA,CLTC,CREBBP,CSE1L,CSNK2A1,CSNK2B,CTNNB1,CTNNB1,DCTN1,DHX8,DLAT,DLG4,DLST,DYNC1H1,DYNC1I2,EEF1A2,EEF2,ERCC3,ERCC3,ERCC5,FGA,MTOR,MTOR,FTH1,FTL,FT…
GO:0005737	3.97696e-35	7.13201e-33	2.36663	387.526	566	6946	cytoplasm	AARS,ACACA,ACADM,ACADM,ACAT1,ACAT1,ACHE,ACTB,ACTB,ACTG2,ACTN1,ACTN2,ADD1,ADD1,ADRBK1,AP2A1,AP2A1,AP2A1,AP2A2,AP2A2,AP2A2,AP1B1,AP1B1,AP1G1,AP1G1,AP1G1,AP1G1,AHCY,AHCY,AKT1,AKT1,AKT1,AKT2,ALDOA,BIN1,AMT,AMT,SLC25A4,SLC25A4,SLC25A4,APAF1,APAF1,APAF1,XIAP,XIAP,APOE,APOE,AR,ARCN1,ARCN1,ARCN1,ARF4,RHOA,ASPH,ASPH,ATP1A1,ATP5A1,ATP5A1,ATP5A1,ATP5B,ATP5B,ATP5D,ATP5D,ATP5F1,ATP5F1,ATP6V1A,ATP6V1A,ATP6V1B1…
GO:0043234	1.84869e-32	2.48649e-30	2.78429	108.403	234	1943	protein complex	ACTB,ADD1,AP2A1,AP2A1,AP2A2,AP2A2,AP1B1,AP1G1,ARCN1,ARCN1,ATP1A1,ATP5A1,ATP5A1,ATP5B,ATP5B,ATP5B,ATP5D,ATP5F1,ATP6V1A,ATP6V1B1,ATP6V1B1,ATP6V1B2,ATP6V1E1,ATP6V0A1,BCL2,BUB1B,BUB1B,CACNA1B,CACNA1D,CACNA2D1,CASP8,CAV3,CCT6A,SEPT7,AP2M1,CLTA,CLTC,CREBBP,CSE1L,CSNK2A1,CSNK2B,CTNNB1,CTNNB1,DCTN1,DLAT,DLG4,DLST,DYNC1H1,DYNC1I2,EEF1A2,ERCC3,ERCC3,ERCC5,FGA,MTOR,MTOR,FTH1,FTL,XRCC6,XRCC6,GABRA1,GABRG2,KA…
GO:0044444	8.59218e-30	9.24518e-28	2.23761	248.216	402	4449	cytoplasmic part	ACADM,ACADM,ACAT1,ACAT1,ACHE,ACTB,ACTN1,ACTN2,ADD1,AP2A1,AP2A1,AP2A1,AP2A2,AP2A2,AP2A2,AP1B1,AP1B1,AP1G1,AP1G1,AP1G1,AHCY,AKT1,AKT2,ALDOA,AMT,SLC25A4,SLC25A4,SLC25A4,APAF1,APAF1,XIAP,XIAP,APOE,ARCN1,ARCN1,ARCN1,ARF4,ASPH,ASPH,ATP1A1,ATP5A1,ATP5A1,ATP5A1,ATP5B,ATP5B,ATP5D,ATP5D,ATP5F1,ATP5F1,ATP6V1A,ATP6V1A,ATP6V1B1,ATP6V1B2,ATP6V1B2,ATP6V1B2,ATP6V1E1,ATP6V0A1,ATP7A,ATP7A,ATP7A,BAD,BAD,BAD,BAX,BAX…
GO:0044445	2.11157e-23	1.89338e-21	8.49504	7.92237	46	142	cytosolic part	CCT6A,CTNNB1,MTOR,FTL,HSPA5,RPSA,PFKM,PIK3C2A,PIK3C3,PIK3CA,PIK3CB,PIK3R1,PIK3R2,RPL5,RPL6,RPL7,RPL7A,RPL8,RPL13,RPL18,RPL18A,RPL19,RPL22,RPL24,RPL26,RPL31,RPL39,RPLP0,RPS2,RPS3,RPS3A,RPS5,RPS10,RPS12,RPS12,RPS15,RPS16,RPS16,RPS18,RPS21,RPS21,TSC1,TSC2,IKBKG,RPL14,CCT4,CCT2,RPL35,CCT5
GO:0044446	6.29735e-23	4.83996e-21	2.0661	212.286	340	3805	intracellular organelle part	ACADM,ACAT1,ACTB,ACTN1,ACTN2,ACTN2,ADD1,AP2A1,AP2A2,AP1G1,AKT1,AKT1,SLC25A4,SLC25A4,ARCN1,ASPH,ASPH,ATF3,ATP5A1,ATP5A1,ATP5B,ATP5B,ATP5D,ATP5D,ATP5F1,ATP5F1,ATP6V1B1,ATP7A,ATP7A,BAD,BAD,BAX,BAX,BCL2,BCL2,BCL2,BCL2,BUB1B,BUB1B,BUB1B,CASP3,CASP3,CASP7,CAT,CAV1,CAV1,CBS,CCNB1,CCNB1,CDC5L,CDC5L,SEPT7,SEPT7,CFL1,CFL2,AP2M1,CLTA,CLTC,COX6C,CPT1A,CREB1,CREBBP,CS,CS,CSE1L,CSNK2A1,CTNNB1,CTNNB1,DBN1,DCTN1…
GO:0044422	9.46954e-23	6.36827e-21	2.05817	213.625	341	3829	organelle part	ACADM,ACAT1,ACTB,ACTN1,ACTN2,ACTN2,ADD1,AP2A1,AP2A2,AP1G1,AKT1,AKT1,SLC25A4,SLC25A4,ARCN1,ASPH,ASPH,ATF3,ATP5A1,ATP5A1,ATP5B,ATP5B,ATP5D,ATP5D,ATP5F1,ATP5F1,ATP6V1B1,ATP7A,ATP7A,BAD,BAD,BAX,BAX,BCL2,BCL2,BCL2,BCL2,BUB1B,BUB1B,BUB1B,CASP3,CASP3,CASP7,CAT,CAV1,CAV1,CBS,CCNB1,CCNB1,CDC5L,CDC5L,SEPT7,SEPT7,CFL1,CFL2,AP2M1,CLTA,CLTC,COX6C,CPT1A,CREB1,CREBBP,CS,CS,CSE1L,CSNK2A1,CTNNB1,CTNNB1,DBN1,DCTN1…
GO:0044424	2.40823e-22	1.43959e-20	2.13754	571.861	702	10250	intracellular part	AARS,ACACA,ACADM,ACADM,ACAT1,ACAT1,ACHE,ACHE,ACTB,ACTB,ACTB,ACTG2,ACTN1,ACTN1,ACTN2,ACTN2,ACTN2,ACTN2,ADD1,ADD1,ADD1,ADRBK1,AP2A1,AP2A1,AP2A1,AP2A2,AP2A2,AP2A2,AP1B1,AP1B1,AP1G1,AP1G1,AP1G1,AP1G1,AHCY,AHCY,AKT1,AKT1,AKT1,AKT1,AKT2,ALDOA,ALDOA,BIN1,BIN1,AMT,AMT,SLC25A4,SLC25A4,SLC25A4,APAF1,APAF1,APAF1,XIAP,XIAP,APLP2,APOE,APOE,AR,ARCN1,ARCN1,ARCN1,ARF4,RHOA,ASPH,ASPH,ATF3,ATF3,ATP1A1,ATP5A1,ATP5A…
GO:0005622	6.05611e-21	3.25819e-19	2.12191	593.954	717	10646	intracellular	AARS,ACACA,ACADM,ACADM,ACAT1,ACAT1,ACHE,ACHE,ACTB,ACTB,ACTB,ACTG2,ACTN1,ACTN1,ACTN2,ACTN2,ACTN2,ACTN2,ADD1,ADD1,ADD1,ADRBK1,AP2A1,AP2A1,AP2A1,AP2A2,AP2A2,AP2A2,AP1B1,AP1B1,AP1G1,AP1G1,AP1G1,AP1G1,AHCY,AHCY,AKT1,AKT1,AKT1,AKT1,AKT2,ALDOA,ALDOA,BIN1,BIN1,AMT,AMT,SLC25A4,SLC25A4,SLC25A4,APAF1,APAF1,APAF1,XIAP,XIAP,XIAP,APLP2,APOE,APOE,AR,ARCN1,ARCN1,ARCN1,ARF4,RHOA,ASPH,ASPH,ATF3,ATF3,ATP1A1,ATP5A1,…
GO:0044428	3.80231e-19	1.85968e-17	2.31644	92.8925	180	1665	nuclear part	ACTB,ACTN1,ACTN2,AKT1,ATF3,BCL2,BUB1B,CASP3,CASP3,CBS,CCNB1,CDC5L,CDC5L,CFL1,CFL2,CREB1,CREBBP,CSE1L,CSNK2A1,CTNNB1,DHX8,DUSP7,ERCC3,ERCC3,ERCC3,ERCC5,ERCC5,FUS,XRCC6,XRCC6,XRCC6,XRCC6,KAT2A,KAT2A,MSH6,MSH6,HDAC1,HDAC2,HIF1A,HIF1A,HMGB1,HMGB2,HMGB2,HMOX1,HNRNPA1,HNRNPA1,HSF1,DNAJB1,EIF3E,EIF3E,ITPR3,ITPR3,JUN,JUN,KIF11,IPO5,IPO5,MGMT,MSH2,MSH3,NFKB1,NHP2L1,NHP2L1,NHP2L1,NUP98,NUP98,NUP98,OGG1,OGG…
GO:0022626	2.9133e-17	1.30613e-15	10.5342	4.29593	29	77	cytosolic ribosome	FTL,RPSA,RPL5,RPL6,RPL7,RPL7A,RPL8,RPL13,RPL18,RPL18A,RPL19,RPL22,RPL24,RPL26,RPL31,RPL39,RPLP0,RPS2,RPS3,RPS3A,RPS5,RPS10,RPS12,RPS12,RPS15,RPS16,RPS16,RPS18,RPS21,RPS21,RPL14,RPL35
GO:0005623	7.53966e-17	3.12026e-15	4.43841	815.055	874	14609	cell	AARS,ACACA,ACADM,ACADM,ACAT1,ACAT1,ACCN1,ACCN1,ACCN2,ACCN2,ACHE,ACHE,ACTB,ACTB,ACTB,ACTG2,ACTN1,ACTN1,ACTN1,ACTN1,ACTN2,ACTN2,ACTN2,ACTN2,ACTN2,ADCY1,ADCY1,ADCYAP1,ADCYAP1R1,ADD1,ADD1,ADD1,ADORA1,ADORA1,ADORA2A,ADORA2B,ADORA2B,ADRBK1,ADRBK1,ADRBK1,AP2A1,AP2A1,AP2A1,AP2A2,AP2A2,AP2A2,AP1B1,AP1B1,AP1G1,AP1G1,AP1G1,AP1G1,AHCY,AHCY,AKT1,AKT1,AKT1,AKT1,AKT2,ALDOA,ALDOA,ALPL,BIN1,BIN1,AMT,AMT,SLC25A4,S…
GO:0030529	2.83301e-16	1.08868e-14	3.36644	26.1661	74	469	ribonucleoprotein complex	CDC5L,DHX8,EEF2,FTL,HNRNPA1,HNRNPA1,RPSA,RPSA,NHP2L1,NHP2L1,PLRG1,PSMA1,UPF1,RHEB,RPL5,RPL5,RPL6,RPL6,RPL7,RPL7,RPL7A,RPL7A,RPL8,RPL8,RPL13,RPL15,RPL17,RPL18,RPL18,RPL18A,RPL18A,RPL19,RPL19,RPL22,RPL22,RPL24,RPL24,RPL26,RPL26,RPL31,RPL31,RPL39,RPL39,RPLP0,RPLP0,RPS2,RPS2,RPS3,RPS3,RPS3A,RPS3A,RPS5,RPS5,RPS10,RPS10,RPS12,RPS12,RPS12,RPS15,RPS15,RPS16,RPS16,RPS16,RPS18,RPS18,RPS21,RPS21,RPS21,ATXN2…
GO:0044464	3.08626e-16	1.10694e-14	4.22222	815	873	14608	cell part	AARS,ACACA,ACADM,ACADM,ACAT1,ACAT1,ACCN1,ACCN1,ACCN2,ACCN2,ACHE,ACHE,ACTB,ACTB,ACTB,ACTG2,ACTN1,ACTN1,ACTN1,ACTN1,ACTN2,ACTN2,ACTN2,ACTN2,ACTN2,ADCY1,ADCY1,ADCYAP1,ADCYAP1R1,ADD1,ADD1,ADD1,ADORA1,ADORA1,ADORA2A,ADORA2B,ADORA2B,ADRBK1,ADRBK1,ADRBK1,AP2A1,AP2A1,AP2A1,AP2A2,AP2A2,AP2A2,AP1B1,AP1B1,AP1G1,AP1G1,AP1G1,AP1G1,AHCY,AHCY,AKT1,AKT1,AKT1,AKT1,AKT2,ALDOA,ALDOA,ALPL,BIN1,BIN1,AMT,AMT,SLC25A4,S…
GO:0005654	3.89517e-16	1.30975e-14	2.75309	42.9593	101	770	nucleoplasm	ACTB,AKT1,CASP3,CCNB1,CDC5L,CREB1,CREBBP,CSNK2A1,CTNNB1,DUSP7,ERCC3,ERCC3,ERCC3,ERCC5,ERCC5,XRCC6,XRCC6,KAT2A,KAT2A,HDAC1,HDAC2,HIF1A,HNRNPA1,EIF3E,EIF3E,ITPR3,JUN,MGMT,NFKB1,NUP98,OGG1,OGG1,PLK1,PLRG1,POLR2A,POLR2A,POLR2B,POLR2B,PPP1CA,PPP1CA,PRIM1,MAPK1,MAPK3,RAN,RPS2,RPS6KB2,RPS15,SKP1,SMARCC2,SMARCC2,SNRPB,SNRPD1,SNRPD2,SNRPD3,SNRPF,SNRPG,SSRP1,SUPT5H,TAF4,TAF4B,TAF4B,TFDP2,TP53,U2AF1,UBB,UBE…
GO:0031981	2.02392e-15	6.40512e-14	2.25954	74.7046	145	1339	nuclear lumen	ACTB,ACTN1,ACTN2,AKT1,ATF3,CASP3,CASP3,CBS,CCNB1,CDC5L,CDC5L,CFL1,CFL2,CREB1,CREBBP,CSNK2A1,CTNNB1,DUSP7,ERCC3,ERCC3,ERCC3,ERCC5,ERCC5,FUS,XRCC6,XRCC6,KAT2A,KAT2A,HDAC1,HDAC2,HIF1A,HIF1A,HMGB1,HMGB2,HMOX1,HNRNPA1,HSF1,DNAJB1,EIF3E,EIF3E,ITPR3,JUN,IPO5,MGMT,NFKB1,NHP2L1,NHP2L1,NUP98,OGG1,OGG1,PLK1,PLRG1,POLR2A,POLR2A,POLR2A,POLR2B,POLR2B,PPP1CA,PPP1CA,PRIM1,MAPK1,MAPK1,MAPK3,MAPK3,PSMC5,PSMD8,RAN,…
GO:0043233	4.91254e-15	1.4683e-13	2.10721	93.5062	169	1676	organelle lumen	ACADM,ACAT1,ACTB,ACTN1,ACTN2,AKT1,ATF3,ATP5A1,ATP5B,ATP5D,ATP5F1,CASP3,CASP3,CBS,CCNB1,CDC5L,CDC5L,CFL1,CFL2,CREB1,CREBBP,CS,CS,CSNK2A1,CTNNB1,DLAT,DLST,DUSP7,EGF,ERCC3,ERCC3,ERCC3,ERCC5,ERCC5,FGA,FUS,XRCC6,XRCC6,KAT2A,KAT2A,HDAC1,HDAC2,HIF1A,HIF1A,HMGB1,HMGB2,HMOX1,HNRNPA1,HSF1,HSPA5,HSPA9,DNAJB1,IGF1,EIF3E,EIF3E,ITPR3,JUN,IPO5,MGMT,NFKB1,NGF,NHP2L1,NHP2L1,NUP98,OGDH,OGDH,OGG1,OGG1,PDHA1,PLK1,PL…
GO:0031974	6.29519e-15	1.78253e-13	2.0917	95.2916	171	1708	membrane-enclosed lumen	ACADM,ACAT1,ACTB,ACTN1,ACTN2,AKT1,ATF3,ATP5A1,ATP5B,ATP5D,ATP5F1,CASP3,CASP3,CBS,CCNB1,CDC5L,CDC5L,CFL1,CFL2,CREB1,CREBBP,CS,CS,CSNK2A1,CTNNB1,DLAT,DLST,DUSP7,EGF,ERCC3,ERCC3,ERCC3,ERCC5,ERCC5,FGA,FUS,XRCC6,XRCC6,KAT2A,KAT2A,HDAC1,HDAC2,HIF1A,HIF1A,HMGB1,HMGB2,HMOX1,HNRNPA1,HSF1,HSPA5,HSPA9,DNAJB1,IGF1,EIF3E,EIF3E,ITPR3,JUN,IPO5,MGMT,NFKB1,NGF,NHP2L1,NHP2L1,NUP98,OGDH,OGDH,OGG1,OGG1,PDHA1,PLK1,PL…
GO:0070013	1.4557e-14	3.91584e-13	2.09377	91.5535	165	1641	intracellular organelle lumen	ACADM,ACAT1,ACTB,ACTN1,ACTN2,AKT1,ATF3,ATP5A1,ATP5B,ATP5D,ATP5F1,CASP3,CASP3,CBS,CCNB1,CDC5L,CDC5L,CFL1,CFL2,CREB1,CREBBP,CS,CS,CSNK2A1,CTNNB1,DLAT,DLST,DUSP7,ERCC3,ERCC3,ERCC3,ERCC5,ERCC5,FUS,XRCC6,XRCC6,KAT2A,KAT2A,HDAC1,HDAC2,HIF1A,HIF1A,HMGB1,HMGB2,HMOX1,HNRNPA1,HSF1,HSPA5,HSPA9,DNAJB1,EIF3E,EIF3E,ITPR3,JUN,IPO5,MGMT,NFKB1,NGF,NHP2L1,NHP2L1,NUP98,OGDH,OGDH,OGG1,OGG1,PDHA1,PLK1,PLRG1,POLR2A,PO…
GO:0044459	2.10496e-14	5.39271e-13	2.03101	101.987	178	1828	plasma membrane part	ACCN1,ACCN2,ACHE,ACTN1,ACTN2,ADCYAP1R1,ADORA1,ADORA2A,ADORA2B,AP2A1,AP2A2,SLC25A4,APOE,ATP1A1,ATP6V1A,ATP6V1B1,ATP6V1B1,ATP6V1E1,ATP7A,BCL2,CACNA1B,CACNA1D,CACNA2D1,CASP8,CAV1,CAV2,CAV3,CAV3,CDH13,CDH13,CHRM1,CHRM1,CHRM2,CHRM2,CHRM3,CHRM3,CHRM4,CHRM4,CHRM5,CHRM5,AP2M1,CLTA,CLTC,LTB4R,CNR1,CNR2,CTNNB1,CTNNB1,CTSB,ACE,DLG4,DNM2,DRD1,DRD2,DRD3,DRD3,DRD4,DRD5,EPOR,FGA,GABBR1,GABBR1,GABRA1,GABRA1,GABR…
GO:0005681	1.66961e-13	4.08294e-12	5.8192	7.36445	33	132	spliceosomal complex	CDC5L,DHX8,HNRNPA1,NHP2L1,PLRG1,RHEB,SNRPB,SNRPD1,SNRPD2,SNRPD3,SNRPF,SNRPG,U2AF1,BAT1,API5,EFTUD2,SF3B4,SLU7,PRPF8,SF3A3,SF3B2,SNW1,SNRNP200,SF3B3,SF3B1,SKIV2L2,PRPF31,PRPF19,CRNKL1,XAB2,ISY1,C19orf29,SFRS12
GO:0033279	7.83301e-12	1.7559e-10	5.6659	6.58337	29	118	ribosomal subunit	FTL,RPSA,RPL5,RPL6,RPL7,RPL7A,RPL8,RPL17,RPL18,RPL18A,RPL19,RPL22,RPL24,RPL26,RPL31,RPL39,RPLP0,RPS2,RPS3,RPS3A,RPS5,RPS10,RPS12,RPS12,RPS15,RPS16,RPS16,RPS18,RPS21,RPS21,RPL14,RPL35
GO:0045202	8.66732e-12	1.86521e-10	3.56332	15.5658	47	279	synapse	ACHE,CAV3,CDK5,CHRM1,CHRM2,CHRM3,CHRM4,CHRM5,DLG4,DLG4,DNM2,DNM2,GABBR1,GABRA1,GABRG2,GAD2,GRIA1,GRIA2,GRIA3,GRIA4,GRIN1,GRIN2A,GRIN2B,GRIN2C,GRIN2D,GRM3,GRM7,HCRT,HCRT,MYH10,P2RX1,PRKACA,PRKAR1A,RPS6KB1,ITSN1,SLC1A2,SNAP25,STX1A,VAMP1,SYN1,SYN2,SYN3,CDK5R1,SNAP29,MAGI2,TLN2,GRIN3A,GRIN3A,GRIN3B,SLC32A1,SCAMP5
GO:0031982	1.46644e-11	3.03441e-10	2.67911	30.2947	71	543	vesicle	AP2A1,AP2A1,AP2A2,AP1B1,AP1G1,AP1G1,AHCY,ALDOA,ARCN1,ARCN1,ATP1A1,ATP6V1B2,ATP6V0A1,ATP7A,BDNF,CAV2,CLTA,CLTC,CTSB,CTSD,EGF,FGA,GAD2,GNAS,GRIA2,GRIN1,GRIN2B,GRM4,HCRT,HCRT,HTT,HIP1,HSPA5,HSPA8,HSP90AA1,IGF1,ITGA2B,ITPR1,KLC1,LAMP1,LAMP2,LAMP2,MMP14,SLC11A2,PIK3C2A,RAB5A,RAN,SLC2A1,SLC18A1,SLC18A2,SOD1,SREBF1,SREBF2,STX1A,VAMP1,SYN1,SYN2,TH,VEGFA,WIPF1,YWHAE,YWHAZ,SYN3,ULK1,BECN1,AP1S2,RAB11B,AP1M…
GO:0043229	1.65883e-11	3.30537e-10	1.60147	482.316	578	8645	intracellular organelle	ACADM,ACADM,ACAT1,ACAT1,ACHE,ACHE,ACTB,ACTB,ACTG2,ACTN1,ACTN1,ACTN2,ACTN2,ACTN2,ADD1,ADD1,AP2A1,AP2A1,AP2A2,AP1B1,AP1G1,AP1G1,AHCY,AKT1,AKT1,AKT1,ALDOA,BIN1,BIN1,AMT,SLC25A4,SLC25A4,SLC25A4,APLP2,APOE,AR,ARCN1,ARCN1,ARF4,RHOA,ASPH,ASPH,ATF3,ATF3,ATP1A1,ATP5A1,ATP5A1,ATP5A1,ATP5B,ATP5B,ATP5D,ATP5D,ATP5F1,ATP5F1,ATP6V1A,ATP6V1B1,ATP6V1B2,ATP6V1B2,ATP6V1E1,ATP6V0A1,ATP7A,ATP7A,ATP7A,BAD,BAD,BAD,BAG1…
GO:0043226	1.7468e-11	3.35635e-10	1.60062	482.427	578	8647	organelle	ACADM,ACADM,ACAT1,ACAT1,ACHE,ACHE,ACTB,ACTB,ACTG2,ACTN1,ACTN1,ACTN2,ACTN2,ACTN2,ADD1,ADD1,AP2A1,AP2A1,AP2A2,AP1B1,AP1G1,AP1G1,AHCY,AKT1,AKT1,AKT1,ALDOA,BIN1,BIN1,AMT,SLC25A4,SLC25A4,SLC25A4,APLP2,APOE,AR,ARCN1,ARCN1,ARF4,RHOA,ASPH,ASPH,ATF3,ATF3,ATP1A1,ATP5A1,ATP5A1,ATP5A1,ATP5B,ATP5B,ATP5D,ATP5D,ATP5F1,ATP5F1,ATP6V1A,ATP6V1B1,ATP6V1B2,ATP6V1B2,ATP6V1E1,ATP6V0A1,ATP7A,ATP7A,ATP7A,BAD,BAD,BAD,BAG1…
GO:0031410	4.5405e-11	8.42342e-10	2.64356	29.7368	69	533	cytoplasmic vesicle	AP2A1,AP2A1,AP2A2,AP1B1,AP1G1,AP1G1,AHCY,ARCN1,ARCN1,ATP1A1,ATP6V1B2,ATP6V0A1,ATP7A,BDNF,CAV2,CLTA,CLTC,CTSB,CTSD,EGF,FGA,GAD2,GRIA2,GRIN1,GRIN2B,GRM4,HCRT,HCRT,HTT,HIP1,HSPA5,HSPA8,HSP90AA1,IGF1,ITGA2B,ITPR1,KLC1,LAMP1,LAMP2,LAMP2,MMP14,SLC11A2,PIK3C2A,RAB5A,RAN,SLC2A1,SLC18A1,SLC18A2,SOD1,SREBF1,SREBF2,STX1A,VAMP1,SYN1,SYN2,TH,VEGFA,WIPF1,YWHAE,YWHAZ,SYN3,ULK1,BECN1,AP1S2,RAB11B,AP1M2,SEC23A,CC…
GO:0005626	2.8394e-10	4.92773e-09	2.38568	36.3759	77	652	insoluble fraction	ADORA2A,ATP1A1,ATP6V1B1,BCL2,CAV3,CHRM1,CHRM2,COMT,CRYAB,CTNNB1,ACE,DLG4,DRD1,XRCC6,GNAS,GRIA1,GRIN1,GRIN2A,GRIN2B,GRIN2D,HIP1,HMOX1,HMOX1,INSR,ITPR2,ITPR2,ITPR3,KCNJ11,LAMP1,LAMP2,OPRD1,P2RX1,PDE4A,PDE4B,PDE4D,PRKAR2A,PRKCA,PRKCE,PRKCZ,PSEN1,PTGS2,RPL7A,RPS6KB1,ITSN1,SLC1A1,SLC1A2,SLC1A3,SLC2A1,SLC6A1,SLC6A2,SLC6A9,SLC18A1,SLC18A2,SLC20A2,SNAP25,VAMP1,TP53,TSC1,TSC2,VCP,VDAC3,ULK1,AIP,SNAP29,PTG…
GO:0000267	3.30298e-10	5.55313e-09	2.20685	46.3068	91	830	cell fraction	AARS,ACTB,ADCYAP1,ADORA2A,ADRBK1,ATP1A1,ATP6V1B1,BCL2,CAV3,CHRM1,CHRM2,COMT,CRYAB,CTNNB1,CTSB,ACE,DLG4,DRD1,EPRS,XRCC6,GNAS,GPD1,GRK5,GRIA1,GRIN1,GRIN2A,GRIN2B,GRIN2D,HTT,HIP1,HMGCS1,HMOX1,HMOX1,INSR,ITPR2,ITPR2,ITPR3,KCNJ11,LAMP1,LAMP2,OPRD1,P2RX1,PDE4A,PDE4B,PDE4D,PFKM,PRKAR2A,PRKCA,PRKCE,PRKCZ,PSEN1,PTGS2,RPL7A,RPS6KB1,ITSN1,SLC1A1,SLC1A2,SLC1A3,SLC2A1,SLC6A1,SLC6A2,SLC6A9,SLC18A1,SLC18A2,SLC2…
GO:0005886	1.01433e-09	1.65366e-08	1.59694	195.828	271	3510	plasma membrane	ACCN1,ACCN1,ACCN2,ACCN2,ACHE,ACTN1,ACTN2,ADCYAP1R1,ADD1,ADORA1,ADORA1,ADORA2A,ADORA2B,ADORA2B,AP2A1,AP2A1,AP2A2,AP2A2,AP2A2,AKT1,AKT1,ALPL,SLC25A4,APLP2,APOE,APOE,ARF4,RHOA,ATP1A1,ATP5A1,ATP5B,ATP6V1A,ATP6V1A,ATP6V1B1,ATP6V1B1,ATP6V1B2,ATP6V1E1,ATP6V0A1,ATP7A,BCL2,DAGLA,CACNA1B,CACNA1B,CACNA1D,CACNA2D1,CAPN1,CAPN2,CASP3,CASP8,CAV1,CAV1,CAV2,CAV3,CAV3,CDH13,CDH13,CHRM1,CHRM1,CHRM2,CHRM2,CHRM3,CHRM…
GO:0005887	1.38752e-09	2.19554e-08	1.96589	64.7737	114	1161	integral to plasma membrane	ACCN1,ACCN2,ADCYAP1R1,ADORA1,ADORA2A,ADORA2B,SLC25A4,ATP1A1,ATP6V1A,CAV2,CHRM1,CHRM2,CHRM3,CHRM4,CHRM5,LTB4R,CNR1,CNR2,DLG4,DRD1,DRD2,DRD3,DRD3,DRD4,DRD5,EPOR,GABBR1,GABRA1,GABRG2,GNRHR,CCR10,LPAR4,MCHR1,GRIA1,GRIN1,GRIN2A,GRIN2A,GRIN2B,GRIN2B,GRIN2C,GRM1,GRM2,GRM3,GRM4,GRM5,GRM6,GRM7,GRM8,HCRTR1,HCRTR2,HTR1A,HTR1B,HTR1F,HTR6,HTR7,IL6R,IL6ST,INSR,IRAK1,ITGA2B,ITPR3,KCNA1,KCNJ11,KDR,LAMP1,LIFR,MFI…
GO:0043005	2.34647e-09	3.50668e-08	3.89064	9.76348	32	175	neuron projection	ACTN2,APOE,ATP7A,CDH13,CDK5,CNR2,DBN1,DRD2,GRIA2,GRIN1,GRIN2A,GRIN2B,GRM3,GSK3B,HTT,KIF5B,KLC1,MYH10,NOS1,P2RX3,PPP1CA,SLC1A2,SLC6A1,SNAP25,SOD1,TAC1,TH,UCHL1,ULK1,CDK5R1,MYCBP2,GRIN3A
GO:0005624	2.97047e-09	4.31922e-08	2.3006	35.4833	73	636	membrane fraction	ADORA2A,ATP1A1,ATP6V1B1,BCL2,CAV3,CHRM1,CHRM2,COMT,CTNNB1,ACE,DLG4,DRD1,XRCC6,GNAS,GRIA1,GRIN1,GRIN2A,GRIN2B,GRIN2D,HIP1,HMOX1,HMOX1,INSR,ITPR2,ITPR2,ITPR3,KCNJ11,LAMP1,LAMP2,OPRD1,P2RX1,PDE4A,PRKAR2A,PRKCA,PRKCE,PRKCZ,PSEN1,PTGS2,RPL7A,RPS6KB1,ITSN1,SLC1A1,SLC1A2,SLC1A3,SLC2A1,SLC6A1,SLC6A2,SLC6A9,SLC18A1,SLC18A2,SLC20A2,SNAP25,VAMP1,TSC1,TSC2,VCP,VDAC3,ULK1,AIP,SNAP29,PTGES,PTGES,MAGI2,DGCR2,PP…
GO:0043227	4.20121e-09	5.94803e-08	1.49273	427.919	512	7670	membrane-bounded organelle	ACADM,ACADM,ACAT1,ACAT1,ACHE,ACHE,ACTB,ACTN1,ACTN2,ADD1,AP2A1,AP2A1,AP2A2,AP1B1,AP1G1,AP1G1,AHCY,AKT1,AKT1,ALDOA,BIN1,AMT,SLC25A4,SLC25A4,SLC25A4,APLP2,APOE,AR,ARCN1,ARCN1,ARF4,RHOA,ASPH,ASPH,ATF3,ATF3,ATP1A1,ATP5A1,ATP5A1,ATP5A1,ATP5B,ATP5B,ATP5D,ATP5D,ATP5F1,ATP5F1,ATP6V1A,ATP6V1B1,ATP6V1B2,ATP6V1B2,ATP6V1E1,ATP6V0A1,ATP7A,ATP7A,ATP7A,BAD,BAD,BAD,BAG1,BAX,BAX,BCL2,BCL2,BCL2,BCL2,BDNF,BUB1B,BUB1…
GO:0031226	4.749e-09	6.55118e-08	1.91663	66.1685	114	1186	intrinsic to plasma membrane	ACCN1,ACCN2,ADCYAP1R1,ADORA1,ADORA2A,ADORA2B,SLC25A4,ATP1A1,ATP6V1A,CAV2,CHRM1,CHRM2,CHRM3,CHRM4,CHRM5,LTB4R,CNR1,CNR2,DLG4,DRD1,DRD2,DRD3,DRD3,DRD4,DRD5,EPOR,GABBR1,GABRA1,GABRG2,GNRHR,CCR10,LPAR4,MCHR1,GRIA1,GRIN1,GRIN2A,GRIN2A,GRIN2B,GRIN2B,GRIN2C,GRM1,GRM2,GRM3,GRM4,GRM5,GRM6,GRM7,GRM8,HCRTR1,HCRTR2,HTR1A,HTR1B,HTR1F,HTR6,HTR7,IL6R,IL6ST,INSR,IRAK1,ITGA2B,ITPR3,KCNA1,KCNJ11,KDR,LAMP1,LIFR,MFI…
GO:0044451	4.95359e-09	6.66258e-08	2.53531	25.7198	58	461	nucleoplasm part	ACTB,CDC5L,CREBBP,CSNK2A1,CTNNB1,ERCC3,ERCC3,ERCC5,XRCC6,KAT2A,KAT2A,HDAC1,HDAC2,HIF1A,EIF3E,JUN,PLRG1,POLR2A,POLR2B,PPP1CA,SMARCC2,TAF4,TAF4B,TFDP2,TP53,U2AF1,UBE2I,SUMO1,SUMO1,TFEB,TRRAP,TRRAP,EDF1,HDAC3,MED23,HDAC9,HDAC4,HDAC6,HDAC5,HDAC5,SLU7,PRPF8,PPARGC1A,SF3A3,SIRT1,SF3B1,INTS7,SIN3A,PRPF31,LEF1,CRNKL1,HDAC7,TAF9B,PAF1,INTS8,INTS9,HDAC8,INTS2,HDAC11,INTS5,HDAC10,INTS4,NPAS4
GO:0043231	1.82658e-08	2.28535e-07	1.4665	427.585	508	7664	intracellular membrane-bounded organelle	ACADM,ACADM,ACAT1,ACAT1,ACHE,ACHE,ACTB,ACTN1,ACTN2,ADD1,AP2A1,AP2A1,AP2A2,AP1B1,AP1G1,AP1G1,AHCY,AKT1,AKT1,BIN1,AMT,SLC25A4,SLC25A4,SLC25A4,APLP2,APOE,AR,ARCN1,ARCN1,ARF4,RHOA,ASPH,ASPH,ATF3,ATF3,ATP1A1,ATP5A1,ATP5A1,ATP5A1,ATP5B,ATP5B,ATP5D,ATP5D,ATP5F1,ATP5F1,ATP6V1A,ATP6V1B1,ATP6V1B2,ATP6V1B2,ATP6V1E1,ATP6V0A1,ATP7A,ATP7A,ATP7A,BAD,BAD,BAD,BAG1,BAX,BAX,BCL2,BCL2,BCL2,BCL2,BDNF,BUB1B,BUB1B,CASP…
GO:0031988	2.45183e-08	2.86757e-07	2.52098	23.5439	53	422	membrane-bounded vesicle	AP2A1,AP2A2,AP1G1,AHCY,ALDOA,ARCN1,ATP1A1,ATP6V1B2,ATP6V0A1,ATP7A,BDNF,CAV2,CLTA,CLTC,CTSB,CTSD,EGF,FGA,GRIA2,GRIN1,GRIN2B,HCRT,HTT,HIP1,HSPA5,HSPA8,HSP90AA1,IGF1,ITGA2B,ITPR1,LAMP1,LAMP2,LAMP2,MMP14,PIK3C2A,RAB5A,RAN,SLC2A1,STX1A,SYN1,SYN2,TH,VEGFA,YWHAE,YWHAZ,SYN3,ULK1,BECN1,AP1S2,RAB11B,SEC23A,CCT4,EPN2,CHMP4A
GO:0016023	3.59663e-08	4.03122e-07	2.51233	23.1534	52	415	cytoplasmic membrane-bounded vesicle	AP2A1,AP2A2,AP1G1,AHCY,ARCN1,ATP1A1,ATP6V1B2,ATP6V0A1,ATP7A,BDNF,CAV2,CLTA,CLTC,CTSB,CTSD,EGF,FGA,GRIA2,GRIN1,GRIN2B,HCRT,HTT,HIP1,HSPA5,HSPA8,HSP90AA1,IGF1,ITGA2B,ITPR1,LAMP1,LAMP2,LAMP2,MMP14,PIK3C2A,RAB5A,RAN,SLC2A1,STX1A,SYN1,SYN2,TH,VEGFA,YWHAE,YWHAZ,SYN3,ULK1,BECN1,AP1S2,RAB11B,SEC23A,CCT4,EPN2,CHMP4A
GO:0005840	4.03055e-08	4.42538e-07	3.3877	10.9351	32	196	ribosome	FTL,RPSA,RPSA,RPL5,RPL5,RPL6,RPL6,RPL7,RPL7,RPL7A,RPL7A,RPL8,RPL8,RPL13,RPL15,RPL17,RPL18,RPL18,RPL18A,RPL18A,RPL19,RPL19,RPL22,RPL22,RPL24,RPL24,RPL26,RPL26,RPL31,RPL31,RPL39,RPL39,RPLP0,RPLP0,RPS2,RPS2,RPS3,RPS3,RPS3A,RPS3A,RPS5,RPS5,RPS10,RPS10,RPS12,RPS12,RPS12,RPS15,RPS15,RPS16,RPS16,RPS16,RPS18,RPS18,RPS21,RPS21,RPS21,RPL14,RPL14,RPL23,RPL35,RPL35
GO:0042995	9.56239e-08	9.89339e-07	2.34049	26.5567	56	476	cell projection	ACTN1,ACTN2,ACTN2,AKT1,APOE,ATP7A,CDH13,CDK5,CDK5,CNR2,CTNNB1,DBN1,DRD2,GNAS,GNB1,MCHR1,GRIA2,GRIN1,GRIN2A,GRIN2B,GRM3,GSK3B,HTT,HIF1A,ITPR3,KIF5B,KLC1,RAB8A,MYH10,NOS1,P2RX3,P2RX7,PIK3CA,PPP1CA,RAB5A,RPS3,ITSN1,SLC1A2,SLC1A3,SLC6A1,SNAP25,SOD1,TAC1,TH,TSC1,UCHL1,ULK1,CDK5R1,ARPC2,MYCBP2,ARFIP2,NRBP1,TRPM7,IFT57,IFT57,TLN2,SLC22A12,SLC22A12,GRIN3A,PROM2
GO:0044456	2.55182e-07	2.45157e-06	3.2283	10.6561	30	191	synapse part	CHRM1,CHRM2,CHRM3,CHRM4,CHRM5,DLG4,DLG4,DNM2,DNM2,GABBR1,GABRA1,GABRG2,GRIA1,GRIA2,GRIA3,GRIA4,GRIN1,GRIN2A,GRIN2B,GRIN2C,GRIN2D,GRM3,GRM7,HCRT,P2RX1,SLC1A2,STX1A,SYN1,SYN2,SYN3,GRIN3A,GRIN3B
GO:0043228	6.40573e-07	5.76975e-06	1.54239	133.23	186	2388	non-membrane-bounded organelle	ACTB,ACTG2,ACTN1,ACTN1,ACTN2,ACTN2,ACTN2,ADD1,ADD1,AKT1,AKT1,ALDOA,BIN1,RHOA,ATF3,BAG1,BUB1B,BUB1B,CASP3,CASP8,CBS,CCNB1,CDC5L,SEPT7,SEPT7,CFL1,CFL2,CSNK2A1,CTNNB1,CTNNB1,DAPK1,DBN1,DCTN1,DCTN1,DLG4,DLG4,DNM1,DYNC1H1,DYNC1H1,DYNC1I2,DNM2,FAAH,FTL,FUS,XRCC6,XRCC6,GRIA2,GRIN1,GRIN2A,GRIN2B,GRM3,MSH6,HDAC1,HDAC2,HDAC2,HIF1A,HIP1,HMGB1,HMGB2,HMGB2,HMOX1,HNRNPA1,HSF1,HSPB1,HSPB1,DNAJB1,EIF3E,ITPR3,JAK…
GO:0043232	6.40573e-07	5.76975e-06	1.54239	133.23	186	2388	intracellular non-membrane-bounded organelle	ACTB,ACTG2,ACTN1,ACTN1,ACTN2,ACTN2,ACTN2,ADD1,ADD1,AKT1,AKT1,ALDOA,BIN1,RHOA,ATF3,BAG1,BUB1B,BUB1B,CASP3,CASP8,CBS,CCNB1,CDC5L,SEPT7,SEPT7,CFL1,CFL2,CSNK2A1,CTNNB1,CTNNB1,DAPK1,DBN1,DCTN1,DCTN1,DLG4,DLG4,DNM1,DYNC1H1,DYNC1H1,DYNC1I2,DNM2,FAAH,FTL,FUS,XRCC6,XRCC6,GRIA2,GRIN1,GRIN2A,GRIN2B,GRM3,MSH6,HDAC1,HDAC2,HDAC2,HIF1A,HIP1,HMGB1,HMGB2,HMGB2,HMOX1,HNRNPA1,HSF1,HSPB1,HSPB1,DNAJB1,EIF3E,ITPR3,JAK…
GO:0012505	6.43466e-07	5.76975e-06	2.0473	35.3159	66	633	endomembrane system	AP2A1,AP2A2,AP2A2,ARCN1,ASPH,ASPH,BAX,BCL2,BCL2,CASP7,CAV1,CAV1,AP2M1,CLTA,CLTC,CSE1L,EPS15,MTOR,GNAS,GRIA2,HIP1,HMGCR,HMGCR,HSPA5,ITGA2B,ITPR1,ITPR2,ITPR3,IPO5,LAMP2,LAMP2,SLC11A2,NUP98,NUP98,PSEN1,PSEN1,RAN,RANBP2,SREBF1,STIM1,STX1A,SYN2,TH,SUMO1,SUMO1,SYN3,ULK1,GBF1,AP1S2,PTGES,NUP155,SNAP91,NUP153,DHRS2,NUTF2,SEC23A,SPTLC1,AAK1,NUP160,NUP160,SIRT1,NUP62,NUP62,HTRA2,SPCS1,SPCS1,CHMP4A,EPN1,NRB…
GO:0048471	2.21306e-06	1.92036e-05	2.80956	12.3857	31	222	perinuclear region of cytoplasm	ACHE,AP1G1,ATP7A,CAV1,CAV2,GAPDH,HCRT,HMGB2,HSPA5,KIF5B,NOS1,NOS2,SLC11A2,P2RX4,PAK2,PARK2,ATXN2,SNAP25,TLR4,TSC2,MMP23B,CDK5R1,MAPK8IP1,DNAJB6,OPTN,SEC23A,GTPBP4,UPF2,VPS4A,NRBP1,UBQLN1
GO:0005634	2.50941e-06	2.14295e-05	1.39368	274.326	337	4917	nucleus	ACHE,ACTB,ACTN1,ACTN2,ADD1,AKT1,AKT1,BIN1,APLP2,AR,RHOA,ATF3,ATF3,BAG1,BCL2,BUB1B,BUB1B,CASP3,CASP3,CASP8,CBS,CCNB1,CCNB1,CDC5L,CDC5L,CDC5L,SEPT7,CDK5,CFL1,CFL1,CFL2,CHAT,CHUK,CREB1,CREB1,CREBBP,CREBBP,CSE1L,CSE1L,CSNK2A1,CSNK2A1,CSRP2,CTNNB1,CTNNB1,DAPK3,DHX8,DRD1,RCAN1,DUSP5,DUSP7,EEF1A2,EN1,ERCC3,ERCC3,ERCC3,ERCC5,ERCC5,FEN1,FOXO3,FRK,FUS,FUS,XRCC6,XRCC6,XRCC6,XRCC6,KAT2A,KAT2A,SFN,GRLF1,GSK3B…
GO:0031090	5.14969e-05	0.00033787	1.66563	51.4954	80	923	organelle membrane	AP2A1,AP2A2,SLC25A4,SLC25A4,ARCN1,ASPH,ASPH,ATP5A1,ATP5B,ATP5B,ATP5D,ATP5F1,ATP6V1B1,BAD,BAD,BAX,BAX,BCL2,BCL2,BCL2,BCL2,CASP7,CAT,CAV1,CAV1,AP2M1,CLTA,CLTC,COX6C,CPT1A,FAAH,MTOR,GNAS,GRIA2,HIP1,HMGCR,HMGCR,HSPA5,INSR,ITGA2B,ITPR1,ITPR1,ITPR2,ITPR3,LAMP2,LAMP2,MAOA,MAOB,NDUFB10,NDUFB10,NDUFV1,NDUFV1,SLC11A2,OGDH,PEX6,PSEN1,PSEN1,SDHA,SDHA,SDHA,SDHB,SDHB,SREBF1,STIM1,STX1A,VAMP1,SYN2,TH,SUMO1,UCP2…
GO:0030054	0.000113423	0.000685633	1.89245	26.6682	47	478	cell junction	ACHE,ACTN1,ACTN2,CHRM1,CHRM2,CHRM3,CHRM4,CHRM5,CTNNB1,DLG4,DNM2,GABBR1,GABRA1,GABRG2,GAD2,GRIA1,GRIA2,GRIA3,GRIA4,GRIN1,GRIN2A,GRIN2B,GRIN2C,GRIN2D,HCRT,MLLT4,MLLT4,P2RX4,PAK1,RPS6KB1,ITSN1,SNAP25,VAMP1,SYN1,SYN2,MLF2,SYN3,SNAP29,MAGI2,ARPC2,PDZD2,EPB41L3,ARHGAP17,TLN2,TLN2,PANX3,GRIN3A,GRIN3B,SCAMP5
GO:0005768	0.000144667	0.000827985	2.20065	15.2868	31	274	endosome	ATP6V1E1,ATP7A,ACE,EPS15,FPR1,INSR,INSR,LAMP1,LAMP2,NGF,SLC11A2,SLC11A2,NTRK1,PRKCZ,RAB5A,CLIP1,SH3GL3,TSG101,RAB11A,SQSTM1,VPS4B,NISCH,RPS6KC1,VPS4A,VPS4A,CHMP4A,VPS28,VPS24,VPS53,VPS11,MCOLN1,VPS33A,CHMP4B,SCAMP5,SCAMP5
GO:0031975	0.000156789	0.000878674	1.79203	31.6337	53	567	envelope	SLC25A4,SLC25A4,ATP5A1,ATP5B,ATP5B,ATP5D,ATP5F1,BAD,BAD,BAX,BAX,BCL2,BCL2,BCL2,CASP7,COX6C,CPT1A,CSE1L,MTOR,ITPR3,IPO5,MAOA,MAOB,MAOB,NDUFB10,NDUFB10,NDUFV1,NDUFV1,NUP98,NUP98,OGDH,P2RX1,PSEN1,PSEN1,RAN,RANBP2,SDHA,SDHA,SDHA,SDHB,SDHB,SREBF1,VAMP1,SUMO1,SUMO1,UCP2,UQCRB,VDAC2,VDAC3,VDAC3,KMO,SLC25A14,PTGES,NUP155,MFN2,NUP153,DHRS2,NUTF2,ATP5H,AFG3L2,NUP160,NUP160,SIRT1,NUP62,NUP62,HTRA2,ADAP2,TOM…
GO:0031967	0.000263538	0.00145197	1.75967	31.5221	52	565	organelle envelope	SLC25A4,SLC25A4,ATP5A1,ATP5B,ATP5B,ATP5D,ATP5F1,BAD,BAD,BAX,BAX,BCL2,BCL2,BCL2,CASP7,COX6C,CPT1A,CSE1L,MTOR,ITPR3,IPO5,MAOA,MAOB,MAOB,NDUFB10,NDUFB10,NDUFV1,NDUFV1,NUP98,NUP98,OGDH,PSEN1,PSEN1,RAN,RANBP2,SDHA,SDHA,SDHA,SDHB,SDHB,SREBF1,VAMP1,SUMO1,SUMO1,UCP2,UQCRB,VDAC2,VDAC3,VDAC3,KMO,SLC25A14,PTGES,NUP155,MFN2,NUP153,DHRS2,NUTF2,ATP5H,AFG3L2,NUP160,NUP160,SIRT1,NUP62,NUP62,HTRA2,ADAP2,TOMM22,TO…
GO:0005730	0.000822642	0.00407839	1.61822	37.9381	58	680	nucleolus	ACTN1,ACTN2,ATF3,CASP3,CBS,CDC5L,FUS,HIF1A,HMGB1,HMGB2,HMOX1,HNRNPA1,HSF1,DNAJB1,ITPR3,IPO5,NHP2L1,NHP2L1,POLR2A,MAPK1,MAPK3,PSMC5,PSMD8,RPL5,RPS2,RPS3A,SMARCC2,SNRPD3,SP1,TAF4,TP53,TSG101,UCHL1,VCP,WIPF1,RDBP,RRP1,BUB3,SETDB1,RCL1,CCT2,RPL35,SNW1,CCT5,ACIN1,WDR43,RRS1,SIRT1,PES1,SKIV2L2,GTPBP4,NUP62,NOL11,SIN3A,LEF1,NLK,BXDC2,ISY1,SYVN1
GO:0005794	0.00621575	0.0242517	1.44091	44.9678	62	806	Golgi apparatus	ACHE,AP2A1,AP2A1,AP1B1,AP1G1,APOE,ARCN1,ARCN1,ARF4,ATP6V1B2,ATP7A,ATP7A,CAV1,CAV1,CAV1,CAV2,CAV3,CLTA,CLTC,DYNC1H1,MTOR,GAD2,GLUL,GNAS,HTT,HIP1,NGF,SLC11A2,OPRM1,PAK1,PARK2,PIK3C2A,MAP2K1,PRNP,PSEN1,PSEN2,RAB1A,ROCK1,ATXN2,SREBF1,SREBF2,SYN1,TSC2,FZD5,BECN1,GBF1,GBF1,RAB11A,NAPA,AP1S2,B4GALT6,SETDB1,AP1M2,DNM1L,ARPC2,RASGRP1,OPTN,MSLN,SEC23A,STIP1,SCFD1,ZDHHC17,PITPNB,PLCE1,IFT57,VPS53,RAB20,SCAM…
GO:0005694	0.00659095	0.0249713	1.62991	22.5397	35	404	chromosome	BUB1B,SEPT7,CSNK2A1,XRCC6,XRCC6,MSH6,HDAC1,HDAC2,HDAC2,HMGB1,HMGB2,HMGB2,EIF3E,JUN,JUND,NUP98,PRIM1,PSEN1,RAN,UPF1,CLIP1,SMARCA4,SMARCC2,SUMO3,SSRP1,TP53,UBE2A,UBE2I,HMGA2,SMC3,SMC3,SMC3,BUB3,SETDB1,SUPT16H,NUP160,SIN3A,SIN3A,HDAC8,BARX1,NUP107
GO:0005740	0.0148694	0.0516111	1.56308	21.3681	32	383	mitochondrial envelope	SLC25A4,SLC25A4,ATP5A1,ATP5B,ATP5B,ATP5D,ATP5F1,BAD,BAD,BAX,BAX,BCL2,BCL2,BCL2,CASP7,COX6C,CPT1A,MTOR,MAOA,MAOB,MAOB,NDUFB10,NDUFB10,NDUFV1,NDUFV1,OGDH,SDHA,SDHA,SDHA,SDHB,SDHB,VAMP1,UCP2,UQCRB,VDAC2,VDAC3,VDAC3,KMO,SLC25A14,MFN2,ATP5H,AFG3L2,HTRA2,ADAP2,TOMM22,TOMM22
GO:0031966	0.0198355	0.0662825	1.54765	20.1965	30	362	mitochondrial membrane	SLC25A4,SLC25A4,ATP5A1,ATP5B,ATP5B,ATP5D,ATP5F1,BAD,BAD,BAX,BCL2,BCL2,BCL2,CASP7,COX6C,CPT1A,MTOR,MAOA,MAOB,NDUFB10,NDUFB10,NDUFV1,NDUFV1,OGDH,SDHA,SDHA,SDHA,SDHB,SDHB,VAMP1,UCP2,UQCRB,VDAC2,VDAC3,VDAC3,KMO,SLC25A14,MFN2,ATP5H,AFG3L2,TOMM22,TOMM22
GO:0044429	0.027548	0.0844476	1.40459	30.9642	42	555	mitochondrial part	ACADM,ACAT1,SLC25A4,SLC25A4,ATP5A1,ATP5A1,ATP5B,ATP5B,ATP5D,ATP5D,ATP5F1,ATP5F1,BAD,BAD,BAX,BAX,BCL2,BCL2,BCL2,CASP7,COX6C,CPT1A,CS,CS,DLAT,DLST,MTOR,HSPA9,MAOA,MAOB,MAOB,NDUFB10,NDUFB10,NDUFV1,NDUFV1,OGDH,OGDH,OGDH,PDHA1,SDHA,SDHA,SDHA,SDHB,SDHB,SOD1,VAMP1,UCP2,UQCRB,VDAC2,VDAC2,VDAC3,VDAC3,KMO,SLC25A14,MFN2,PPIF,ATP5H,AFG3L2,SIRT3,HTRA2,ADAP2,TOMM22,TOMM22
GO:0044427	0.0300437	0.090299	1.5239	18.4111	27	330	chromosomal part	BUB1B,SEPT7,CSNK2A1,XRCC6,MSH6,HDAC1,HDAC2,HDAC2,EIF3E,JUND,NUP98,PRIM1,PSEN1,RAN,UPF1,CLIP1,SMARCA4,SMARCC2,SUMO3,TP53,UBE2A,UBE2I,HMGA2,SMC3,SMC3,SMC3,BUB3,NUP160,SIN3A,SIN3A,NUP107
GO:0005739	0.048858	0.131073	1.25543	56.5724	69	1014	mitochondrion	ACADM,ACADM,ACAT1,ACAT1,AMT,SLC25A4,SLC25A4,SLC25A4,ATP5A1,ATP5A1,ATP5A1,ATP5B,ATP5B,ATP5D,ATP5D,ATP5F1,ATP5F1,ATP6V1A,BAD,BAD,BAD,BAX,BAX,BCL2,BCL2,BCL2,CASP3,CASP7,CASP8,CAT,AP2M1,COX6C,CPT1A,CPT1A,CS,CS,CS,CTSB,CTSD,DLAT,DLAT,DLST,DLST,FEN1,MTOR,GLUL,HSPA2,HSPA9,HSPA9,KCNJ11,MAOA,MAOB,MAOB,NDUFB10,NDUFB10,NDUFV1,NDUFV1,NDUFV1,OGDH,OGDH,OGDH,OGG1,PDHA1,PDHA1,PRKACA,PRKCA,PSEN1,SDHA,SDHA,SDHA,SD…
GO:0005856	0.0781894	0.170307	1.19605	70.2971	82	1260	cytoskeleton	ACTB,ACTG2,ACTN1,ACTN2,ACTN2,ADD1,ADD1,AKT1,AKT1,ALDOA,BIN1,RHOA,BAG1,BUB1B,CASP8,CCNB1,SEPT7,SEPT7,CFL1,CFL2,CTNNB1,CTNNB1,DAPK1,DBN1,DCTN1,DCTN1,DLG4,DLG4,DNM1,DYNC1H1,DYNC1H1,DYNC1I2,DNM2,FAAH,GRIA2,GRIN1,GRIN2A,GRIN2B,GRM3,HIP1,HSPB1,HSPB1,JAK1,JAK2,JAK3,KIF5B,KIF5B,KLC1,KLC1,KIF11,KIF11,MAP3K11,MYO1F,MYO1F,MYH10,MYH10,MYH10,NOS1,NOS2,PDE4D,PFN1,PFN2,PLK1,MAPK1,MAPK3,ROCK1,CLIP1,CLIP1,STX1A,T…
GO:0015630	0.102645	0.212213	1.28383	27.1146	34	486	microtubule cytoskeleton	AKT1,BUB1B,CCNB1,SEPT7,CTNNB1,DCTN1,DCTN1,DNM1,DYNC1H1,DYNC1H1,DYNC1I2,DNM2,HSPB1,KIF5B,KIF5B,KLC1,KLC1,KIF11,KIF11,MAP3K11,MYH10,PDE4D,PLK1,ROCK1,CLIP1,TRAF5,TUBA1A,PRC1,SMC3,MFN2,HDAC6,TUBB2C,SIRT2,SIRT2,MYCBP2,NUP62,IFT57,DYNLRB2,DYNLRB2,TEKT1,TUBB
GO:0016020	0.12108	0.231242	1.08672	395.616	413	7091	membrane	ACCN1,ACCN1,ACCN2,ACCN2,ACHE,ACTN1,ACTN2,ADCY1,ADCY1,ADCYAP1R1,ADD1,ADORA1,ADORA1,ADORA2A,ADORA2B,ADORA2B,ADRBK1,AP2A1,AP2A1,AP2A1,AP2A2,AP2A2,AP2A2,AP1B1,AP1G1,AKT1,AKT1,ALPL,SLC25A4,SLC25A4,SLC25A4,APLP2,APLP2,APOE,APOE,ARCN1,ARCN1,ARF4,RHOA,ASPH,ASPH,ATP1A1,ATP1A1,ATP1A1,ATP5A1,ATP5A1,ATP5B,ATP5B,ATP5B,ATP5D,ATP5D,ATP5F1,ATP6V1A,ATP6V1A,ATP6V1A,ATP6V1B1,ATP6V1B1,ATP6V1B1,ATP6V1B2,ATP6V1B2,ATP6…
