# Supplementary material for: Huntington's Disease and its therapeutic target genes: a global functional profile based on the HD Research Crossroads database
Source: BMC Neurol. 2012 Jun 28;12:47. doi: 10.1186/1471-2377-12-47 (PMC3492045; doi:10.1186/1471-2377-12-47)
Supplement: Additional file 4 — Enriched molecular functions. Excel file with tables of molecular function categories enriched in: (A) filtered set of HD-relevant genes; and (B) the full set of genes curated in HD Crossroads; statistical significance is given for each category. Format and filtering criteria are the same as for table S2A. [file 1471-2377-12-47-S4.xls]

## Sheet: GO MF - filtered gene set 
GOMFID	P-value	FDR	Odds Ratio	Expected Count	Count	Total number	Term	HD-associated genes	gene.symbol
GO:0005515	5.28532e-48	4.88364e-45	3.51266	330.673	509	7636	protein binding	ACACA,ACAT1,ACCN1,ACCN2,ACTB,ACTG2,ADCY1,ADCYAP1,ADD1,AP2A2,AP1B1,AP1G1,AHCY,AKT1,AKT2,ALDOA,BIN1,SLC25A4,APAF1,XIAP,APOE,ARCN1,ATF3,ATP1A1,ATP5A1,ATP5B,ATP5F1,ATP6V1E1,ATP7A,BAG1,BCL2,BDNF,BUB1B,CAPN1,CAPN2,CASP1,CASP2,CASP3,CASP6,CASP7,CAT,CAV1,CCNB1,CCT6A,CDC5L,SEPT7,CDH13,CDK5,CFL1,CHUK,CLTA,CLTC,CNTF,CREB1,CREBBP,CRYAB,CSE1L,CSNK2A1,CSNK2B,CTNNB1,CTSL1,ACE,DLG4,DNM1,DYNC1H1,DYNC1I2,DNM2,DRD1…
GO:0000166	7.08254e-17	3.27214e-14	2.23917	95.1833	175	2198	nucleotide binding	AARS,ACACA,ACTB,ACTG2,ADCY1,AKT1,AKT2,APAF1,ARF4,ATP1A1,ATP5A1,ATP5B,ATP5D,ATP6V1A,ATP7A,BUB1B,CAT,CCT6A,SEPT7,CDK5,CHUK,CSNK2A1,DHX8,DNM1,DYNC1H1,DNM2,EEF1A2,EEF2,EIF2S3,EIF5,ERCC3,FRK,MTOR,XRCC6,GAPDH,GNAI1,GNAS,GPD1,GSK3B,GSPT1,UBE2K,HMGCR,HNRNPA1,HSPA2,HSPA4,HSPA5,HSPA8,HSPA9,HSP90AA1,IKBKB,IRAK1,ITPKA,KCNJ11,KIF5B,KIF11,MAP3K1,MAP3K5,MAP3K9,MAP3K10,MAP3K11,MSH2,MSH3,MYH10,NDUFV1,NOS1,NSF,P2R…
GO:0032553	3.24169e-16	7.48831e-14	2.31324	78.2945	151	1808	ribonucleotide binding	AARS,ACACA,ACTB,ACTG2,ADCY1,AKT1,AKT2,APAF1,ARF4,ATP1A1,ATP5A1,ATP5B,ATP5D,ATP6V1A,ATP7A,BUB1B,CCT6A,SEPT7,CDK5,CHUK,CSNK2A1,DHX8,DNM1,DYNC1H1,DNM2,EEF1A2,EEF2,EIF2S3,EIF5,ERCC3,FRK,MTOR,XRCC6,GNAI1,GNAS,GSK3B,GSPT1,UBE2K,HSPA2,HSPA4,HSPA5,HSPA8,HSPA9,HSP90AA1,IKBKB,IRAK1,ITPKA,KCNJ11,KIF5B,KIF11,MAP3K1,MAP3K5,MAP3K9,MAP3K10,MAP3K11,MSH2,MSH3,MYH10,NSF,P2RX7,PAK1,PAK2,PEX6,PFKM,PGK1,PIK3C2A,PIK3C…
GO:0032555	3.24169e-16	7.48831e-14	2.31324	78.2945	151	1808	purine ribonucleotide binding	AARS,ACACA,ACTB,ACTG2,ADCY1,AKT1,AKT2,APAF1,ARF4,ATP1A1,ATP5A1,ATP5B,ATP5D,ATP6V1A,ATP7A,BUB1B,CCT6A,SEPT7,CDK5,CHUK,CSNK2A1,DHX8,DNM1,DYNC1H1,DNM2,EEF1A2,EEF2,EIF2S3,EIF5,ERCC3,FRK,MTOR,XRCC6,GNAI1,GNAS,GSK3B,GSPT1,UBE2K,HSPA2,HSPA4,HSPA5,HSPA8,HSPA9,HSP90AA1,IKBKB,IRAK1,ITPKA,KCNJ11,KIF5B,KIF11,MAP3K1,MAP3K5,MAP3K9,MAP3K10,MAP3K11,MSH2,MSH3,MYH10,NSF,P2RX7,PAK1,PAK2,PEX6,PFKM,PGK1,PIK3C2A,PIK3C…
GO:0017076	5.1379e-16	9.49483e-14	2.27638	81.7156	155	1887	purine nucleotide binding	AARS,ACACA,ACTB,ACTG2,ADCY1,AKT1,AKT2,APAF1,ARF4,ATP1A1,ATP5A1,ATP5B,ATP5D,ATP6V1A,ATP7A,BUB1B,CCT6A,SEPT7,CDK5,CHUK,CSNK2A1,DHX8,DNM1,DYNC1H1,DNM2,EEF1A2,EEF2,EIF2S3,EIF5,ERCC3,FRK,MTOR,XRCC6,GNAI1,GNAS,GSK3B,GSPT1,UBE2K,HSPA2,HSPA4,HSPA5,HSPA8,HSPA9,HSP90AA1,IKBKB,IRAK1,ITPKA,KCNJ11,KIF5B,KIF11,MAP3K1,MAP3K5,MAP3K9,MAP3K10,MAP3K11,MSH2,MSH3,MYH10,NOS1,NSF,P2RX7,PAK1,PAK2,PEX6,PFKM,PGK1,PIK3C2A,…
GO:0005488	1.45909e-14	2.247e-12	2.55456	531.823	602	12281	binding	AARS,ACACA,ACAT1,ACCN1,ACCN2,ACTB,ACTG2,ADCY1,ADCYAP1,ADD1,AP2A2,AP1B1,AP1G1,AHCY,AKT1,AKT2,ALDOA,ALPL,BIN1,SLC25A4,APAF1,XIAP,APOE,ARCN1,ARF4,ASPH,ATF3,ATP1A1,ATP5A1,ATP5B,ATP5D,ATP5F1,ATP6V1A,ATP6V1E1,ATP7A,BAG1,BCL2,BDNF,BUB1B,CA1,CACNA1D,CACNA2D1,CAPN1,CAPN2,CASP1,CASP2,CASP3,CASP6,CASP7,CAT,CAV1,CCNB1,CCT6A,CDC5L,SEPT7,CDH13,CDK5,CFL1,CHUK,CLTA,CLTC,CNTF,CREB1,CREBBP,CRYAB,CSE1L,CSNK2A1,CSNK…
GO:0032559	6.2131e-13	7.20217e-11	2.23297	63.4844	122	1466	adenyl ribonucleotide binding	AARS,ACACA,ACTB,ACTG2,ADCY1,AKT1,AKT2,APAF1,ATP1A1,ATP5A1,ATP5B,ATP5D,ATP6V1A,ATP7A,BUB1B,CCT6A,CDK5,CHUK,CSNK2A1,DHX8,DYNC1H1,ERCC3,FRK,MTOR,XRCC6,GSK3B,UBE2K,HSPA2,HSPA4,HSPA5,HSPA8,HSPA9,HSP90AA1,IKBKB,IRAK1,ITPKA,KCNJ11,KIF5B,KIF11,MAP3K1,MAP3K5,MAP3K9,MAP3K10,MAP3K11,MSH2,MSH3,MYH10,NSF,P2RX7,PAK1,PAK2,PEX6,PFKM,PGK1,PIK3C2A,PIK3C3,PIK3CA,PIK3CB,PKM2,PLK1,PRKACA,PRKCB,PKN2,MAPK8,MAPK9,MAPK10…
GO:0005524	6.23564e-13	7.20217e-11	2.2399	62.7482	121	1449	ATP binding	AARS,ACACA,ACTB,ACTG2,ADCY1,AKT1,AKT2,APAF1,ATP1A1,ATP5A1,ATP5B,ATP5D,ATP6V1A,ATP7A,BUB1B,CCT6A,CDK5,CHUK,CSNK2A1,DHX8,DYNC1H1,ERCC3,FRK,MTOR,XRCC6,GSK3B,UBE2K,HSPA2,HSPA4,HSPA5,HSPA8,HSPA9,HSP90AA1,IKBKB,IRAK1,ITPKA,KCNJ11,KIF5B,KIF11,MAP3K1,MAP3K5,MAP3K9,MAP3K10,MAP3K11,MSH2,MSH3,MYH10,NSF,P2RX7,PAK1,PAK2,PEX6,PFKM,PGK1,PIK3C2A,PIK3C3,PIK3CA,PIK3CB,PKM2,PLK1,PRKACA,PRKCB,PKN2,MAPK8,MAPK9,MAPK10…
GO:0030554	9.13005e-13	9.37351e-11	2.19159	66.8189	126	1543	adenyl nucleotide binding	AARS,ACACA,ACTB,ACTG2,ADCY1,AKT1,AKT2,APAF1,ATP1A1,ATP5A1,ATP5B,ATP5D,ATP6V1A,ATP7A,BUB1B,CCT6A,CDK5,CHUK,CSNK2A1,DHX8,DYNC1H1,ERCC3,FRK,MTOR,XRCC6,GSK3B,UBE2K,HSPA2,HSPA4,HSPA5,HSPA8,HSPA9,HSP90AA1,IKBKB,IRAK1,ITPKA,KCNJ11,KIF5B,KIF11,MAP3K1,MAP3K5,MAP3K9,MAP3K10,MAP3K11,MSH2,MSH3,MYH10,NOS1,NSF,P2RX7,PAK1,PAK2,PEX6,PFKM,PGK1,PIK3C2A,PIK3C3,PIK3CA,PIK3CB,PKM2,PLK1,PRKACA,PRKCB,PKN2,MAPK8,MAPK9,M…
GO:0001882	1.3556e-12	1.25257e-10	2.17063	67.9448	127	1569	nucleoside binding	AARS,ACACA,ACTB,ACTG2,ADCY1,AKT1,AKT2,APAF1,ATP1A1,ATP5A1,ATP5B,ATP5D,ATP6V1A,ATP7A,BUB1B,CCT6A,CDK5,CHUK,CSNK2A1,DHX8,DYNC1H1,ERCC3,FRK,MTOR,XRCC6,GSK3B,UBE2K,HSPA2,HSPA4,HSPA5,HSPA8,HSPA9,HSP90AA1,IKBKB,IRAK1,ITPKA,KCNJ11,KIF5B,KIF11,MAP3K1,MAP3K5,MAP3K9,MAP3K10,MAP3K11,MSH2,MSH3,MYH10,NOS1,NSF,P2RX7,PAK1,PAK2,PEX6,PFKM,PGK1,PIK3C2A,PIK3C3,PIK3CA,PIK3CB,PKM2,PLK1,POLR2B,PRKACA,PRKCB,PKN2,MAPK8,…
GO:0001883	1.89192e-12	1.58921e-10	2.16449	67.5117	126	1559	purine nucleoside binding	AARS,ACACA,ACTB,ACTG2,ADCY1,AKT1,AKT2,APAF1,ATP1A1,ATP5A1,ATP5B,ATP5D,ATP6V1A,ATP7A,BUB1B,CCT6A,CDK5,CHUK,CSNK2A1,DHX8,DYNC1H1,ERCC3,FRK,MTOR,XRCC6,GSK3B,UBE2K,HSPA2,HSPA4,HSPA5,HSPA8,HSPA9,HSP90AA1,IKBKB,IRAK1,ITPKA,KCNJ11,KIF5B,KIF11,MAP3K1,MAP3K5,MAP3K9,MAP3K10,MAP3K11,MSH2,MSH3,MYH10,NOS1,NSF,P2RX7,PAK1,PAK2,PEX6,PFKM,PGK1,PIK3C2A,PIK3C3,PIK3CA,PIK3CB,PKM2,PLK1,PRKACA,PRKCB,PKN2,MAPK8,MAPK9,M…
GO:0003735	6.31003e-12	4.85873e-10	5.37651	6.84211	30	158	structural constituent of ribosome	RPSA,RPL5,RPL6,RPL7,RPL7A,RPL8,RPL13,RPL15,RPL17,RPL18,RPL18A,RPL19,RPL22,RPL24,RPL26,RPL31,RPL39,RPLP0,RPS2,RPS3,RPS3A,RPS5,RPS12,RPS15,RPS16,RPS18,RPS21,RPL14,RPL23,RPL35
GO:0017111	1.53557e-10	1.09144e-08	2.57752	29.8801	68	690	nucleoside-triphosphatase activity	ARF4,ATP1A1,ATP5A1,ATP5B,ATP5D,ATP5F1,ATP6V1A,ATP6V1B1,ATP6V1E1,ATP7A,DHX8,DNM1,DYNC1H1,DYNC1I2,DNM2,EEF1A2,EEF2,EIF2S3,EIF5,ERCC3,XRCC6,GNAI1,GNAS,GNB1,GSPT1,HSPA8,KIF5B,KIF11,MSH2,NUDT1,MYH10,NSF,PEX6,PSMC2,PSMC3,PSMC5,PSMC6,RAB1A,RAB5A,RAN,UPF1,RHEB,SMARCA4,VCP,TUBA1A,BAT1,RAB11A,SMC3,RAB11B,EFTUD2,ABCG2,VPS4B,MFN2,DNM1L,DDX39,TUBB2C,ATP5H,AFG3L2,SNRNP200,SKIV2L2,RASD2,GTPBP4,RAD54B,VPS4A,ATP6…
GO:0003824	6.85095e-10	4.52162e-08	1.6413	219.251	293	5063	catalytic activity	AARS,ACACA,ACAT1,ADCY1,AHCY,AKT1,AKT2,ALDOA,ALPL,XIAP,ARF4,ASPH,ATP1A1,ATP5A1,ATP5B,ATP5D,ATP5F1,ATP6V1A,ATP6V1B1,ATP6V1E1,ATP7A,BUB1B,CAPN5,CA1,CAPN1,CAPN2,CASP1,CASP2,CASP3,CASP6,CASP7,CAT,CDK5,CHUK,COX6C,CPT1A,CREBBP,CS,CSNK2A1,CSNK2B,CTSD,CTSL1,ACE,DHX8,DNM1,DYNC1H1,DYNC1I2,DNM2,DUSP7,EEF1A2,EEF2,EIF2S3,EIF5,ERCC3,ERCC5,FAH,FNTA,FNTB,FRK,MTOR,XRCC6,GAPDH,KAT2A,GNAI1,GNAS,GNB1,GOT1,GPD1,GPI,GS…
GO:0016462	8.97636e-10	5.52944e-08	2.45759	31.1359	68	719	pyrophosphatase activity	ARF4,ATP1A1,ATP5A1,ATP5B,ATP5D,ATP5F1,ATP6V1A,ATP6V1B1,ATP6V1E1,ATP7A,DHX8,DNM1,DYNC1H1,DYNC1I2,DNM2,EEF1A2,EEF2,EIF2S3,EIF5,ERCC3,XRCC6,GNAI1,GNAS,GNB1,GSPT1,HSPA8,KIF5B,KIF11,MSH2,NUDT1,MYH10,NSF,PEX6,PSMC2,PSMC3,PSMC5,PSMC6,RAB1A,RAB5A,RAN,UPF1,RHEB,SMARCA4,VCP,TUBA1A,BAT1,RAB11A,SMC3,RAB11B,EFTUD2,ABCG2,VPS4B,MFN2,DNM1L,DDX39,TUBB2C,ATP5H,AFG3L2,SNRNP200,SKIV2L2,RASD2,GTPBP4,RAD54B,VPS4A,ATP6…
GO:0016818	1.06976e-09	5.89573e-08	2.44579	31.2659	68	722	hydrolase activity, acting on acid anhydrides, in phosphorus-containing anhydrides	ARF4,ATP1A1,ATP5A1,ATP5B,ATP5D,ATP5F1,ATP6V1A,ATP6V1B1,ATP6V1E1,ATP7A,DHX8,DNM1,DYNC1H1,DYNC1I2,DNM2,EEF1A2,EEF2,EIF2S3,EIF5,ERCC3,XRCC6,GNAI1,GNAS,GNB1,GSPT1,HSPA8,KIF5B,KIF11,MSH2,NUDT1,MYH10,NSF,PEX6,PSMC2,PSMC3,PSMC5,PSMC6,RAB1A,RAB5A,RAN,UPF1,RHEB,SMARCA4,VCP,TUBA1A,BAT1,RAB11A,SMC3,RAB11B,EFTUD2,ABCG2,VPS4B,MFN2,DNM1L,DDX39,TUBB2C,ATP5H,AFG3L2,SNRNP200,SKIV2L2,RASD2,GTPBP4,RAD54B,VPS4A,ATP6…
GO:0008134	1.08471e-09	5.89573e-08	2.85126	20.2232	51	467	transcription factor binding	ADD1,ATF3,BCL2,CREB1,CREBBP,CTNNB1,ERCC3,KAT2A,GRLF1,GSK3B,HTT,HDAC1,HDAC2,NRG1,HMGB1,JUN,MAP3K10,PLRG1,PPARG,PSMC3,PSMC5,RAN,RPS3,SMARCA4,SMARCC2,TAF4,TAF4B,TFDP2,TP53,TSG101,YWHAZ,TRRAP,EDF1,HDAC3,MED23,NR1D1,NCOR1,HDAC9,HDAC4,UBA2,NR1H3,PPARGC1A,TCERG1,SIRT2,SNW1,SIRT1,NUP62,SIN3A,TAF9B,NLK,PPARGC1B
GO:0016817	1.34891e-09	6.92443e-08	2.43023	31.4391	68	726	hydrolase activity, acting on acid anhydrides	ARF4,ATP1A1,ATP5A1,ATP5B,ATP5D,ATP5F1,ATP6V1A,ATP6V1B1,ATP6V1E1,ATP7A,DHX8,DNM1,DYNC1H1,DYNC1I2,DNM2,EEF1A2,EEF2,EIF2S3,EIF5,ERCC3,XRCC6,GNAI1,GNAS,GNB1,GSPT1,HSPA8,KIF5B,KIF11,MSH2,NUDT1,MYH10,NSF,PEX6,PSMC2,PSMC3,PSMC5,PSMC6,RAB1A,RAB5A,RAN,UPF1,RHEB,SMARCA4,VCP,TUBA1A,BAT1,RAB11A,SMC3,RAB11B,EFTUD2,ABCG2,VPS4B,MFN2,DNM1L,DDX39,TUBB2C,ATP5H,AFG3L2,SNRNP200,SKIV2L2,RASD2,GTPBP4,RAD54B,VPS4A,ATP6…
GO:0042802	3.69615e-09	1.7975e-07	2.62513	23.5143	55	543	identical protein binding	ADD1,AKT1,ALDOA,APOE,ATF3,BCL2,CASP2,CAT,CDH13,CHUK,CSNK2B,ERCC5,GDNF,GNAS,GPD1,HDAC1,HSPB1,HSP90AA1,IKBKB,IMPA1,IRAK1,ITGA2B,MAP3K1,MAP3K5,MAP3K9,MAP3K10,MAP3K11,MSH2,MSH3,P2RX7,PAK2,PFKM,PRNP,PSMA7,ROCK1,RPL7,CLIP1,SH3GL3,SMARCA4,SOD1,SP1,TSC2,BAT1,NOG,ABCG2,PSME3,STUB1,TFG,ATG7,MYCBP2,SIRT1,DAPK2,UPF2,HSPB8,NRBP1
GO:0004674	4.25206e-09	1.96445e-07	2.89329	17.9281	46	414	protein serine/threonine kinase activity	AKT1,AKT2,BUB1B,CDK5,CHUK,CSNK2A1,CSNK2B,MTOR,GSK3B,IKBKB,IRAK1,MAP3K1,MAP3K5,MAP3K9,MAP3K10,MAP3K11,PAK1,PAK2,PLK1,PRKACA,PRKCB,PKN2,MAPK8,MAPK9,MAPK10,MAP2K1,MAP2K3,MAP2K6,ROCK1,RPS6KB2,MAP2K4,TRIO,ULK1,RIPK2,RPS6KA5,ROCK2,ICK,SMG1,DAPK2,NUP62,HSPB8,RPS6KC1,NLK,BMP2K,TAOK1,NEK8
GO:0016787	5.73454e-08	2.30379e-06	1.71838	95.8762	146	2214	hydrolase activity	AHCY,ALPL,ARF4,ATP1A1,ATP5A1,ATP5B,ATP5D,ATP5F1,ATP6V1A,ATP6V1B1,ATP6V1E1,ATP7A,CAPN5,CAPN1,CAPN2,CASP1,CASP2,CASP3,CASP6,CASP7,CAT,CTSD,CTSL1,ACE,DHX8,DNM1,DYNC1H1,DYNC1I2,DNM2,DUSP7,EEF1A2,EEF2,EIF2S3,EIF5,ERCC3,ERCC5,FAH,XRCC6,GNAI1,GNAS,GNB1,GSPT1,HDAC1,HDAC2,HSPA8,IMPA1,KIF5B,KLKB1,KIF11,LPL,MMP10,MMP14,MSH2,NUDT1,MYH10,NSF,OGG1,PDE1A,PDE2A,PDE4A,PDE4B,PDE4D,PEX6,PPM1B,PPP3CA,PPP3R1,MAP2K1,K…
GO:0003924	2.16907e-07	7.82183e-06	3.5828	8.27116	26	191	GTPase activity	ARF4,DNM1,DNM2,EEF1A2,EEF2,EIF2S3,EIF5,GNAI1,GNAS,GNB1,GSPT1,NUDT1,RAB1A,RAB5A,RAN,RHEB,TUBA1A,RAB11A,RAB11B,EFTUD2,MFN2,DNM1L,TUBB2C,RASD2,GTPBP4,TUBB
GO:0005198	2.20095e-07	7.82183e-06	2.30793	25.8095	54	596	structural molecule activity	ACTB,ASPH,CAV1,SEPT7,CLTA,CLTC,CRYAB,HIP1,RPSA,NUP98,RPL5,RPL6,RPL7,RPL7A,RPL8,RPL13,RPL15,RPL17,RPL18,RPL18A,RPL19,RPL22,RPL24,RPL26,RPL31,RPL39,RPLP0,RPS2,RPS3,RPS3A,RPS5,RPS12,RPS15,RPS16,RPS18,RPS21,TUBA1A,EIF3A,EIF3B,RPL14,RPL23,ROCK2,MAPK8IP1,NUP155,G3BP2,ARPC2,TUBB2C,RPL35,EPB41L3,NUP62,STRN4,TLN2,LMNB2,TUBB
GO:0003723	3.80279e-07	1.25492e-05	2.16394	30.4864	60	704	RNA binding	AARS,CDC5L,DHX8,ETF1,HNRNPA1,NHP2L1,PSMA1,UPF1,RPL5,RPL6,RPL7,RPL7A,RPL8,RPL13,RPL15,RPL18,RPL18A,RPL19,RPL22,RPL24,RPL26,RPL31,RPL39,RPLP0,RPS2,RPS3,RPS3A,RPS5,RPS16,RPS18,ATXN2,SNRPB,SNRPD1,SNRPF,SNRPG,U2AF1,BAT1,RDBP,EIF3B,SYNJ1,EIF2S2,RPL14,APOBEC3B,G3BP2,FARSB,SF3B4,SLU7,PRPF8,PPARGC1A,RBPMS,RPL35,PUM2,UPF2,PRPF31,EIF2C2,CRNKL1,CPSF3,CPSF2,PCBP3,PPARGC1B
GO:0016773	7.44032e-07	2.37064e-05	2.14401	29.6636	58	685	phosphotransferase activity, alcohol group as acceptor	AKT1,AKT2,BUB1B,CDK5,CHUK,CSNK2A1,CSNK2B,FRK,MTOR,GSK3B,IKBKB,IRAK1,ITPKA,MAP3K1,MAP3K5,MAP3K9,MAP3K10,MAP3K11,PAK1,PAK2,PFKM,PIK3C2A,PIK3C3,PIK3CA,PIK3CB,PKM2,PLK1,PRKACA,PRKCB,PKN2,MAPK8,MAPK9,MAPK10,MAP2K1,MAP2K3,MAP2K6,ROCK1,RPS6KB2,MAP2K4,TRIO,TRRAP,ULK1,RIPK2,CDK5R1,RPS6KA5,ROCK2,ICK,SMG1,DAPK2,NUP62,HSPB8,RPS6KC1,NRBP1,NLK,BMP2K,SPHK2,TAOK1,NEK8
GO:0019899	1.0172e-06	2.84815e-05	2.51261	17.5383	40	405	enzyme binding	ACTB,AKT1,BCL2,CASP2,CAV1,CTNNB1,DNM2,FOXO3,KAT2A,GSK3B,HDAC1,HDAC2,UBE2K,IPO5,PFKM,POLR2A,PRKACA,RANBP2,RPS3,SNRPD3,SOD1,SP1,SUPT5H,TP53,UBE2A,UBE2I,YWHAE,CUL2,CUL1,IRS2,SQSTM1,MAPK8IP1,HDAC6,STUB1,SIRT2,SMG5,UBQLN1,PLCE1,NLK,SPHK2
GO:0016887	1.04995e-06	2.85338e-05	2.7439	13.7275	34	317	ATPase activity	ATP1A1,ATP5A1,ATP5B,ATP5D,ATP5F1,ATP6V1A,ATP6V1B1,ATP6V1E1,ATP7A,DHX8,DYNC1H1,ERCC3,XRCC6,HSPA8,MSH2,MYH10,NSF,PEX6,PSMC2,PSMC5,PSMC6,UPF1,SMARCA4,VCP,BAT1,ABCG2,VPS4B,DDX39,ATP5H,SNRNP200,SKIV2L2,RAD54B,VPS4A,ATP6V1H
GO:0004672	1.79901e-06	4.7494e-05	2.20745	24.7702	50	572	protein kinase activity	AKT1,AKT2,BUB1B,CDK5,CHUK,CSNK2A1,CSNK2B,FRK,MTOR,GSK3B,IKBKB,IRAK1,MAP3K1,MAP3K5,MAP3K9,MAP3K10,MAP3K11,PAK1,PAK2,PIK3C3,PLK1,PRKACA,PRKCB,PKN2,MAPK8,MAPK9,MAPK10,MAP2K1,MAP2K3,MAP2K6,ROCK1,RPS6KB2,MAP2K4,TRIO,ULK1,RIPK2,CDK5R1,RPS6KA5,ROCK2,ICK,SMG1,DAPK2,NUP62,HSPB8,RPS6KC1,NRBP1,NLK,BMP2K,TAOK1,NEK8
GO:0019904	1.86547e-06	4.78803e-05	2.93222	10.9993	29	254	protein domain specific binding	BCL2,CASP2,CSNK2B,EPS15,SFN,GRIA2,HSP90AA1,MLF1,PTEN,RAP2B,TFDP2,TGM2,U2AF1,UBE2I,VCP,YWHAE,YWHAZ,IRS2,RIPK2,SQSTM1,NCOR1,STUB1,SIRT1,NUP62,VPS4A,NLK,ARHGAP17,SLC22A12,PPARGC1B
GO:0016301	4.65439e-06	0.000110033	1.99438	32.1752	59	743	kinase activity	AKT1,AKT2,BUB1B,CDK5,CHUK,CSNK2A1,CSNK2B,FRK,MTOR,GSK3B,IKBKB,IRAK1,ITPKA,MAP3K1,MAP3K5,MAP3K9,MAP3K10,MAP3K11,PAK1,PAK2,PFKM,PGK1,PIK3C2A,PIK3C3,PIK3CA,PIK3CB,PKM2,PLK1,PRKACA,PRKCB,PKN2,MAPK8,MAPK9,MAPK10,MAP2K1,MAP2K3,MAP2K6,ROCK1,RPS6KB2,MAP2K4,TRIO,ULK1,RIPK2,CDK5R1,RPS6KA5,ROCK2,ICK,SEPHS1,SMG1,DAPK2,NUP62,HSPB8,RPS6KC1,NRBP1,NLK,BMP2K,SPHK2,TAOK1,NEK8
GO:0042623	1.37066e-05	0.000294532	2.72139	10.9127	27	252	ATPase activity, coupled	ATP1A1,ATP5A1,ATP5B,ATP5D,ATP6V1A,ATP6V1B1,ATP6V1E1,ATP7A,DHX8,DYNC1H1,ERCC3,XRCC6,HSPA8,MYH10,NSF,PEX6,UPF1,SMARCA4,BAT1,ABCG2,VPS4B,DDX39,SNRNP200,SKIV2L2,RAD54B,VPS4A,ATP6V1H
GO:0046983	2.02409e-05	0.000415614	2.20931	19.1406	39	442	protein dimerization activity	ADD1,APOE,ATF3,BCL2,CAT,CDH13,CREB1,ERCC5,GDNF,GPD1,HSP90AA1,IRAK1,JUN,JUND,MAP3K5,MAP3K9,MAP3K10,MAP3K11,MSH2,MSH3,P2RX7,PPARG,RPL7,CLIP1,SOD1,SP1,STX1A,SUPT5H,TP53,TSC2,SMC3,NOG,ABCG2,SAE1,STUB1,ATG7,MYCBP2,NRBP1,NPAS4
GO:0042803	2.29757e-05	0.000461512	2.58156	11.8654	28	274	protein homodimerization activity	ADD1,APOE,BCL2,CAT,CDH13,ERCC5,GDNF,GPD1,HSP90AA1,IRAK1,MAP3K5,MAP3K9,MAP3K10,MAP3K11,MSH2,MSH3,P2RX7,RPL7,CLIP1,SOD1,SP1,TSC2,NOG,ABCG2,STUB1,ATG7,MYCBP2,NRBP1
GO:0016772	5.72897e-05	0.00105871	1.77539	38.1513	63	881	transferase activity, transferring phosphorus-containing groups	AKT1,AKT2,BUB1B,CDK5,CHUK,CSNK2A1,CSNK2B,FRK,MTOR,GSK3B,IKBKB,IRAK1,ITPKA,MAP3K1,MAP3K5,MAP3K9,MAP3K10,MAP3K11,PAK1,PAK2,PFKM,PGK1,PIK3C2A,PIK3C3,PIK3CA,PIK3CB,PKM2,PLK1,POLR2A,POLR2B,PRIM1,PRKACA,PRKCB,PKN2,MAPK8,MAPK9,MAPK10,MAP2K1,MAP2K3,MAP2K6,ROCK1,RPS6KB2,MAP2K4,TRIO,TRRAP,ULK1,RIPK2,CDK5R1,RPS6KA5,ROCK2,ICK,SEPHS1,SMG1,DAPK2,NUP62,HSPB8,RPS6KC1,NRBP1,NLK,BMP2K,SPHK2,TAOK1,NEK8
GO:0004175	6.70907e-05	0.00121553	2.23125	15.9794	33	369	endopeptidase activity	CAPN5,CAPN1,CAPN2,CASP1,CASP2,CASP3,CASP6,CASP7,CTSD,CTSL1,KLKB1,MMP10,MMP14,NSF,KLK10,PSMA1,PSMA5,PSMA7,PSMB2,PSMB3,PSMB5,PSMB6,PSMB7,UCHL1,USP9X,MMP23B,AFG3L2,KLK11,BACE2,HTRA2,TMPRSS3,CARD16,IMP5
GO:0003712	0.000131686	0.0021347	2.23627	14.4637	30	334	transcription cofactor activity	ATF3,CREB1,CREBBP,CTNNB1,KAT2A,GRLF1,HTT,NRG1,MAP3K10,PLRG1,PSMC3,PSMC5,RAN,SMARCC2,TAF4,TFDP2,TSG101,TRRAP,EDF1,MED23,NR1D1,NCOR1,NR1H3,PPARGC1A,TCERG1,SNW1,SIRT1,SIN3A,TAF9B,PPARGC1B
GO:0016563	0.0004892	0.0068488	2.08133	14.8968	29	344	transcription activator activity	BCL2,CREBBP,CTNNB1,DNM2,FOXO3,XRCC6,KAT2A,HDAC1,HDAC2,IKBKB,IRAK1,NFATC2,PPARG,PSMC3,RAN,SMARCA4,SMARCC2,SP1,TAF4,EDF1,MED23,NR1H3,PPARGC1A,TCERG1,SNW1,ZNF423,LEF1,PPARGC1B,NPAS4
GO:0005525	0.00059955	0.00814683	2.02493	15.8061	30	365	GTP binding	ARF4,SEPT7,DNM1,DNM2,EEF1A2,EEF2,EIF2S3,EIF5,GNAI1,GNAS,GSPT1,RAB1A,RAB5A,RAN,RAP2B,RHEB,TGM2,TUBA1A,RAB11A,RAB11B,EFTUD2,RHOBTB1,MFN2,DNM1L,TUBB2C,SEPHS1,RASD2,GTPBP4,RAB20,TUBB
GO:0019001	0.000889502	0.0108135	1.97071	16.1959	30	374	guanyl nucleotide binding	ARF4,SEPT7,DNM1,DNM2,EEF1A2,EEF2,EIF2S3,EIF5,GNAI1,GNAS,GSPT1,RAB1A,RAB5A,RAN,RAP2B,RHEB,TGM2,TUBA1A,RAB11A,RAB11B,EFTUD2,RHOBTB1,MFN2,DNM1L,TUBB2C,SEPHS1,RASD2,GTPBP4,RAB20,TUBB
GO:0032561	0.000889502	0.0108135	1.97071	16.1959	30	374	guanyl ribonucleotide binding	ARF4,SEPT7,DNM1,DNM2,EEF1A2,EEF2,EIF2S3,EIF5,GNAI1,GNAS,GSPT1,RAB1A,RAB5A,RAN,RAP2B,RHEB,TGM2,TUBA1A,RAB11A,RAB11B,EFTUD2,RHOBTB1,MFN2,DNM1L,TUBB2C,SEPHS1,RASD2,GTPBP4,RAB20,TUBB
GO:0008233	0.00128703	0.0143617	1.74794	24.2072	40	559	peptidase activity	CAPN5,CAPN1,CAPN2,CASP1,CASP2,CASP3,CASP6,CASP7,CTSD,CTSL1,ACE,KLKB1,MMP10,MMP14,NSF,KLK10,PSMA1,PSMA5,PSMA7,PSMB2,PSMB3,PSMB5,PSMB6,PSMB7,UCHL1,UCHL3,UFD1L,USP9X,MMP23B,PSMD14,AFG3L2,KLK11,BACE2,HTRA2,SPCS1,SENP2,SPCS3,TMPRSS3,CARD16,IMP5
GO:0005215	0.00221633	0.0196912	1.48455	49.7569	70	1149	transporter activity	ACCN1,ACCN2,AP2A2,AP1B1,AP1G1,SLC25A4,APOE,ATP1A1,ATP5A1,ATP5B,ATP5D,ATP5F1,ATP6V1A,ATP6V1B1,ATP6V1E1,ATP7A,CACNA1D,CACNA2D1,COX6C,CSE1L,GABRG2,GRIA1,GRIA2,GRIA3,GRIA4,GRIN1,GRIN2B,HTT,ITPR1,KCNA1,KCNJ11,KCNJ16,IPO5,NUP98,P2RX7,SCN1A,SLC1A2,SLC2A1,SLC6A1,SLC6A2,SLC6A3,SLC6A4,SLC8A2,SLC8A3,SLC13A1,SLC18A2,SLC20A2,SLCO1A2,UQCRB,VDAC2,SLC7A5,RAB11A,AP1S2,CLIC3,ABCG2,NUP155,NUP153,NUTF2,ATP5H,EBP,PAC…
GO:0070011	0.00225819	0.0198721	1.71333	23.3844	38	540	peptidase activity, acting on L-amino acid peptides	CAPN5,CAPN1,CAPN2,CASP1,CASP2,CASP3,CASP6,CASP7,CTSD,CTSL1,ACE,KLKB1,MMP10,MMP14,NSF,KLK10,PSMA1,PSMA5,PSMA7,PSMB2,PSMB3,PSMB5,PSMB6,PSMB7,UCHL1,UCHL3,UFD1L,USP9X,MMP23B,PSMD14,AFG3L2,KLK11,BACE2,HTRA2,SENP2,TMPRSS3,CARD16,IMP5
GO:0022892	0.00231084	0.0201436	1.53391	40.533	59	936	substrate-specific transporter activity	ACCN1,ACCN2,AP2A2,AP1B1,AP1G1,SLC25A4,APOE,ATP1A1,ATP5A1,ATP5B,ATP5D,ATP5F1,ATP6V1A,ATP6V1B1,ATP6V1E1,ATP7A,CACNA1D,CACNA2D1,COX6C,CSE1L,GABRG2,GRIA1,GRIA2,GRIA3,GRIA4,GRIN1,GRIN2B,ITPR1,KCNA1,KCNJ11,KCNJ16,IPO5,P2RX7,SCN1A,SLC1A2,SLC2A1,SLC6A1,SLC6A2,SLC6A3,SLC6A4,SLC8A2,SLC8A3,SLC13A1,SLC18A2,SLC20A2,SLCO1A2,UQCRB,VDAC2,SLC7A5,AP1S2,CLIC3,NUTF2,ATP5H,ATP6V1H,FXYD5,SEC61A2,TRPV6,TOMM22,SLC22A12
GO:0022891	0.00350803	0.026569	1.54862	34.6003	51	799	substrate-specific transmembrane transporter activity	ACCN1,ACCN2,SLC25A4,ATP1A1,ATP5A1,ATP5B,ATP5D,ATP5F1,ATP6V1A,ATP6V1B1,ATP6V1E1,ATP7A,CACNA1D,CACNA2D1,COX6C,GABRG2,GRIA1,GRIA2,GRIA3,GRIA4,GRIN1,GRIN2B,ITPR1,KCNA1,KCNJ11,KCNJ16,P2RX7,SCN1A,SLC1A2,SLC2A1,SLC6A1,SLC6A2,SLC6A3,SLC6A4,SLC8A2,SLC8A3,SLC13A1,SLC18A2,SLC20A2,SLCO1A2,UQCRB,VDAC2,SLC7A5,CLIC3,ATP5H,ATP6V1H,FXYD5,SEC61A2,TRPV6,TOMM22,SLC22A12
GO:0016874	0.00366073	0.0275001	1.81728	16.2392	28	375	ligase activity	AARS,ACACA,XIAP,UBE2K,PARK2,SIAH1,TSG101,UBA1,UBE2A,UBE2D2,UBE2D3,UBE2H,UBE2I,UBE2N,UBE2V2,UBE3A,UCHL1,BTRC,UBA2,SAE1,FARSB,RCL1,STUB1,MYCBP2,FBXO25,PRPF19,SYVN1,UHRF2
GO:0015075	0.00881451	0.055785	1.51133	30.3998	44	702	ion transmembrane transporter activity	ACCN1,ACCN2,ATP1A1,ATP5A1,ATP5B,ATP5D,ATP5F1,ATP6V1A,ATP6V1B1,ATP6V1E1,ATP7A,CACNA1D,CACNA2D1,COX6C,GABRG2,GRIA1,GRIA2,GRIA3,GRIA4,GRIN1,GRIN2B,ITPR1,KCNA1,KCNJ11,KCNJ16,P2RX7,SCN1A,SLC1A2,SLC6A1,SLC6A2,SLC6A3,SLC6A4,SLC8A2,SLC8A3,SLC13A1,SLC20A2,SLCO1A2,UQCRB,VDAC2,CLIC3,ATP5H,ATP6V1H,FXYD5,TRPV6
GO:0022857	0.0138468	0.0766137	1.42052	38.108	52	880	transmembrane transporter activity	ACCN1,ACCN2,SLC25A4,ATP1A1,ATP5A1,ATP5B,ATP5D,ATP5F1,ATP6V1A,ATP6V1B1,ATP6V1E1,ATP7A,CACNA1D,CACNA2D1,COX6C,GABRG2,GRIA1,GRIA2,GRIA3,GRIA4,GRIN1,GRIN2B,ITPR1,KCNA1,KCNJ11,KCNJ16,P2RX7,SCN1A,SLC1A2,SLC2A1,SLC6A1,SLC6A2,SLC6A3,SLC6A4,SLC8A2,SLC8A3,SLC13A1,SLC18A2,SLC20A2,SLCO1A2,UQCRB,VDAC2,SLC7A5,CLIC3,ABCG2,ATP5H,ATP6V1H,FXYD5,SEC61A2,TRPV6,TOMM22,SLC22A12
GO:0008324	0.0148723	0.0813136	1.53907	22.9947	34	531	cation transmembrane transporter activity	ACCN1,ACCN2,ATP1A1,ATP5A1,ATP5B,ATP5D,ATP5F1,ATP6V1A,ATP6V1B1,ATP6V1E1,ATP7A,CACNA1D,CACNA2D1,COX6C,GRIN1,GRIN2B,ITPR1,KCNA1,KCNJ11,KCNJ16,P2RX7,SCN1A,SLC1A2,SLC6A1,SLC6A2,SLC6A3,SLC6A4,SLC8A2,SLC8A3,SLC20A2,UQCRB,ATP5H,ATP6V1H,TRPV6
GO:0008092	0.0431222	0.142897	1.45448	19.8768	28	459	cytoskeletal protein binding	ADD1,ALDOA,APOE,CFL1,DNM2,HTT,HIP1,KIF5B,MYH10,PFN1,PFN2,PRNP,CLIP1,STX1A,TNNT1,WIPF1,MAPK8IP1,WDR1,HDAC6,ARPC2,CAP1,PACSIN2,EPB41L3,MACF1,TMOD3,FXYD5,BIN3,TLN2
GO:0000287	0.0478781	0.152308	1.44877	19.2272	27	444	magnesium ion binding	ADCY1,ALPL,ATP1A1,ATP7A,ERCC5,FAH,GRIN1,GRIN2B,IMPA1,IRAK1,MAP3K1,MAP3K5,MSH2,NSF,PFKM,PKM2,POLR2A,POLR2B,PPM1B,PTEN,S100P,PDE8B,RPS6KA5,FARSB,ICK,NLK,NEK8
GO:0030528	0.0513716	0.160906	1.24224	62.3152	75	1439	transcription regulator activity	ATF3,BCL2,CREB1,CREBBP,CTNNB1,DNM2,RCAN1,EN1,FOXO3,XRCC6,KAT2A,GRLF1,HTT,HDAC1,HDAC2,NRG1,HMGB2,HSF1,IKBKB,IRAK1,JUN,JUND,MEF2A,MAP3K10,NFATC2,PLRG1,PPARG,PSMC3,PSMC5,RAN,REST,RORB,RPL7,SMARCA4,SMARCC2,SP1,SREBF1,SREBF2,SUPT5H,TAF4,TAF4B,TFDP2,TP53,TP73,TSG101,UBB,UBE2I,NR1H2,TFEB,TRRAP,PDE8B,EDF1,MED23,NR1D1,NCOR1,HDAC9,HDAC4,HDAC6,DNAJB6,NR1H3,PPARGC1A,TCERG1,SUPT16H,SNW1,ZNF423,MED13L,SIRT1,NU…
GO:0016740	0.0566521	0.171628	1.21979	71.9288	85	1661	transferase activity	ACAT1,AKT1,AKT2,BUB1B,CDK5,CHUK,CPT1A,CREBBP,CS,CSNK2A1,CSNK2B,FNTA,FNTB,FRK,MTOR,KAT2A,GOT1,GSK3B,HMGCS1,IKBKB,IRAK1,ITPKA,MAP3K1,MAP3K5,MGMT,MAP3K9,MAP3K10,MAP3K11,MSH2,PAK1,PAK2,PFKM,PGK1,PIK3C2A,PIK3C3,PIK3CA,PIK3CB,PKM2,PLK1,POLR2A,POLR2B,PRIM1,PRKACA,PRKCB,PKN2,MAPK8,MAPK9,MAPK10,MAP2K1,MAP2K3,MAP2K6,ROCK1,RPS6KB2,MAP2K4,TGM2,TRIO,ARD1A,TRRAP,ULK1,EDF1,RIPK2,CDK5R1,RPS6KA5,ROCK2,SPTLC1,ICK,…
GO:0030234	0.0709974	0.206043	1.28819	35.0767	44	810	enzyme regulator activity	AKT1,APAF1,XIAP,APOE,CASP1,CASP3,CAV1,CSNK2B,EGF,SFN,GRLF1,NRG1,HSPA5,HSP90AA1,JUN,IPO5,MAP3K5,MMP14,SERPINB5,PSMD2,PSMD3,ITSN1,TFPI,TIMP3,TRIO,TSC2,GBF1,CDK5R1,CDK5R2,ARHGEF6,MAPK8IP1,DNAJB6,UBA2,SAE1,RASGRP1,RAPGEF3,ITSN2,PLCE1,FZR1,ATP6V1H,ARHGAP17,ADAP2,CARD16,SNX26

## Sheet: GO MF - full gene set
GOMFID	P-value	FDR	Odds Ratio	Expected Count	Count	Total number	Term	HD-associated genes	gene.symbol
GO:0005515	4.44225e-42	5.09526e-39	2.64557	456.239	652	7636	protein binding		ACACA,ACAT1,ACCN1,ACCN2,ACHE,ACHE,ACHE,ACTB,ACTG2,ACTN1,ACTN1,ACTN1,ACTN2,ACTN2,ACTN2,ACTN2,ADCY1,ADCYAP1,ADD1,ADD1,ADD1,ADRBK1,AP2A1,AP2A2,AP1B1,AP1G1,AHCY,AKT1,AKT1,AKT2,ALDOA,BIN1,SLC25A4,APAF1,XIAP,APLP2,APOE,APOE,APOE,AR,AR,ARCN1,RHOA,ATF3,ATF3,ATF3,ATP1A1,ATP5A1,ATP5A1,ATP5B,ATP5B,ATP5F1,ATP6V1E1,ATP6V0A1,ATP7A,BAD,BAD,BAG1,BAX,BAX,BCL2,BCL2,BCL2,BDNF,BUB1B,CACNA1B,CAPN1,CAPN2,CASP1,CASP2,C…
GO:0000166	6.64676e-23	3.81191e-20	2.27484	131.327	241	2198	nucleotide binding		AARS,ACACA,ACADM,ACTB,ACTG2,ADCY1,ADRBK1,ADRBK2,AKT1,AKT1,AKT2,APAF1,APAF1,ARF4,RHOA,ATP1A1,ATP5A1,ATP5A1,ATP5B,ATP5D,ATP6V1A,ATP7A,ATP7A,BUB1B,CACNA1B,CAT,CCT6A,SEPT7,SEPT7,CDK5,CHUK,LTB4R,CSNK2A1,DAPK1,DAPK1,DAPK3,DAPK3,DHX8,DNM1,DYNC1H1,DNM2,DNM2,EEF1A2,EEF2,EIF2S3,EIF5,EPRS,ERCC3,FRK,MTOR,XRCC6,GAPDH,GLUL,GNAI1,GNAS,GPD1,GRK4,GRK5,GRK6,GSK3A,GSK3B,GSPT1,MSH6,MSH6,UBE2K,HMGCR,HNRNPA1,HSPA2,HSP…
GO:0032553	1.18817e-21	3.40708e-19	2.33848	108.025	207	1808	ribonucleotide binding		AARS,ACACA,ACTB,ACTG2,ADCY1,ADRBK1,ADRBK2,AKT1,AKT2,APAF1,ARF4,RHOA,ATP1A1,ATP5A1,ATP5B,ATP5D,ATP6V1A,ATP7A,BUB1B,CACNA1B,CCT6A,SEPT7,CDK5,CHUK,CSNK2A1,DAPK1,DAPK3,DHX8,DNM1,DYNC1H1,DNM2,EEF1A2,EEF2,EIF2S3,EIF5,EPRS,ERCC3,FRK,MTOR,XRCC6,GLUL,GNAI1,GNAS,GRK4,GRK5,GRK6,GSK3A,GSK3B,GSPT1,MSH6,UBE2K,HSPA2,HSPA4,HSPA5,HSPA8,HSPA9,HSP90AA1,IKBKB,INSR,INSR,IRAK1,ITPKA,JAK1,JAK2,JAK3,KCNJ11,KDR,KIF5B,KIF…
GO:0032555	1.18817e-21	3.40708e-19	2.33848	108.025	207	1808	purine ribonucleotide binding		AARS,ACACA,ACTB,ACTG2,ADCY1,ADRBK1,ADRBK2,AKT1,AKT2,APAF1,ARF4,RHOA,ATP1A1,ATP5A1,ATP5B,ATP5D,ATP6V1A,ATP7A,BUB1B,CACNA1B,CCT6A,SEPT7,CDK5,CHUK,CSNK2A1,DAPK1,DAPK3,DHX8,DNM1,DYNC1H1,DNM2,EEF1A2,EEF2,EIF2S3,EIF5,EPRS,ERCC3,FRK,MTOR,XRCC6,GLUL,GNAI1,GNAS,GRK4,GRK5,GRK6,GSK3A,GSK3B,GSPT1,MSH6,UBE2K,HSPA2,HSPA4,HSPA5,HSPA8,HSPA9,HSP90AA1,IKBKB,INSR,INSR,IRAK1,ITPKA,JAK1,JAK2,JAK3,KCNJ11,KDR,KIF5B,KIF…
GO:0017076	1.49451e-21	3.42842e-19	2.3078	112.745	213	1887	purine nucleotide binding		AARS,ACACA,ACADM,ACTB,ACTG2,ADCY1,ADRBK1,ADRBK2,AKT1,AKT2,APAF1,ARF4,RHOA,ATP1A1,ATP5A1,ATP5B,ATP5D,ATP6V1A,ATP7A,BUB1B,CACNA1B,CCT6A,SEPT7,CDK5,CHUK,CSNK2A1,DAPK1,DAPK3,DHX8,DNM1,DYNC1H1,DNM2,EEF1A2,EEF2,EIF2S3,EIF5,EPRS,ERCC3,FRK,MTOR,XRCC6,GLUL,GNAI1,GNAS,GRK4,GRK5,GRK6,GSK3A,GSK3B,GSPT1,MSH6,UBE2K,HSPA2,HSPA4,HSPA5,HSPA8,HSPA9,HSP90AA1,IKBKB,INSR,INSR,IRAK1,ITPKA,JAK1,JAK2,JAK3,KCNJ11,KDR,KIF…
GO:0032559	1.19959e-19	2.29322e-17	2.38327	87.5912	174	1466	adenyl ribonucleotide binding		AARS,ACACA,ACTB,ACTG2,ADCY1,ADRBK1,ADRBK2,AKT1,AKT2,APAF1,ATP1A1,ATP5A1,ATP5B,ATP5D,ATP6V1A,ATP7A,BUB1B,CACNA1B,CCT6A,CDK5,CHUK,CSNK2A1,DAPK1,DAPK3,DHX8,DYNC1H1,EPRS,ERCC3,FRK,MTOR,XRCC6,GLUL,GRK4,GRK5,GRK6,GSK3A,GSK3B,MSH6,UBE2K,HSPA2,HSPA4,HSPA5,HSPA8,HSPA9,HSP90AA1,IKBKB,INSR,IRAK1,ITPKA,JAK1,JAK2,JAK3,KCNJ11,KDR,KIF5B,KIF11,MAP3K1,MAP3K5,MAP3K9,MAP3K10,MAP3K11,MSH2,MSH3,MYO1F,MYH10,MYH10,NSF,…
GO:0001882	1.68962e-19	2.42249e-17	2.33048	93.7453	182	1569	nucleoside binding		AARS,ACACA,ACADM,ACTB,ACTG2,ADCY1,ADRBK1,ADRBK2,AKT1,AKT2,APAF1,ATP1A1,ATP5A1,ATP5B,ATP5D,ATP6V1A,ATP7A,BUB1B,CACNA1B,CCT6A,CDK5,CHUK,CSNK2A1,DAPK1,DAPK3,DHX8,DYNC1H1,EPRS,ERCC3,FRK,MTOR,XRCC6,GLUL,GRK4,GRK5,GRK6,GSK3A,GSK3B,MSH6,UBE2K,HSPA2,HSPA4,HSPA5,HSPA8,HSPA9,HSP90AA1,IKBKB,INSR,IRAK1,ITPKA,JAK1,JAK2,JAK3,KCNJ11,KDR,KIF5B,KIF11,MAP3K1,MAP3K5,MAP3K9,MAP3K10,MAP3K11,MSH2,MSH3,MYO1F,MYH10,MYH1…
GO:0030554	1.5405e-19	2.42249e-17	2.34337	92.1918	180	1543	adenyl nucleotide binding		AARS,ACACA,ACADM,ACTB,ACTG2,ADCY1,ADRBK1,ADRBK2,AKT1,AKT2,APAF1,ATP1A1,ATP5A1,ATP5B,ATP5D,ATP6V1A,ATP7A,BUB1B,CACNA1B,CCT6A,CDK5,CHUK,CSNK2A1,DAPK1,DAPK3,DHX8,DYNC1H1,EPRS,ERCC3,FRK,MTOR,XRCC6,GLUL,GRK4,GRK5,GRK6,GSK3A,GSK3B,MSH6,UBE2K,HSPA2,HSPA4,HSPA5,HSPA8,HSPA9,HSP90AA1,IKBKB,INSR,IRAK1,ITPKA,JAK1,JAK2,JAK3,KCNJ11,KDR,KIF5B,KIF11,MAP3K1,MAP3K5,MAP3K9,MAP3K10,MAP3K11,MSH2,MSH3,MYO1F,MYH10,MYH1…
GO:0001883	1.98779e-19	2.53333e-17	2.33123	93.1478	181	1559	purine nucleoside binding		AARS,ACACA,ACADM,ACTB,ACTG2,ADCY1,ADRBK1,ADRBK2,AKT1,AKT2,APAF1,ATP1A1,ATP5A1,ATP5B,ATP5D,ATP6V1A,ATP7A,BUB1B,CACNA1B,CCT6A,CDK5,CHUK,CSNK2A1,DAPK1,DAPK3,DHX8,DYNC1H1,EPRS,ERCC3,FRK,MTOR,XRCC6,GLUL,GRK4,GRK5,GRK6,GSK3A,GSK3B,MSH6,UBE2K,HSPA2,HSPA4,HSPA5,HSPA8,HSPA9,HSP90AA1,IKBKB,INSR,IRAK1,ITPKA,JAK1,JAK2,JAK3,KCNJ11,KDR,KIF5B,KIF11,MAP3K1,MAP3K5,MAP3K9,MAP3K10,MAP3K11,MSH2,MSH3,MYO1F,MYH10,MYH1…
GO:0005524	6.30899e-18	6.57855e-16	2.30407	86.5755	168	1449	ATP binding		GABBR1,GRIA1,GRIA2,GRIA3,GRIA4,GRIN1,GRIN2A,GRIN2B,GRIN2C,GRIN2D,GRM1,GRM2,GRM3,GRM3,GRM4,GRM5,GRM6,GRM7,GRM8,GRIN3A,GRIN3A,GRIN3B
GO:0004674	1.53061e-15	1.1877e-13	3.38535	24.7358	70	414	protein serine/threonine kinase activity		AARS,ACACA,ACTB,ACTG2,ADCY1,ADRBK1,ADRBK2,AKT1,AKT2,APAF1,ATP1A1,ATP5A1,ATP5B,ATP5D,ATP6V1A,ATP7A,BUB1B,CACNA1B,CCT6A,CDK5,CHUK,CSNK2A1,DAPK1,DAPK3,DHX8,DYNC1H1,EPRS,ERCC3,FRK,MTOR,XRCC6,GLUL,GRK4,GRK5,GRK6,GSK3A,GSK3B,MSH6,UBE2K,HSPA2,HSPA4,HSPA5,HSPA8,HSPA9,HSP90AA1,IKBKB,INSR,IRAK1,ITPKA,JAK1,JAK2,JAK3,KCNJ11,KDR,KIF5B,KIF11,MAP3K1,MAP3K5,MAP3K9,MAP3K10,MAP3K11,MSH2,MSH3,MYO1F,MYH10,NSF,NTRK1,…
GO:0003824	1.54246e-14	1.04071e-12	1.70245	302.506	410	5063	catalytic activity		HDAC1,HDAC2,HDAC3,HDAC9,HDAC4,HDAC6,HDAC5,SIRT2,SIRT2,SIRT1,HDAC7,HDAC8,HDAC11,HDAC10
GO:0016773	4.60522e-14	2.93455e-12	2.63934	40.9277	93	685	phosphotransferase activity, alcohol group as acceptor		HDAC1,HDAC2,HDAC3,HDAC9,HDAC4,HDAC6,HDAC6,HDAC5,SIRT2,SIRT2,SIRT1,HDAC7,HDAC8,HDAC11,HDAC10
GO:0004672	8.35991e-14	5.04675e-12	2.7949	34.1761	82	572	protein kinase activity		ADRBK1,ADRBK2,AKT1,AKT1,AKT2,BUB1B,CDK5,CHUK,CSNK2A1,CSNK2B,DAPK1,DAPK3,MTOR,MTOR,GRK4,GRK5,GRK6,GSK3A,GSK3B,IKBKB,IRAK1,IRAK1,MAP3K1,MAP3K1,MAP3K5,MAP3K5,MAP3K9,MAP3K9,MAP3K10,MAP3K10,MAP3K11,MAP3K11,PAK1,PAK2,PLK1,PLK1,PRKACA,PRKACA,PRKACB,PRKACB,PRKACG,PRKACG,PRKCA,PRKCB,PRKCD,PRKCE,PKN2,PRKCZ,MAPK1,MAPK1,MAPK3,MAPK3,MAPK3,MAPK8,MAPK8,MAPK9,MAPK9,MAPK10,MAPK10,MAP2K1,MAP2K2,MAP2K3,MAP2K6,GRK1,…
GO:0042802	1.10707e-13	6.34903e-12	2.8386	32.4434	79	543	identical protein binding		ADORA1,ADORA2A,ADORA2B,LPAR4,P2RX1,P2RX3,P2RX4,P2RX4,P2RX5,P2RX7,P2RY1,P2RY2,P2RY4,P2RY6,P2RY11,P2RY14,P2RY14,LPAR6,P2RX2,P2RY13,P2RY12,P2RY8
GO:0016301	9.21634e-13	4.80506e-11	2.45909	44.3931	95	743	kinase activity		ADORA1,ADORA2A,ADORA2B,LPAR4,P2RX1,P2RX3,P2RX4,P2RX4,P2RX5,P2RX7,P2RY1,P2RY2,P2RY4,P2RY6,P2RY11,P2RY14,P2RY14,LPAR6,P2RX2,P2RY13,P2RY12,P2RY8
GO:0043176	9.68138e-12	4.62689e-10	6.82791	5.01887	25	84	amine binding		AARS,ACACA,ACACA,ACADM,ACAT1,ACAT1,ACAT1,ACHE,ACHE,ADCY1,ADRBK1,ADRBK2,AHCY,AHCY,AKT1,AKT1,AKT1,AKT2,AKT2,ALDOA,ALPL,AMT,XIAP,ARF4,RHOA,ASPH,ASPH,ATP1A1,ATP1A1,ATP5A1,ATP5A1,ATP5B,ATP5B,ATP5B,ATP5D,ATP5D,ATP5F1,ATP6V1A,ATP6V1B1,ATP6V1B2,ATP6V1B2,ATP6V1E1,ATP7A,ATP7A,BUB1B,CAPN5,CAPN5,DAGLA,CA1,CA1,CAPN1,CAPN2,CASP1,CASP1,CASP2,CASP3,CASP3,CASP6,CASP7,CASP8,CASP8,CASP9,CASP9,CAT,CAT,CBS,CBS,CDK5,C…
GO:0005488	6.02481e-11	2.65787e-09	1.88543	733.77	805	12281	binding		ADRBK1,ADRBK2,AKT1,AKT1,AKT2,BUB1B,CDK5,CDK5,CHUK,CSNK2A1,CSNK2B,DAPK1,DAPK3,FRK,MTOR,MTOR,MTOR,GRK4,GRK5,GRK6,GSK3A,GSK3A,GSK3B,GSK3B,IKBKB,INSR,IRAK1,IRAK1,ITPKA,JAK1,JAK2,JAK3,KDR,MAP3K1,MAP3K1,MAP3K5,MAP3K5,MAP3K9,MAP3K9,MAP3K9,MAP3K9,MAP3K10,MAP3K10,MAP3K11,MAP3K11,MAP3K11,NTRK1,NTRK3,PAK1,PAK2,PFKM,PFKM,PFKM,PIK3C2A,PIK3C2A,PIK3C3,PIK3C3,PIK3CA,PIK3CA,PIK3CA,PIK3CB,PIK3CB,PIK3R2,PKM2,PKM2,P…
GO:0042803	1.58608e-10	6.73791e-09	3.29051	16.3711	46	274	protein homodimerization activity		ADRBK1,ADRBK2,AKT1,AKT1,AKT2,BUB1B,CDK5,CDK5,CHUK,CSNK2A1,CSNK2B,DAPK1,DAPK3,FRK,MTOR,MTOR,GRK4,GRK5,GRK6,GSK3A,GSK3A,GSK3B,GSK3B,IKBKB,INSR,IRAK1,IRAK1,JAK1,JAK2,JAK3,KDR,MAP3K1,MAP3K1,MAP3K5,MAP3K5,MAP3K9,MAP3K9,MAP3K9,MAP3K9,MAP3K10,MAP3K10,MAP3K11,MAP3K11,MAP3K11,NTRK1,NTRK3,PAK1,PAK2,PIK3C3,PLK1,PLK1,PRKACA,PRKACA,PRKACB,PRKACB,PRKACG,PRKACG,PRKCA,PRKCB,PRKCD,PRKCE,PKN2,PRKCZ,MAPK1,MAPK1,MAP…
GO:0016772	5.45863e-10	2.08702e-08	2.11309	52.6384	99	881	transferase activity, transferring phosphorus-containing groups		ACHE,ACTN2,ADD1,AKT1,ALDOA,APLP2,APOE,ATF3,BAX,BAX,BCL2,CASP2,CASP8,CAT,CAV2,CBS,CDH13,CHUK,CSNK2B,ERCC5,FAAH,FTL,GDNF,GLUL,GNAS,GPD1,MSH6,HDAC1,HSPB1,HSP90AA1,IKBKB,IL6R,IL6ST,IMPA1,IRAK1,ITGA2B,MAP3K1,MAP3K5,MAP3K9,MAP3K10,MAP3K11,MSH2,MSH3,NFKB1,NOS2,P2RX1,P2RX3,P2RX4,P2RX5,P2RX7,PAK2,PFKM,PRNP,PSMA7,ROCK1,RPL7,CLIP1,SH3GL3,SMARCA4,SOD1,SP1,THRB,TSC2,VEGFA,BAT1,KYNU,NOG,ABCG2,PSME3,STUB1,TFG,A…
GO:0046983	6.92156e-10	2.52916e-08	2.62847	26.4088	61	442	protein dimerization activity		HDAC1,HDAC2,HDAC3,HDAC9,HDAC4,HDAC6,HDAC6,HDAC5,SIRT2,SIRT2,SIRT1,HDAC7,HDAC8,HDAC11,HDAC10
GO:0008134	9.17097e-10	3.18761e-08	2.56191	27.9025	63	467	transcription factor binding		ADRBK1,ADRBK2,AKT1,AKT1,AKT2,BUB1B,CDK5,CDK5,CHUK,CSNK2A1,CSNK2B,DAPK1,DAPK3,DLG3,FRK,MTOR,MTOR,MTOR,GRK4,GRK5,GRK6,GSK3A,GSK3A,GSK3B,GSK3B,IKBKB,INSR,IRAK1,IRAK1,ITPKA,ITPKA,JAK1,JAK2,JAK3,KDR,MAP3K1,MAP3K1,MAP3K5,MAP3K5,MAP3K9,MAP3K9,MAP3K9,MAP3K9,MAP3K10,MAP3K10,MAP3K11,MAP3K11,MAP3K11,NTRK1,NTRK3,PAK1,PAK2,PFKM,PFKM,PFKM,PFKM,PGK1,PIK3C2A,PIK3C2A,PIK3C3,PIK3C3,PIK3CA,PIK3CA,PIK3CA,PIK3CB,PIK3…
GO:0019899	1.21676e-09	3.98748e-08	2.68276	24.1981	57	405	enzyme binding		CHRM1,CHRM2,CHRM3,CHRM4,CHRM5,DRD1,DRD2,DRD2,DRD3,DRD4,DRD5,HTR1A,HTR1B,HTR1F,HTR2C,HTR6,HTR7,NISCH,TAAR1
GO:0015276	2.34517e-09	7.07872e-08	4.57852	7.28931	27	122	ligand-gated ion channel activity		ACHE,CHRM1,CHRM2,CHRM3,CHRM4,CHRM5,DRD1,DRD2,DRD2,DRD3,DRD4,DRD5,GRIN1,GRIN1,GRIN2A,GRIN2B,HTR1F,HTR2C,NOS1,NOS2,PIN1,SLC1A3,SLC6A3,TPH1,GRIN3A,GRIN3B,TPH2
GO:0022834	2.34517e-09	7.07872e-08	4.57852	7.28931	27	122	ligand-gated channel activity		CAT,FAAH,FAAH,HDAC1,HDAC2,HDAC3,HDAC9,HDAC4,HDAC6,HDAC6,HDAC5,SIRT2,SIRT2,SIRT5,SIRT4,SIRT3,SIRT1,SIRT1,SIRT7,SIRT6,HDAC7,HDAC8,HDAC11,HDAC10
GO:0016787	1.3377e-08	3.83585e-07	1.6378	132.283	193	2214	hydrolase activity		AARS,AARS,ACACA,ACACA,ACADM,ACAT1,ACAT1,ACCN1,ACCN1,ACCN2,ACCN2,ACHE,ACHE,ACHE,ACTB,ACTB,ACTG2,ACTN1,ACTN1,ACTN1,ACTN2,ACTN2,ACTN2,ACTN2,ADCY1,ADCY1,ADCYAP1,ADD1,ADD1,ADD1,ADRBK1,ADRBK2,AP2A1,AP2A2,AP1B1,AP1G1,AHCY,AKT1,AKT1,AKT1,AKT1,AKT1,AKT2,AKT2,ALDOA,ALDOA,ALPL,BIN1,SLC25A4,APAF1,APAF1,APAF1,XIAP,XIAP,APLP2,APLP2,APOE,APOE,APOE,AR,AR,AR,AR,ARCN1,ARF4,RHOA,RHOA,ASPH,ASPH,ATF3,ATF3,ATF3,ATP1A1…
GO:0003735	1.40493e-08	3.83679e-07	3.77976	9.44025	30	158	structural constituent of ribosome		ACHE,ADD1,APOE,BAX,BAX,BCL2,CAT,CAV2,CBS,CDH13,ERCC5,FAAH,GDNF,GPD1,MSH6,HSP90AA1,IL6R,IL6ST,IRAK1,MAP3K5,MAP3K9,MAP3K10,MAP3K11,MSH2,MSH3,NFKB1,NOS2,P2RX1,P2RX3,P2RX4,P2RX5,P2RX7,RPL7,CLIP1,SOD1,SP1,THRB,TSC2,VEGFA,KYNU,NOG,ABCG2,STUB1,ATG7,P2RX2,MYCBP2,NRBP1
GO:0005057	1.40493e-08	3.83679e-07	3.77976	9.44025	30	158	receptor signaling protein activity		ADORA1,ADORA2A,ADORA2B,LPAR4,P2RY1,P2RY2,P2RY4,P2RY6,P2RY11,P2RY14,P2RY14,LPAR6,P2RY13,P2RY12,P2RY8
GO:0022891	2.92998e-08	7.4682e-07	2.02022	47.739	87	799	substrate-specific transmembrane transporter activity		ADORA1,ADORA2A,ADORA2B,LPAR4,P2RY1,P2RY2,P2RY4,P2RY6,P2RY11,P2RY14,P2RY14,LPAR6,P2RY13,P2RY12,P2RY8
GO:0004871	1.04544e-07	2.26249e-06	1.60082	126.428	182	2116	signal transducer activity		ADRBK1,ADRBK2,AKT1,AKT1,AKT2,BUB1B,CDK5,CDK5,CHUK,CSNK2A1,CSNK2B,DAPK1,DAPK3,DLG3,FRK,MTOR,MTOR,MTOR,MTOR,GRK4,GRK5,GRK6,GSK3A,GSK3A,GSK3B,GSK3B,IKBKB,INSR,IRAK1,IRAK1,ITPKA,ITPKA,JAK1,JAK2,JAK3,KDR,MAP3K1,MAP3K1,MAP3K5,MAP3K5,MAP3K9,MAP3K9,MAP3K9,MAP3K9,MAP3K10,MAP3K10,MAP3K11,MAP3K11,MAP3K11,NTRK1,NTRK3,PAK1,PAK2,PFKM,PFKM,PFKM,PFKM,PGK1,PIK3C2A,PIK3C2A,PIK3C3,PIK3C3,PIK3CA,PIK3CA,PIK3CA,PIK3CB…
GO:0060089	1.04544e-07	2.26249e-06	1.60082	126.428	182	2116	molecular transducer activity		ACHE,ACTN2,ADD1,APOE,APOE,AR,ATF3,BAX,BAX,BCL2,BCL2,CAT,CAV2,CBS,CDH13,CREB1,ERCC5,FAAH,GDNF,GPD1,MSH6,HIF1A,HIF1A,HSP90AA1,IL6R,IL6ST,IRAK1,IRAK1,JUN,JUND,MAP3K5,MAP3K9,MAP3K10,MAP3K11,MSH2,MSH3,NFE2L2,NFKB1,NOS2,P2RX1,P2RX3,P2RX4,P2RX4,P2RX5,P2RX7,P2RX7,PPARG,RPL7,CLIP1,SOD1,SP1,STX1A,SUPT5H,THRB,TP53,TSC2,VEGFA,KYNU,SMC3,NOG,ABCG2,SAE1,STUB1,ATG7,P2RX2,MYCBP2,NRBP1,NPAS4
GO:0022892	1.01361e-07	2.26249e-06	1.89244	55.9245	96	936	substrate-specific transporter activity		GRIA1,GRIA2,GRIA3,GRIA4,GRIN1,GRIN2A,GRIN2B,GRIN2C,GRIN2D,GRIN3A,GRIN3A,GRIN3B
GO:0008324	1.30184e-07	2.76521e-06	2.20141	31.7264	63	531	cation transmembrane transporter activity		ACTN2,ADD1,ATF3,BCL2,CREB1,CREBBP,CREBBP,CTNNB1,ERCC3,KAT2A,GRLF1,GSK3B,HTT,HDAC1,HDAC1,HDAC2,NRG1,HIF1A,HMGB1,HSF4,JUN,MAP3K10,PLRG1,PPARD,PPARG,PSMC3,PSMC5,RAN,RPS3,RXRA,RXRA,RXRB,SMARCA4,SMARCC2,TAF4,TAF4B,TFDP2,THRB,TP53,TSG101,YWHAZ,TRRAP,EDF1,TNFRSF10A,HDAC3,AIP,MED23,NR1D1,NCOR1,HDAC9,HDAC4,HDAC5,HDAC5,UBA2,NR1H3,PPARGC1A,TCERG1,SIRT2,SIRT2,SNW1,SIRT1,NUP62,NUP62,SIN3A,TAF9B,NLK,HDAC8,HDAC…
GO:0015075	1.42473e-07	2.97121e-06	2.02535	41.9434	77	702	ion transmembrane transporter activity		GRIA1,GRIA2,GRIA3,GRIA4,GRIN1,GRIN2A,GRIN2B,GRIN2C,GRIN2D,P2RX1,P2RX3,P2RX4,P2RX5,P2RX7,P2RX2,GRIN3A,GRIN3B
GO:0017111	1.45556e-07	2.9813e-06	2.03405	41.2264	76	690	nucleoside-triphosphatase activity		ACTB,AKT1,ATP6V0A1,BCL2,CASP2,CAV1,CBS,CTNNB1,DNM2,FOXO3,KAT2A,GRK5,GSK3A,GSK3B,HDAC1,HDAC2,HIF1A,UBE2K,HMOX1,IL6R,INSR,INSR,IPO5,PFKM,PIK3R1,POLR2A,PRKACA,PRKCD,PRKCE,RANBP2,RPS3,SNRPD3,SOD1,SP1,SUPT5H,TP53,UBE2A,UBE2I,YWHAE,YWHAH,CUL2,CUL1,IRS2,SQSTM1,MAPK8IP1,MAGI2,HDAC6,STUB1,SIRT2,SIRT2,ACIN1,SMG5,ARFIP2,UBQLN1,PLCE1,PLCE1,NLK,SPHK2,HDAC10,GRIN3A
GO:0019904	1.48823e-07	2.99474e-06	2.84541	15.1761	38	254	protein domain specific binding		GRIA1,GRIA2,GRIA3,GRIA4,GRIN1,GRIN2A,GRIN2B,GRIN2C,GRIN2D,GRIN3A,GRIN3B
GO:0016462	3.75956e-07	7.18703e-06	1.96928	42.9591	77	719	pyrophosphatase activity		ACCN1,ACCN2,GABRA1,GABRG2,GRIA1,GRIA2,GRIA3,GRIA4,GRIN1,GRIN2A,GRIN2B,GRIN2C,GRIN2D,ITPR1,ITPR2,ITPR3,KCNJ11,KCNJ16,P2RX1,P2RX3,P2RX4,P2RX5,P2RX7,TRPC1,P2RX2,P2RX2,GRIN3A,GRIN3B
GO:0016818	4.43893e-07	8.34664e-06	1.95969	43.1384	77	722	hydrolase activity, acting on acid anhydrides, in phosphorus-containing anhydrides		ACCN1,ACCN2,GABRA1,GABRG2,GRIA1,GRIA2,GRIA3,GRIA4,GRIN1,GRIN2A,GRIN2B,GRIN2C,GRIN2D,ITPR1,ITPR2,ITPR3,KCNJ11,KCNJ16,P2RX1,P2RX3,P2RX4,P2RX5,P2RX7,TRPC1,P2RX2,P2RX2,GRIN3A,GRIN3B
GO:0016817	5.52654e-07	1.00618e-05	1.94704	43.3774	77	726	hydrolase activity, acting on acid anhydrides		ADRBK1,ADRBK2,GRK4,GRK5,GRK6,GRK1,GRK7
GO:0005215	6.97808e-07	1.2506e-05	1.73748	68.6509	109	1149	transporter activity		ACHE,ACHE,AHCY,AHCY,ALPL,ARF4,RHOA,ATP1A1,ATP1A1,ATP5A1,ATP5A1,ATP5B,ATP5B,ATP5B,ATP5D,ATP5D,ATP5F1,ATP6V1A,ATP6V1B1,ATP6V1B2,ATP6V1B2,ATP6V1E1,ATP7A,ATP7A,CAPN5,CAPN5,DAGLA,CAPN1,CAPN2,CASP1,CASP1,CASP2,CASP3,CASP3,CASP6,CASP7,CASP8,CASP8,CASP9,CASP9,CAT,CHRM1,CHRM3,CHRM5,CTSB,CTSB,CTSD,CTSD,CTSL1,CTSL1,ACE,ACE,ACE,DCTN1,DHX8,DHX8,DNM1,DNM1,DYNC1H1,DYNC1I2,DNM2,DNM2,DUSP5,DUSP5,DUSP7,DUSP7,DUSP7…
GO:0022857	1.06516e-06	1.77063e-05	1.82848	52.5786	88	880	transmembrane transporter activity		RPSA,RPL5,RPL6,RPL7,RPL7A,RPL8,RPL13,RPL15,RPL17,RPL18,RPL18A,RPL19,RPL22,RPL24,RPL26,RPL31,RPL39,RPLP0,RPS2,RPS3,RPS3,RPS3A,RPS5,RPS12,RPS15,RPS16,RPS18,RPS21,RPL14,RPL23,RPL35
GO:0003924	2.6403e-05	0.000352143	2.63936	11.4119	27	191	GTPase activity		ACTN2,BAG1,CDK5,EGF,FCGR1A,FNTA,NRG1,INSR,IRAK1,JAK1,JAK2,JAK3,MAP3K1,MAP3K5,MAP3K9,MAP3K10,MAP3K11,NGF,PLK1,MAPK1,MAPK3,MAPK3,MAPK8,MAPK8,MAPK9,MAPK9,MAPK10,MAPK10,MAP2K1,IL18BP,PLCE1,NLK,PPARGC1B,MAP3K15
GO:0022836	2.77244e-05	0.000365515	2.23924	18.1038	37	303	gated channel activity		SLC1A2,SLC6A1,SLC6A9,SLC6A11,SLC6A12,SLC6A13,SLC6A5
GO:0005216	6.02787e-05	0.000728189	2.03864	22.3459	42	374	ion channel activity		SLC1A2,SLC6A1,SLC6A9,SLC6A11,SLC6A12,SLC6A13,SLC6A5,SLC32A1
GO:0016887	7.32656e-05	0.000866347	2.12516	18.9403	37	317	ATPase activity		ACCN1,ACCN1,ACCN2,ACCN2,SLC25A4,ATP1A1,ATP1A1,ATP5A1,ATP5A1,ATP5B,ATP5B,ATP5D,ATP5F1,ATP6V1A,ATP6V1B1,ATP6V1B2,ATP6V1B2,ATP6V1E1,ATP6V0A1,ATP7A,ATP7A,CACNA1B,CACNA1B,CACNA1D,CACNA1D,CACNA2D1,CACNA2D1,COX6C,GABRA1,GABRG2,GRIA1,GRIA2,GRIA3,GRIA4,GRIN1,GRIN1,GRIN2A,GRIN2B,GRIN2C,GRIN2D,GRM7,ITPR1,ITPR1,ITPR1,ITPR2,ITPR2,ITPR3,KCNA1,KCNA1,KCNJ11,KCNJ16,SLC11A2,SLC11A2,P2RX1,P2RX1,P2RX3,P2RX3,P2RX4,P2…
GO:0022838	0.000109535	0.00118526	1.97762	22.9434	42	384	substrate specific channel activity		GABRA1,GABRG2,GRIA1,GRIA2,GRIA3,GRIA4,GRIN1,GRIN2A,GRIN2B,GRIN2C,GRIN2D,P2RX1,P2RX3,P2RX4,P2RX5,P2RX7,P2RX2,GRIN3A,GRIN3B
GO:0016740	0.000151003	0.00157455	1.44658	99.2421	134	1661	transferase activity		GRIN1,GRIN2A,GRIN2B,GRIN2C,GRIN2D,GRIN3A,GRIN3A
GO:0048037	0.000184207	0.00188647	2.27588	13.4434	28	225	cofactor binding		DRD1,DRD2,DRD2,DRD3,DRD4,DRD5,SLC6A3
GO:0015267	0.000203718	0.00190295	1.91449	23.6006	42	395	channel activity		SIRT2,SIRT5,SIRT4,SIRT3,SIRT1,SIRT7,SIRT6
GO:0022803	0.000203718	0.00190295	1.91449	23.6006	42	395	passive transmembrane transporter activity		CACNA1B,CAV3,CTNNB1,DLG4,ERCC3,XRCC6,KCNJ11,MLLT4,MSH2,PEX6,PFKM,PRKCD,ATXN2,SIAH1,SMARCC2,SP1,SRC,VPS4B,SAE1,SAE1,OPTN,SIRT1,HSPB7,VPS4A
GO:0003712	0.00021402	0.00190295	2.0011	19.956	37	334	transcription cofactor activity		ACCN1,ACCN1,ACCN2,ACCN2,AP2A1,AP2A2,AP1B1,AP1G1,SLC25A4,APOE,APOE,ATP1A1,ATP1A1,ATP5A1,ATP5A1,ATP5B,ATP5B,ATP5D,ATP5F1,ATP6V1A,ATP6V1B1,ATP6V1B2,ATP6V1B2,ATP6V1E1,ATP6V0A1,ATP7A,ATP7A,CACNA1B,CACNA1B,CACNA1D,CACNA1D,CACNA2D1,CACNA2D1,COX6C,CSE1L,GABRA1,GABRG2,GRIA1,GRIA2,GRIA3,GRIA4,GRIN1,GRIN1,GRIN2A,GRIN2B,GRIN2C,GRIN2D,GRM7,ITPR1,ITPR1,ITPR1,ITPR2,ITPR2,ITPR3,KCNA1,KCNA1,KCNJ11,KCNJ16,IPO5,SLC…
GO:0008289	0.000286859	0.00247389	1.79871	28.5597	48	478	lipid binding		ACTN2,ADCYAP1R1,ADORA1,ADORA2A,ADORA2B,ADRBK1,ADRBK2,AR,AR,AR,BAG1,CDK5,CHRM1,CHRM1,CHRM2,CHRM2,CHRM3,CHRM3,CHRM4,CHRM4,CHRM5,CHRM5,LTB4R,CNR1,CNR1,CNR2,CNR2,CREBBP,CTNNB1,DRD1,DRD2,DRD2,DRD3,DRD3,DRD4,DRD4,DRD5,DRD5,EGF,EPOR,FCGR1A,FCGR1A,FNTA,FPR1,FPR1,FPR1,GABBR1,GABBR1,GABRA1,GABRA1,GABRG2,GABRG2,GFRA1,GFRA1,GFRA2,GFRA2,GFRA3,GLP1R,GNAI1,GNAS,GNB1,GNRHR,GNRHR,CCR10,CCR10,LPAR4,LPAR4,MCHR1,MCH…
GO:0005261	0.000415601	0.00350511	2.08844	15.5346	30	260	cation channel activity		ACTN2,ADCYAP1R1,ADORA1,ADORA2A,ADORA2B,ADRBK1,ADRBK2,AR,AR,AR,BAG1,CDK5,CHRM1,CHRM1,CHRM2,CHRM2,CHRM3,CHRM3,CHRM4,CHRM4,CHRM5,CHRM5,LTB4R,CNR1,CNR1,CNR2,CNR2,CREBBP,CTNNB1,DRD1,DRD2,DRD2,DRD3,DRD3,DRD4,DRD4,DRD5,DRD5,EGF,EPOR,FCGR1A,FCGR1A,FNTA,FPR1,FPR1,FPR1,GABBR1,GABBR1,GABRA1,GABRA1,GABRG2,GABRG2,GFRA1,GFRA1,GFRA2,GFRA2,GFRA3,GLP1R,GNAI1,GNAS,GNB1,GNRHR,GNRHR,CCR10,CCR10,LPAR4,LPAR4,MCHR1,MCH…
GO:0005198	0.000502859	0.00409063	1.67331	35.6101	56	596	structural molecule activity		ACCN1,ACCN2,ATP1A1,ATP5A1,ATP5A1,ATP5B,ATP5B,ATP5D,ATP5F1,ATP6V1A,ATP6V1B1,ATP6V1B2,ATP6V1B2,ATP6V1E1,ATP6V0A1,ATP7A,ATP7A,CACNA1B,CACNA1D,CACNA2D1,COX6C,GRIN1,GRIN2A,GRIN2B,GRM7,ITPR1,ITPR1,ITPR1,ITPR2,ITPR2,ITPR3,KCNA1,KCNJ11,KCNJ16,SLC11A2,SLC11A2,P2RX1,P2RX1,P2RX3,P2RX4,P2RX5,P2RX7,SCN1A,SCN4B,SLC1A1,SLC1A2,SLC1A3,SLC6A1,SLC6A2,SLC6A3,SLC6A4,SLC6A9,SLC6A9,SLC6A11,SLC6A12,SLC6A13,SLC8A2,SLC8A3…
GO:0004888	0.000731283	0.00566744	1.44426	74.8648	102	1253	transmembrane receptor activity		ACCN1,ACCN1,ACCN2,ACCN2,ATP1A1,ATP1A1,ATP5A1,ATP5A1,ATP5B,ATP5B,ATP5D,ATP5F1,ATP6V1A,ATP6V1B1,ATP6V1B2,ATP6V1B2,ATP6V1E1,ATP6V0A1,ATP7A,ATP7A,CACNA1B,CACNA1B,CACNA1D,CACNA1D,CACNA2D1,CACNA2D1,COX6C,GABRA1,GABRG2,GRIA1,GRIA2,GRIA3,GRIA4,GRIN1,GRIN1,GRIN2A,GRIN2B,GRIN2C,GRIN2D,GRM7,ITPR1,ITPR1,ITPR1,ITPR2,ITPR2,ITPR3,KCNA1,KCNA1,KCNJ11,KCNJ16,SLC11A2,SLC11A2,P2RX1,P2RX1,P2RX3,P2RX3,P2RX4,P2RX4,P2RX…
GO:0004175	0.000744455	0.0057308	1.84172	22.0472	38	369	endopeptidase activity		ARF4,RHOA,ATP1A1,ATP5A1,ATP5A1,ATP5B,ATP5B,ATP5B,ATP5D,ATP5D,ATP5F1,ATP6V1A,ATP6V1B1,ATP6V1B2,ATP6V1E1,ATP7A,ATP7A,DCTN1,DHX8,DHX8,DNM1,DNM1,DYNC1H1,DYNC1I2,DNM2,DNM2,EEF1A2,EEF2,EIF2S3,EIF5,ERCC3,ERCC3,ERCC3,XRCC6,XRCC6,GNAI1,GNAS,GNB1,GSPT1,MSH6,HSPA8,KIF5B,KLC1,KIF11,MSH2,NUDT1,NUDT1,MYO1F,MYH10,NAIP,NSF,PEX6,PSMC2,PSMC3,PSMC5,PSMC6,RAB1A,RAB5A,RAN,RAN,UPF1,UPF1,RHEB,SMARCA4,SMARCA4,VCP,TUBA1A…
GO:0003723	0.000825161	0.0060284	1.58724	42.0629	63	704	RNA binding		ACTN2,BAX,BCL2,CASP2,CSNK2B,DRD4,EPS15,SFN,GRIA2,GRM7,HSP90AA1,HSP90AA1,INSR,JAK2,MLF1,PSEN1,PTEN,RAP2B,SRC,TFDP2,TGM2,U2AF1,UBE2I,VCP,YWHAE,YWHAH,YWHAZ,IRS2,RIPK2,SQSTM1,SQSTM1,NCOR1,STUB1,SIRT1,NUP62,NUP62,NUP62,VPS4A,NLK,ARHGAP17,SLC22A12,PPARGC1B
GO:0042623	0.00114802	0.00798047	1.99774	15.0566	28	252	ATPase activity, coupled		P2RX1,P2RX3,P2RX4,P2RX5,P2RX7,P2RX2
GO:0022804	0.00161054	0.0107401	1.8018	20.673	35	346	active transmembrane transporter activity		SLC1A1,SLC1A2,SLC1A3,SLC6A1,SLC6A2,SLC6A2,SLC6A3,SLC6A4,SLC6A9,SLC6A11,SLC6A12,SLC6A13,SLC18A1,SLC18A2,SLC7A5,SLC7A5,SLC6A5,SLC38A3,SLC32A1
GO:0046873	0.00200789	0.012382	1.82753	18.6415	32	312	metal ion transmembrane transporter activity		ARF4,RHOA,ATP1A1,ATP5A1,ATP5A1,ATP5B,ATP5B,ATP5B,ATP5D,ATP5D,ATP5F1,ATP6V1A,ATP6V1B1,ATP6V1B2,ATP6V1E1,ATP7A,ATP7A,DCTN1,DHX8,DHX8,DNM1,DNM1,DYNC1H1,DYNC1I2,DNM2,DNM2,EEF1A2,EEF2,EIF2S3,EIF5,ERCC3,ERCC3,ERCC3,XRCC6,XRCC6,GNAI1,GNAS,GNB1,GSPT1,MSH6,HSPA8,KIF5B,KLC1,KIF11,MSH2,NUDT1,NUDT1,MYO1F,MYH10,NAIP,NSF,PEX6,PSMC2,PSMC3,PSMC5,PSMC6,RAB1A,RAB5A,RAN,RAN,UPF1,UPF1,RHEB,SMARCA4,SMARCA4,TRPM2,VCP,…
GO:0016564	0.00217428	0.0133363	1.90274	15.7138	28	263	transcription repressor activity		ARF4,RHOA,ATP1A1,ATP5A1,ATP5A1,ATP5B,ATP5B,ATP5B,ATP5D,ATP5D,ATP5F1,ATP6V1A,ATP6V1B1,ATP6V1B2,ATP6V1E1,ATP7A,ATP7A,DCTN1,DHX8,DHX8,DNM1,DNM1,DYNC1H1,DYNC1I2,DNM2,DNM2,EEF1A2,EEF2,EIF2S3,EIF5,ERCC3,ERCC3,ERCC3,XRCC6,XRCC6,GNAI1,GNAS,GNB1,GSPT1,MSH6,HSPA8,KIF5B,KLC1,KIF11,MSH2,NUDT1,NUDT1,MYO1F,MYH10,NAIP,NSF,PEX6,PSMC2,PSMC3,PSMC5,PSMC6,RAB1A,RAB5A,RAN,RAN,UPF1,UPF1,RHEB,SMARCA4,SMARCA4,SMARCA4,TR…
GO:0016563	0.00272347	0.0162699	1.75409	20.5535	34	344	transcription activator activity		SLC6A1,SLC6A2,SLC6A3,SLC6A4,SLC6A9,SLC6A11,SLC6A12,SLC6A13,SLC6A5
GO:0019001	0.00323449	0.0180195	1.7039	22.3459	36	374	guanyl nucleotide binding		ARF4,RHOA,ATP1A1,ATP1A1,ATP5A1,ATP5A1,ATP5B,ATP5B,ATP5B,ATP5D,ATP5D,ATP5F1,ATP6V1A,ATP6V1B1,ATP6V1B2,ATP6V1B2,ATP6V1E1,ATP7A,ATP7A,DCTN1,DHX8,DHX8,DNM1,DNM1,DYNC1H1,DYNC1I2,DNM2,DNM2,EEF1A2,EEF2,EIF2S3,EIF5,ERCC3,ERCC3,ERCC3,XRCC6,XRCC6,GNAI1,GNAS,GNB1,GSPT1,MSH6,HSPA8,KIF5B,KLC1,KIF11,MSH2,NUDT1,NUDT1,MYO1F,MYH10,NAIP,NSF,PEX6,PSMC2,PSMC3,PSMC5,PSMC6,RAB1A,RAB5A,RAN,RAN,UPF1,UPF1,RHEB,SMARCA4,SM…
GO:0032561	0.00323449	0.0180195	1.7039	22.3459	36	374	guanyl ribonucleotide binding		ACCN1,ACCN1,ACCN2,ACCN2,AP2A1,AP2A2,AP1B1,AP1B1,AP1G1,AP1G1,SLC25A4,SLC25A4,APOE,APOE,ATP1A1,ATP1A1,ATP5A1,ATP5A1,ATP5B,ATP5B,ATP5B,ATP5D,ATP5D,ATP5F1,ATP5F1,ATP6V1A,ATP6V1B1,ATP6V1B2,ATP6V1B2,ATP6V1E1,ATP6V0A1,ATP7A,ATP7A,CACNA1B,CACNA1B,CACNA1D,CACNA1D,CACNA2D1,CACNA2D1,AP2M1,COX6C,CSE1L,GABRA1,GABRG2,GRIA1,GRIA2,GRIA3,GRIA4,GRIN1,GRIN1,GRIN2A,GRIN2B,GRIN2C,GRIN2D,GRM7,HTT,ITPR1,ITPR1,ITPR1,ITP…
GO:0000287	0.00370148	0.0182607	1.62931	26.5283	41	444	magnesium ion binding		DRD1,DRD2,DRD2,DRD3,DRD4,DRD5
GO:0005525	0.00682059	0.0323273	1.64035	21.8082	34	365	GTP binding		CHRM1,CHRM2,CHRM3,CHRM4,CHRM5
GO:0004872	0.00729654	0.0344409	1.29128	100.557	124	1683	receptor activity		SLC6A2,SLC6A2,SLC6A3,SLC6A4,SLC18A1,SLC18A2
GO:0042578	0.0134447	0.0557416	1.60412	19.5975	30	328	phosphoric ester hydrolase activity		SLC6A1,SLC6A11,SLC6A12,SLC6A13,SLC32A1
GO:0008233	0.0170442	0.0690804	1.43294	33.3994	46	559	peptidase activity		ACCN1,ACCN1,ACCN2,ACCN2,SLC25A4,SLC25A4,ATP1A1,ATP1A1,ATP5A1,ATP5A1,ATP5B,ATP5B,ATP5D,ATP5F1,ATP6V1A,ATP6V1B1,ATP6V1B2,ATP6V1B2,ATP6V1E1,ATP6V0A1,ATP7A,ATP7A,CACNA1B,CACNA1B,CACNA1D,CACNA1D,CACNA2D1,CACNA2D1,COX6C,GABRA1,GABRG2,GRIA1,GRIA2,GRIA3,GRIA4,GRIN1,GRIN1,GRIN2A,GRIN2B,GRIN2C,GRIN2D,GRM7,ITPR1,ITPR1,ITPR1,ITPR2,ITPR2,ITPR3,KCNA1,KCNA1,KCNJ11,KCNJ16,SLC11A2,SLC11A2,P2RX1,P2RX1,P2RX3,P2RX3,…
GO:0004930	0.0179357	0.0721833	1.34468	50.9654	66	853	G-protein coupled receptor activity		INSR,PIK3CA,PIK3CB,PIK3R1,PRKCD,PRKCZ
GO:0008092	0.0259912	0.099043	1.43871	27.4245	38	459	cytoskeletal protein binding		CACNA1B,CACNA1D,CACNA2D1,GRIN1,GRIN2A,GRIN2B,GRM7,ITPR1,ITPR1,ITPR2,ITPR3,P2RX1,TRPC1,TRPM2,TRPM7,TRPV6,GRIN3A,GRIN3B
GO:0070011	0.0331625	0.117038	1.37943	32.2642	43	540	peptidase activity, acting on L-amino acid peptides		SLC1A1,SLC1A2,SLC1A3,SLC6A1,SLC6A2,SLC6A3,SLC6A4,SLC6A9,SLC6A9,SLC6A11,SLC6A12,SLC6A13,SLC6A5,SLC6A5,SLC32A1
GO:0016874	0.0418982	0.143455	1.43286	22.4057	31	375	ligase activity		SLC6A1,SLC6A2,SLC6A3,SLC6A4,SLC6A9,SLC6A11,SLC6A12,SLC6A13,SLC6A5
GO:0003779	0.0508057	0.143672	1.45363	18.522	26	310	actin binding		CAT,FAAH,FAAH,HDAC1,HDAC2,HDAC3,APOBEC3B,HDAC9,HDAC4,HDAC6,HDAC6,HDAC5,SIRT2,SIRT2,SIRT5,SIRT4,SIRT3,SIRT1,SIRT1,SIRT7,SIRT6,HDAC7,HDAC8,HDAC11,HDAC10
GO:0005102	0.0661021	0.154724	1.2509	48.456	59	811	receptor binding		CAPN5,CAPN1,CAPN2,CASP1,CASP2,CASP3,CASP6,CASP7,CASP8,CASP9,CTSB,CTSL1,UCHL1,USP9X,CARD16,CASP12
GO:0016788	0.102217	0.219427	1.23056	40.7484	49	682	hydrolase activity, acting on ester bonds		SLC1A1,SLC1A2,SLC1A3,SLC6A1,SLC6A9,SLC6A11,SLC6A12,SLC6A13,SLC6A5
