# Supplementary material for: Huntington's Disease and its therapeutic target genes: a global functional profile based on the HD Research Crossroads database
Source: BMC Neurol. 2012 Jun 28;12:47. doi: 10.1186/1471-2377-12-47 (PMC3492045; doi:10.1186/1471-2377-12-47)
Supplement: Additional file 6 — Enriched Pfam protein families. Excel file with tables of Pfam protein families enriched in: (A) filtered set of HD-relevant genes; and (B) the full set of genes curated in HD Crossroads; statistical significance is given for each family. The format is the same as for table S2A, however only a minimum number of 5 genes was required. [file 1471-2377-12-47-S6.xls]

## Sheet: Pfam - filtered gene list
PFAMID	P-value	FDR	Odds Ratio	Expected Count	Count	Total number	Protein family	HD-associated genes
PF00069	1.76315e-09	1.1866e-06	3.20761	14.4416	41	362	Protein kinase domain	CDK5,CHUK,CSNK2A1,AKT1,AKT2,ICK,DAPK2,RPS6KC1,NEK8,GSK3B,NRBP1,IKBKB,IRAK1,MAP3K1,MAP3K5,MAP3K9,MAP3K10,MAP3K11,PAK1,PAK2,NLK,PLK1,BMP2K,PRKACA,PRKCB,PKN2,MAPK8,MAPK9,MAPK10,MAP2K1,MAP2K3,MAP2K6,TAOK1,ROCK1,RPS6KB2,MAP2K4,TRIO,ULK1,RIPK2,RPS6KA5,ROCK2
PF00011	2.98915e-07	7.06513e-05	48.5544	0.359045	6	9	Hsp20/alpha crystallin family	HSPB6,CRYAB,HSPB8,HSPB7,HSPB1,HSPB3
PF00227	3.14939e-07	7.06513e-05	17.7002	0.757985	8	19	Proteasome A-type and B-type	PSMA1,PSMA5,PSMA7,PSMB2,PSMB3,PSMB5,PSMB6,PSMB7
PF00850	1.5347e-06	0.000258214	29.1291	0.438833	6	11	Histone deacetylase domain	HDAC6,HDAC1,HDAC2,HDAC3,HDAC9,HDAC4
PF00454	5.16345e-06	0.000695001	14175	0.757985	7	19	Phosphatidylinositol 3- and 4-kinase	SMG1,MTOR,PIK3C2A,PIK3C3,PIK3CA,PIK3CB,TRRAP
PF00226	1.29812e-05	0.000970705	6.58698	1.87501	10	47	DnaJ domain	DNAJB6,DNAJA2,DNAJB4,DNAJC21,DNAJB8,DNAJC13,DNAJB2,DNAJA1,DNAJB1,DNAJC7
PF00004	1.58173e-05	0.0010645	6.41324	1.91491	10	48	ATPase family associated with various cellular activities (AAA)	AFG3L2,VPS4A,NSF,PEX6,PSMC2,PSMC3,PSMC5,PSMC6,VCP,VPS4B
PF00118	2.24068e-05	0.00137089	14.5601	0.638303	6	16	TCP-1/cpn60 chaperonin family	CCT7,CCT4,CCT2,CCT5,TCP1,CCT6A
PF00060	4.85057e-05	0.00251111	12.1319	0.718091	6	18	Ligand-gated ion channel	GRIA1,GRIA2,GRIA3,GRIA4,GRIN1,GRIN2B
PF10613	4.85057e-05	0.00251111	12.1319	0.718091	6	18	Ligated ion channel L-glutamate- and glycine-binding site	GRIA1,GRIA2,GRIA3,GRIA4,GRIN1,GRIN2B
PF01423	6.85099e-05	0.00307381	11.198	0.757985	6	19	LSM domain	SNRPB,SNRPD1,SNRPD2,SNRPD3,SNRPF,SNRPG
PF01094	8.50905e-05	0.00357912	6.70646	1.47608	8	37	Receptor family ligand binding region	GRIA1,GRIA2,GRIA3,GRIA4,GRIN1,GRM1,GRM2,GRM5
PF00240	0.000104051	0.0041192	6.48251	1.51597	8	38	Ubiquitin family	UHRF2,UBQLN1,IKBKB,PARK2,BAG1,SUMO3,UBB,UBC,SUMO1
PF00179	0.000126375	0.00452275	6.27301	1.55586	8	39	Ubiquitin-conjugating enzyme	UBE2K,UBE2A,UBE2D2,UBE2D3,UBE2H,UBE2I,UBE2N,UBE2V2
PF00233	0.000127973	0.00452275	9.70373	0.837773	6	21	3'5'-cyclic nucleotide phosphodiesterase	PDE1A,PDE2A,PDE4A,PDE4B,PDE4D,PDE8B
PF00012	0.000147614	0.00452275	13.4623	0.558515	5	14	Hsp70 protein	HSPA1A,HSPA2,HSPA4,HSPA5,HSPA8,HSPA9
PF00656	0.000147614	0.00452275	13.4623	0.558515	5	14	Caspase domain	CASP1,CASP2,CASP3,CASP6,CASP7
PF00433	0.000152507	0.00452275	6.07661	1.59576	8	40	Protein kinase C terminal domain	AKT1,AKT2,PRKCB,PKN2,ROCK1,RPS6KB2,RPS6KA5,ROCK2
PF03144	0.000553134	0.0137874	9.31777	0.718091	5	18	Elongation factor Tu domain 2	EEF1A2,EEF2,EIF2S3,GSPT1,EFTUD2
PF00009	0.000726214	0.0174551	8.65168	0.757985	5	19	Elongation factor Tu GTP binding domain	EEF1A2,EEF2,EIF2S3,GSPT1,EFTUD2
PF00619	0.00533514	0.0652827	5.04371	1.15692	5	29	Caspase recruitment domain	CARD16,APAF1,CASP1,CASP2,RIPK2
PF00071	0.00581999	0.0689498	2.47356	5.18621	12	130	Ras family	RASD2,GRLF1,RAB20,ISY1,RAB1A,RAB5A,RAN,RAP2B,RHEB,RAB11A,RAB11B,RHOBTB1
PF00400	0.00928782	0.0919221	2.08692	7.57985	15	190	WD domain, G-beta repeat	PREB,DYNC1I2,WDR43,PRPF19,GNB1,STRN4,APAF1,FZR1,PLRG1,WDR33,PPP3R1,EIF3I,BTRC,BUB3,WDR1
PF02985	0.0200588	0.124299	3.02627	2.15427	6	54	HEAT repeat	SMG1,SF3B1,HTT,IPO5,TMCO7,INTS4
PF00018	0.0303192	0.124299	1.92903	6.50271	12	163	SH3 domain	PACSIN2,FRK,BIN1,MAP3K9,MAP3K10,MAP3K11,ITSN2,ITSN1,SH3GL3,TRIO,ARHGEF6,MAPK8IP1
PF00105	0.0354829	0.124299	2.94933	1.83512	5	46	Zinc finger, C4 type (two domains)	NR1H3,PPARG,RORB,NR1H2,NR1D1
PF00104	0.0415724	0.128932	2.81181	1.91491	5	48	Ligand-binding domain of nuclear hormone receptor	NR1H3,PPARG,RORB,NR1H2,NR1D1
PF00271	0.0641684	0.162934	1.95606	4.26865	8	107	Helicase conserved C-terminal domain	DDX39,DHX8,ERCC3,SNRNP200,SKIV2L2,RAD54B,SMARCA4,BAT1

## Sheet: Pfam - full gene list
PFAMID	P-value	FDR	Odds Ratio	Expected Count	Count	Total number	Protein family	HD-associated genes
PF00069	2.2207e-16	1.70327e-13	3.81616	19.8812	63	362	Protein kinase domain	CDK5,CHUK,GRK7,CSNK2A1,ADRBK1,ADRBK2,DAPK1,DAPK3,AKT1,AKT2,AAK1,ICK,DAPK2,RPS6KC1,NEK8,GRK4,GRK5,GRK6,GSK3A,GSK3B,NRBP1,IKBKB,IRAK1,MAP3K15,MAP3K1,MAP3K5,MAP3K9,MAP3K10,MAP3K11,PAK1,PAK2,NLK,PLK1,BMP2K,PRKACA,PRKACB,PRKACG,PRKCA,PRKCB,PRKCD,PRKCE,PKN2,PRKCZ,MAPK1,MAPK3,MAPK8,MAPK9,MAPK10,MAP2K1,MAP2K2,MAP2K3,MAP2K6,TAOK1,GRK1,ROCK1,RPS6KB1,RPS6KB2,MAP2K4,TRIO,ULK1,RIPK2,RPS6KA5,ROCK2
PF00850	1.29645e-14	4.9719e-12	Inf	0.604125	11	11	Histone deacetylase domain	HDAC6,HDAC5,HDAC1,HDAC2,HDAC7,HDAC8,HDAC11,HDAC10,HDAC3,HDAC9,HDAC4
PF01094	1.83159e-12	4.68276e-10	14.8801	2.03206	17	37	Receptor family ligand binding region	GABBR1,GRIA1,GRIA2,GRIA3,GRIA4,GRIN1,GRIN2A,GRIN2C,GRIN2D,GRM1,GRM2,GRM3,GRM4,GRM5,GRM6,GRM7,GRM8
PF00060	2.88686e-10	4.42845e-08	27.3524	0.988568	11	18	Ligand-gated ion channel	GRIN3A,GRIN3B,GRIA1,GRIA2,GRIA3,GRIA4,GRIN1,GRIN2A,GRIN2B,GRIN2C,GRIN2D
PF10613	2.88686e-10	4.42845e-08	27.3524	0.988568	11	18	Ligated ion channel L-glutamate- and glycine-binding site	GRIN3A,GRIN3B,GRIA1,GRIA2,GRIA3,GRIA4,GRIN1,GRIN2A,GRIN2B,GRIN2C,GRIN2D
PF02146	1.47526e-09	1.88587e-07	Inf	0.384443	7	7	Sir2 family	SIRT2,SIRT5,SIRT4,SIRT3,SIRT1,SIRT7,SIRT6
PF00433	1.14502e-07	1.25462e-05	8.38847	2.19682	13	40	Protein kinase C terminal domain	AKT1,AKT2,PRKCA,PRKCB,PRKCD,PRKCE,PKN2,PRKCZ,ROCK1,RPS6KB1,RPS6KB2,RPS6KA5,ROCK2
PF00656	1.79442e-07	1.53683e-05	23.1342	0.768886	8	14	Caspase domain	CASP12,CASP1,CASP2,CASP3,CASP6,CASP7,CASP8,CASP9
PF00864	1.80332e-07	1.53683e-05	103.911	0.384443	6	7	ATP P2X receptor	P2RX2,P2RX1,P2RX3,P2RX4,P2RX5,P2RX7
PF00209	2.45279e-07	1.88129e-05	15.6286	1.04349	9	19	Sodium:neurotransmitter symporter family	SLC6A1,SLC6A2,SLC6A3,SLC6A4,SLC6A9,SLC6A11,SLC6A12,SLC6A13,SLC6A5
PF07562	3.65966e-07	2.55178e-05	19.8281	0.823807	8	15	Nine Cysteines Domain of family 3 GPCR	GRM1,GRM2,GRM3,GRM4,GRM5,GRM6,GRM7,GRM8
PF00006	4.94606e-07	2.70973e-05	Inf	0.274602	5	5	ATP synthase alpha/beta family, nucleotide-binding domain	ATP5A1,ATP5B,ATP6V1A,ATP6V1B1,ATP6V1B2
PF00306	4.94606e-07	2.70973e-05	Inf	0.274602	5	5	ATP synthase alpha/beta chain, C terminal domain	ATP5A1,ATP5B,ATP6V1A,ATP6V1B1,ATP6V1B2
PF02874	4.94606e-07	2.70973e-05	Inf	0.274602	5	5	ATP synthase alpha/beta family, beta-barrel domain	ATP5A1,ATP5B,ATP6V1A,ATP6V1B1,ATP6V1B2
PF00003	1.77698e-06	9.0863e-05	11.1605	1.26317	9	23	7 transmembrane sweet-taste receptor of 3 GCPR	GABBR1,GRM1,GRM2,GRM3,GRM4,GRM5,GRM6,GRM7,GRM8
PF00011	1.9665e-06	9.42693e-05	34.6328	0.494284	6	9	Hsp20/alpha crystallin family	HSPB6,CRYAB,HSPB8,HSPB7,HSPB1,HSPB3
PF00227	3.52811e-06	0.00015918	12.6147	1.04349	8	19	Proteasome A-type and B-type	PSMA1,PSMA5,PSMA7,PSMB2,PSMB3,PSMB5,PSMB6,PSMB7
PF00105	4.8162e-06	0.000205224	6.13964	2.52634	12	46	Zinc finger, C4 type (two domains)	NR1H3,AR,PPARD,PPARG,RORB,RXRA,RXRB,RXRG,THRA,THRB,NR1H2,NR1D1
PF00104	7.78967e-06	0.000314457	5.79783	2.63618	12	48	Ligand-binding domain of nuclear hormone receptor	NR1H3,AR,PPARD,PPARG,RORB,RXRA,RXRB,RXRG,THRA,THRB,NR1H2,NR1D1
PF00233	8.60729e-06	0.00033009	10.6727	1.15333	8	21	3'5'-cyclic nucleotide phosphodiesterase	PDE10A,PDE1A,PDE2A,PDE4A,PDE4B,PDE4D,PDE8B,PDE5A
PF00454	4.14481e-05	0.00151384	10.1065	1.04349	7	19	Phosphatidylinositol 3- and 4-kinase	SMG1,MTOR,PIK3C2A,PIK3C3,PIK3CA,PIK3CB,TRRAP
PF00118	0.000134326	0.00436794	10.3853	0.878727	6	16	TCP-1/cpn60 chaperonin family	CCT7,CCT4,CCT2,CCT5,TCP1,CCT6A
PF00226	0.000192087	0.00491102	4.69045	2.58126	10	47	DnaJ domain	DNAJB6,DNAJA2,DNAJB4,DNAJC21,DNAJB8,DNAJC13,DNAJB2,DNAJA1,DNAJB1,DNAJC7
PF00004	0.000230841	0.00571146	4.56673	2.63618	10	48	ATPase family associated with various cellular activities (AAA)	AFG3L2,VPS4A,NSF,PEX6,PSMC2,PSMC3,PSMC5,PSMC6,VCP,VPS4B
PF01423	0.000394824	0.00917666	7.98721	1.04349	6	19	LSM domain	SNRPB,SNRPD1,SNRPD2,SNRPD3,SNRPF,SNRPG
PF00012	0.000652478	0.0139014	9.60626	0.768886	5	14	Hsp70 protein	HSPA1A,HSPA2,HSPA4,HSPA5,HSPA8,HSPA9
PF00619	0.00079263	0.016431	5.50919	1.59269	7	29	Caspase recruitment domain	CARD16,CASP12,APAF1,CASP1,CASP2,CASP9,RIPK2
PF00240	0.000900098	0.0166502	4.61991	2.08698	8	38	Ubiquitin family	UHRF2,UBQLN1,IKBKB,PARK2,BAG1,SUMO3,UBB,UBC,SUMO1
PF00179	0.00107865	0.01924	4.4706	2.1419	8	39	Ubiquitin-conjugating enzyme	UBE2K,UBE2A,UBE2D2,UBE2D3,UBE2H,UBE2I,UBE2N,UBE2V2
PF02809	0.00129851	0.0226353	7.85868	0.878727	5	16	Ubiquitin interaction motif	EPN2,EPN1,DNAJB2,PSMD4,EPS15L1
PF00615	0.00256244	0.033016	4.32703	1.92222	7	35	Regulator of G protein signaling domain	GRK7,ADRBK1,ADRBK2,GRK4,GRK5,GRK6,GRK1
PF03144	0.00232391	0.033016	6.64883	0.988568	5	18	Elongation factor Tu domain 2	EEF1A2,EEF2,EIF2S3,GSPT1,EFTUD2
PF00009	0.00301287	0.033016	6.17352	1.04349	5	19	Elongation factor Tu GTP binding domain	EEF1A2,EEF2,EIF2S3,GSPT1,EFTUD2
PF00018	0.00831298	0.0767819	2.02234	8.95203	17	163	SH3 domain	PACSIN2,DLG3,FRK,BIN1,MAP3K9,MAP3K10,MAP3K11,MYO1F,ITSN2,PIK3R1,PIK3R2,ITSN1,SH3GL3,SRC,TRIO,ARHGEF6,MAPK8IP1
PF00071	0.0120857	0.102997	2.09327	7.13966	14	130	Ras family	RASD2,GRLF1,RHOA,RAB8A,RAB20,ISY1,RAB1A,RAB5A,RAN,RAP2B,RHEB,RAB11A,RAB11B,RHOBTB1
PF00520	0.0187363	0.131842	2.1	6.09617	12	111	Ion transport protein	ITPR1,ITPR2,ITPR3,KCNA1,TRPM7,TRPV6,MCOLN1,SCN1A,TRPC1,TRPM2,CACNA1B,CACNA1D
PF00001	0.0286449	0.149376	1.35523	38.8837	51	708	7 transmembrane receptor (rhodopsin family)	LPAR6,CHRM1,CHRM2,CHRM3,CHRM4,CHRM5,LTB4R,CNR1,CNR2,ADORA1,TAAR9,TAAR1,ADORA2A,ADORA2B,DRD1,DRD2,DRD3,DRD4,DRD5,FPR1,GNRHR,CCR10,LPAR4,MCHR1,P2RY8,HCRTR1,HCRTR2,TAAR6,HTR1A,HTR1B,HTR1F,HTR2C,HTR6,HTR7,OPRD1,OPRK1,OPRL1,OPRM1,P2RY1,P2RY2,P2RY4,P2RY6,P2RY11,P2RY13,P2RY12,TAAR8,MCHR2,TAAR5,TAAR2,TAAR3,P2RY14
PF07714	0.0370025	0.149376	1.94265	5.98633	11	109	Protein tyrosine kinase	TFG,FRK,PIK3R4,INSR,JAK1,JAK2,JAK3,KDR,NTRK1,NTRK3,SRC
PF00130	0.0253708	0.149376	2.42743	3.56983	8	65	Phorbol esters/diacylglycerol binding domain (C1 domain)	RASGRP1,PRKCA,PRKCB,PRKCD,PRKCE,PRKCZ,ROCK1,ROCK2
PF02985	0.0275009	0.149376	2.57474	2.9657	7	54	HEAT repeat	SMG1,SF3B1,HTT,PIK3R4,IPO5,TMCO7,INTS4
PF00027	0.0289845	0.149376	3.19849	1.75745	5	32	Cyclic nucleotide-binding domain	RAPGEF3,PRKAR1A,PRKAR1B,PRKAR2A,PRKAR2B
PF00400	0.0590322	0.159992	1.59253	10.4349	16	190	WD domain, G-beta repeat	PREB,DYNC1I2,WDR43,PRPF19,GNB1,STRN4,PIK3R4,APAF1,FZR1,PLRG1,WDR33,PPP3R1,EIF3I,BTRC,BUB3,WDR1
PF00397	0.113959	0.21606	2.05425	2.58126	5	47	WW domain	YAP1,TCERG1,PIN1,BAG3,MAGI2
