# Supplementary material for: Huntington's Disease and its therapeutic target genes: a global functional profile based on the HD Research Crossroads database
Source: BMC Neurol. 2012 Jun 28;12:47. doi: 10.1186/1471-2377-12-47 (PMC3492045; doi:10.1186/1471-2377-12-47)
Supplement: Additional file 7 — Enriched KEGG pathways. Excel file with tables of KEGG pathways enriched in: (A) filtered set of HD-relevant genes; and (B) the full set of genes curated in HD Crossroads; statistical significance is given for each pathway. The format is the same as for table S2A, however only a minimum number of 10 genes was required. [file 1471-2377-12-47-S7.xls]

## Sheet: KEGG - filtered gene set 
KEGGID	P-value	FDR	Odds Ratio	Expected Count	Count	Total number	Pathway	HD-associated genes
3010	4.59471e-14	7.35154e-12	7.26356	6.65053	31	85	Ribosome	RPSA,RPL5,RPL6,RPL7,RPL7A,RPL8,RPL13,RPL15,RPL17,RPL18,RPL18A,RPL19,RPL22,RPL24,RPL26,RPL31,RPL39,RPLP0,RPS2,RPS3,RPS3A,RPS5,RPS10,RPS12,RPS15,RPS16,RPS18,RPS21,RPL14,RPL23,RPL35
3050	1.40471e-11	7.49177e-10	10.2966	3.44263	20	44	Proteasome	PSMA1,PSMA5,PSMA7,PSMB2,PSMB3,PSMB5,PSMB6,PSMB7,PSMC2,PSMC3,PSMC5,PSMC6,PSMD2,PSMD3,PSMD4,PSMD7,PSMD8,PSMD11,PSME3,PSMD14
4210	2.49782e-06	7.99302e-05	3.8466	6.88526	21	88	Apoptosis	AKT1,AKT2,APAF1,XIAP,BCL2,CAPN1,CAPN2,CASP3,CASP6,CASP7,CHUK,IKBKB,IRAK1,NGF,PIK3CA,PIK3CB,PPP3CA,PPP3R1,PRKACA,TP53,IKBKG
4010	7.83989e-06	0.000173351	2.32294	21.047	42	269	MAPK signaling pathway	AKT1,AKT2,BDNF,CACNA1D,CACNA2D1,CASP3,CHUK,DUSP7,EGF,FGF2,HSPA1A,HSPA2,HSPA8,HSPB1,IKBKB,JUN,JUND,MAP3K1,MAP3K5,MAP3K11,NFATC2,NGF,PAK1,PAK2,PPM1B,PPP3CA,PPP3R1,PRKACA,PRKCB,MAPK8,MAPK9,MAPK10,MAP2K1,MAP2K3,MAP2K6,MAP2K4,TP53,IKBKG,RPS6KA5,MAPK8IP1,RASGRP1,NLK,TAOK1
4722	8.66754e-06	0.000173351	3.0792	9.7802	25	125	Neurotrophin signaling pathway	AKT1,AKT2,BCL2,BDNF,CALM1,FOXO3,GSK3B,IKBKB,IRAK1,JUN,MAP3K1,MAP3K5,NGF,PIK3CA,PIK3CB,MAPK8,MAPK9,MAPK10,MAP2K1,TP53,TP73,YWHAE,YWHAZ,IRS2,RIPK2,RPS6KA5
4012	0.000101273	0.00147307	3.17415	6.80702	18	87	ErbB signaling pathway	AKT1,AKT2,EGF,MTOR,GSK3B,NRG1,JUN,PAK1,PAK2,PIK3CA,PIK3CB,PRKCB,MAPK8,MAPK9,MAPK10,MAP2K1,RPS6KB2,MAP2K4
5120	0.000180974	0.00222737	3.42809	5.32043	15	68	Epithelial cell signaling in Helicobacter pylori infection	ATP6V1A,ATP6V1B1,ATP6V1E1,CASP3,CHUK,IKBKB,JUN,PAK1,MAPK8,MAPK9,MAPK10,CCL5,MAP2K4,IKBKG,ATP6V1H
4120	0.000211637	0.00241871	2.55549	10.4061	23	133	Ubiquitin mediated proteolysis	XIAP,UBE2K,MAP3K1,PARK2,SIAH1,SKP1,UBA1,UBE2A,UBE2D2,UBE2D3,UBE2H,UBE2I,UBE2N,UBE3A,CUL2,CUL1,BTRC,UBA2,SAE1,STUB1,PRPF19,FZR1,SYVN1
4310	0.000230416	0.00245777	2.4296	11.8145	25	151	Wnt signaling pathway	CREBBP,CSNK2A1,CSNK2B,CTNNB1,GSK3B,JUN,NFATC2,PPP3CA,PPP3R1,PRKACA,PRKCB,MAPK8,MAPK9,MAPK10,ROCK1,SIAH1,SKP1,TP53,FZD5,CUL1,BTRC,ROCK2,LEF1,NLK,SENP2
4720	0.00025455	0.0025455	3.30197	5.47691	15	70	Long-term potentiation	ADCY1,CALM1,CREBBP,GRIA1,GRIA2,GRIN1,GRIN2B,GRM1,GRM5,ITPR1,PPP3CA,PPP3R1,PRKACA,PRKCB,MAP2K1,RAPGEF3
4920	0.00053491	0.00450451	3.191	5.24219	14	67	Adipocytokine signaling pathway	AKT1,AKT2,CHUK,CPT1A,MTOR,IKBKB,NPY,MAPK8,MAPK9,MAPK10,SLC2A1,IKBKG,IRS2,PPARGC1A
4540	0.00142115	0.00988629	2.61378	7.04174	16	90	Gap junction	ADCY1,DRD1,DRD2,EGF,GNAI1,GNAS,GRM1,GRM5,HTR2C,ITPR1,PRKACA,PRKCB,MAP2K1,TUBA3C,TUBA1A,TUBB2C,TUBB
4620	0.00169929	0.0106583	2.47771	7.82416	17	100	Toll-like receptor signaling pathway	AKT1,AKT2,CHUK,IKBKB,IRAK1,JUN,PIK3CA,PIK3CB,MAPK8,MAPK9,MAPK10,MAP2K1,MAP2K3,MAP2K6,CCL5,MAP2K4,IKBKG
4662	0.00172136	0.0106583	2.7676	5.86812	14	75	B cell receptor signaling pathway	AKT1,AKT2,CHUK,GSK3B,IKBKB,JUN,NFATC2,PIK3CA,PIK3CB,PPP3CA,PPP3R1,PRKCB,MAP2K1,IKBKG
1062	0.00173197	0.0106583	2.8998	5.24219	13	67	Biosynthesis of terpenoids and steroids	ALDOA,CS,GAPDH,GPI,HMGCR,HMGCS1,PDHA1,PFKM,PGK1,PKM2,SDHA,SDHB,EBP
4150	0.00187782	0.0111278	3.22378	4.06856	11	52	mTOR signaling pathway	AKT1,AKT2,MTOR,IGF1,PIK3CA,PIK3CB,RHEB,RPS6KB2,TSC1,TSC2,ULK1
4020	0.00231443	0.0132253	2.01595	13.7705	25	176	Calcium signaling pathway	ADCY1,ADORA2A,SLC25A4,CACNA1D,CALM1,DRD1,GNAS,GRIN1,GRM1,GRM5,HTR2C,HTR6,ITPKA,ITPR1,NOS1,P2RX7,PDE1A,PPP3CA,PPP3R1,PRKACA,PRKCB,SLC8A2,SLC8A3,VDAC2,PLCE1,SPHK2
4510	0.0032967	0.0180462	1.90137	15.6483	27	200	Focal adhesion	ACTB,AKT1,AKT2,XIAP,BCL2,CAPN2,CAV1,CTNNB1,EGF,GRLF1,GSK3B,IGF1,ITGA2B,JUN,PAK1,PAK2,PIK3CA,PIK3CB,PRKCB,MAPK8,MAPK9,MAPK10,MAP2K1,PTEN,ROCK1,ROCK2,TLN2
1066	0.00338366	0.0180462	2.65112	5.63339	13	72	Biosynthesis of alkaloids derived from terpenoid and polyketide	ALDOA,CS,GAPDH,GPI,HMGCR,HMGCS1,PDHA1,PFKM,PGK1,PKM2,SDHA,SDHB,EBP
4912	0.00390307	0.0195002	2.32569	7.74592	16	99	GnRH signaling pathway	ADCY1,CACNA1D,CALM1,GNAS,ITPR1,JUN,MAP3K1,MMP14,PRKACA,PRKCB,MAPK8,MAPK9,MAPK10,MAP2K1,MAP2K3,MAP2K6,MAP2K4
4660	0.00394087	0.0195002	2.25586	8.45009	17	108	T cell receptor signaling pathway	AKT1,AKT2,CHUK,GSK3B,IKBKB,JUN,NFATC2,PAK1,PAK2,PIK3CA,PIK3CB,PPP3CA,PPP3R1,MAPK9,MAP2K1,IKBKG,RASGRP1
4910	0.0041438	0.0195002	2.08724	10.6409	20	136	Insulin signaling pathway	ACACA,AKT1,AKT2,CALM1,MTOR,GSK3B,IKBKB,PIK3CA,PIK3CB,PRKACA,MAPK8,MAPK9,MAPK10,MAP2K1,RHEB,RPS6KB2,SREBF1,TSC1,TSC2,IRS2,PPARGC1A
1061	0.00462783	0.0211558	2.80851	4.53801	11	58	Biosynthesis of phenylpropanoids	ALDOA,CS,GAPDH,GOT1,GPI,PDHA1,PFKM,PGK1,PKM2,SDHA,SDHB
1070	0.00776957	0.0335982	2.27482	6.88526	14	88	Biosynthesis of plant hormones	ALDOA,CS,GAPDH,GOT1,GPI,HMGCR,HMGCS1,PDHA1,PFKM,PGK1,PKM2,SDHA,SDHB,EBP
4730	0.00824764	0.0347269	2.44068	5.55515	12	71	Long-term depression	GNAI1,GNAS,GRIA1,GRIA2,GRIA3,GRM1,GRM5,IGF1,ITPR1,NOS1,PRKCB,MAP2K1
1064	0.0087957	0.0351828	2.53566	4.92922	11	63	Biosynthesis of alkaloids derived from ornithine, lysine and nicotinic acid	ALDOA,CS,GAPDH,GOT1,GPI,PDHA1,PFKM,PGK1,PKM2,SDHA,SDHB
4370	0.0126811	0.0494871	2.28369	5.86812	12	75	VEGF signaling pathway	AKT1,AKT2,HSPB1,NFATC2,PIK3CA,PIK3CB,PPP3CA,PPP3R1,PRKCB,MAP2K1,PTGS2,SPHK2
4666	0.0149803	0.0563264	2.075	7.43295	14	95	Fc gamma R-mediated phagocytosis	AKT1,AKT2,CFL1,DNM1,DNM2,PAK1,PIK3CA,PIK3CB,PRKCB,MAP2K1,RPS6KB2,DNM1L,ARPC2,SPHK2
4115	0.01541	0.0563264	2.31067	5.32043	11	68	p53 signaling pathway	APAF1,CASP3,CCNB1,SFN,IGF1,SERPINB5,PTEN,SIAH1,TP53,TP73,TSC2
4664	0.0154897	0.0563264	2.21244	6.0246	12	77	Fc epsilon RI signaling pathway	AKT1,AKT2,PIK3CA,PIK3CB,PRKCB,MAPK8,MAPK9,MAPK10,MAP2K1,MAP2K3,MAP2K6,MAP2K4
4110	0.0167609	0.0572256	1.89356	9.7802	17	125	Cell cycle	BUB1B,CCNB1,CREBBP,SFN,GSK3B,HDAC1,HDAC2,PLK1,SKP1,TFDP2,TP53,YWHAE,YWHAZ,CUL1,SMC3,BUB3,FZR1
1063	0.016778	0.0572256	2.39206	4.69449	10	60	Biosynthesis of alkaloids derived from shikimate pathway	ALDOA,CS,GAPDH,GPI,PDHA1,PFKM,PGK1,PKM2,SDHA,SDHB
4070	0.0276145	0.0833645	2.08783	5.78988	11	74	Phosphatidylinositol signaling system	CALM1,IMPA1,ITPKA,ITPR1,PIK3C2A,PIK3C3,PIK3CA,PIK3CB,PRKCB,PTEN,SYNJ1,PLCE1
4144	0.0286466	0.0848788	1.63594	14.3965	22	184	Endocytosis	AP2A2,CLTA,CLTC,DNM1,DNM2,EGF,EPS15,HSPA1A,HSPA2,HSPA8,RAB5A,SH3GL3,TSG101,RAB11A,RAB11B,VPS4B,DNM1L,VPS4A,CHMP4A,VPS28,VPS24,VPS25,CHMP4B
1065	0.0607844	0.167681	1.86301	5.78988	10	74	Biosynthesis of alkaloids derived from histidine and purine	ALDOA,CS,GAPDH,GPI,PDHA1,PFKM,PGK1,PKM2,SDHA,SDHB
190	0.065555	0.177776	1.61582	9.85844	15	126	Oxidative phosphorylation	ATP5A1,ATP5B,ATP5D,ATP5F1,ATP6V1A,ATP6V1B1,ATP6V1E1,COX6C,NDUFB10,NDUFV1,SDHA,SDHB,UQCRB,ATP5H,ATP6V1H
4916	0.0887519	0.236672	1.62585	7.82416	12	100	Melanogenesis	ADCY1,CALM1,CREB1,CREBBP,CTNNB1,GNAI1,GNAS,GSK3B,PRKACA,PRKCB,MAP2K1,FZD5,LEF1

## Sheet: KEGG - full gene set
KEGGID	P-value	FDR	Odds Ratio	Expected Count	Count	Total number	Pathway	HD-associated genes
4080	1.4216e-18	2.43093e-16	3.92604	29.322	80	256	Neuroactive ligand-receptor interaction	ADCYAP1R1,ADORA1,ADORA2A,ADORA2B,CHRM1,CHRM2,CHRM3,CHRM4,CHRM5,LTB4R,CNR1,CNR2,DRD1,DRD2,DRD3,DRD4,DRD5,FPR1,GABBR1,GABRA1,GABRG2,GLP1R,GNRHR,LPAR4,MCHR1,GRIA1,GRIA2,GRIA3,GRIA4,GRIN1,GRIN2A,GRIN2B,GRIN2C,GRIN2D,GRM1,GRM2,GRM3,GRM4,GRM5,GRM6,GRM7,GRM8,HCRTR1,HCRTR2,HTR1A,HTR1B,HTR1F,HTR2C,HTR6,HTR7,OPRD1,OPRK1,OPRL1,OPRM1,P2RX1,P2RX3,P2RX4,P2RX5,P2RX7,P2RY1,P2RY2,P2RY4,P2RY6,P2RY11,THRA,THRB,TAAR…
4210	9.14205e-13	7.81646e-11	5.64647	10.0795	36	88	Apoptosis	AKT1,AKT2,APAF1,XIAP,BAD,BAX,BCL2,CAPN1,CAPN2,CASP3,CASP6,CASP7,CASP8,CASP9,CHUK,IKBKB,IRAK1,NFKB1,NGF,NTRK1,PIK3CA,PIK3CB,PIK3R1,PIK3R2,PPP3CA,PPP3R1,PRKACA,PRKACB,PRKACG,PRKAR1A,PRKAR1B,PRKAR2A,PRKAR2B,TP53,IKBKG,TNFRSF10A
5016	4.5437e-12	2.58991e-10	3.63171	19.9298	53	174	Huntington's disease	AP2A1,AP2A2,SLC25A4,APAF1,ATP5A1,ATP5B,ATP5D,ATP5F1,BAX,BDNF,CASP3,CASP8,CASP9,AP2M1,CLTA,CLTC,COX6C,CREB1,CREBBP,DCTN1,DLG4,GRIN1,GRIN2B,GRM5,HTT,HDAC1,HDAC2,HIP1,ITPR1,NDUFB10,NDUFV1,NRF1,POLR2A,POLR2B,PPARG,PPID,REST,SDHA,SDHB,SOD1,SP1,TAF4,TAF4B,TGM2,TP53,UQCRB,VDAC2,VDAC3,HAP1,ATP5H,PPARGC1A,SIN3A,IFT57
5014	2.82958e-11	1.20964e-09	7.21542	6.29966	26	55	Amyotrophic lateral sclerosis (ALS)	APAF1,BAD,BAX,BCL2,CASP1,CASP3,CASP9,CAT,GRIA1,GRIA2,GRIN1,GRIN2A,GRIN2B,GRIN2C,GRIN2D,MAP3K5,NOS1,NOS2,PPP3CA,PPP3R1,MAP2K3,MAP2K6,RAB5A,SLC1A2,SOD1,TP53
4020	3.12855e-10	1.06996e-08	3.2673	20.1589	50	176	Calcium signaling pathway	ADCY1,ADORA2A,ADORA2B,SLC25A4,CACNA1B,CACNA1D,CALM1,CHRM1,CHRM2,CHRM3,CHRM5,DRD1,DRD5,GNAS,GRIN1,GRIN2A,GRIN2C,GRIN2D,GRM1,GRM5,HTR2C,HTR6,HTR7,ITPKA,ITPR1,ITPR2,ITPR3,NOS1,NOS2,P2RX1,P2RX3,P2RX4,P2RX5,P2RX7,PDE1A,PPID,PPP3CA,PPP3R1,PRKACA,PRKACB,PRKACG,PRKCA,PRKCB,SLC8A2,SLC8A3,TRPC1,VDAC2,VDAC3,P2RX2,PLCE1,SPHK2
3010	1.1396e-09	3.24785e-08	4.63642	9.73583	31	85	Ribosome	RPSA,RPL5,RPL6,RPL7,RPL7A,RPL8,RPL13,RPL15,RPL17,RPL18,RPL18A,RPL19,RPL22,RPL24,RPL26,RPL31,RPL39,RPLP0,RPS2,RPS3,RPS3A,RPS5,RPS10,RPS12,RPS15,RPS16,RPS18,RPS21,RPL14,RPL23,RPL35
4722	1.61674e-09	3.94948e-08	3.69049	14.3174	39	125	Neurotrophin signaling pathway	AKT1,AKT2,RHOA,BAD,BAX,BCL2,BDNF,CALM1,FOXO3,GSK3B,IKBKB,IRAK1,JUN,MAP3K1,MAP3K5,NFKB1,NGF,NTRK1,NTRK3,PIK3CA,PIK3CB,PIK3R1,PIK3R2,PRKCD,MAPK1,MAPK3,MAPK8,MAPK9,MAPK10,MAP2K1,MAP2K2,PSEN1,TP53,TP73,YWHAE,YWHAH,YWHAZ,IRS2,RIPK2,RPS6KA5
4720	3.32105e-09	7.09875e-08	5.04647	8.01775	27	70	Long-term potentiation	ADCY1,CALM1,CREBBP,GRIA1,GRIA2,GRIN1,GRIN2A,GRIN2B,GRIN2C,GRIN2D,GRM1,GRM5,ITPR1,ITPR2,ITPR3,PPP1CA,PPP3CA,PPP3R1,PRKACA,PRKACB,PRKACG,PRKCA,PRKCB,MAPK1,MAPK3,MAP2K1,MAP2K2,RAPGEF3
3050	1.35486e-08	2.57424e-07	6.64082	5.03973	20	44	Proteasome	PSMA1,PSMA5,PSMA7,PSMB2,PSMB3,PSMB5,PSMB6,PSMB7,PSMC2,PSMC3,PSMC5,PSMC6,PSMD2,PSMD3,PSMD4,PSMD7,PSMD8,PSMD11,PSME3,PSMD14
5010	3.602e-08	6.15942e-07	2.99197	18.3263	43	160	Alzheimer's disease	APAF1,APOE,ATP5A1,ATP5B,ATP5D,ATP5F1,BAD,CACNA1D,CALM1,CAPN1,CAPN2,CASP3,CASP7,CASP8,CASP9,CDK5,COX6C,GAPDH,GRIN1,GRIN2A,GRIN2B,GRIN2C,GRIN2D,GSK3B,ITPR1,ITPR2,ITPR3,LPL,NDUFB10,NDUFV1,NOS1,NOS2,PPP3CA,PPP3R1,MAPK1,MAPK3,PSEN1,PSEN2,SDHA,SDHB,UQCRB,CDK5R1,ATP5H,BACE2
4012	4.15467e-08	6.45862e-07	4.01948	9.96491	29	87	ErbB signaling pathway	AKT1,AKT2,BAD,EGF,MTOR,GSK3B,NRG1,JUN,PAK1,PAK2,PIK3CA,PIK3CB,PIK3R1,PIK3R2,PRKCA,PRKCB,MAPK1,MAPK3,MAPK8,MAPK9,MAPK10,MAP2K1,MAP2K2,RPS6KB1,RPS6KB2,MAP2K4,SRC,STAT5A,STAT5B
4930	5.37801e-08	7.66366e-07	5.89889	5.38334	20	47	Type II diabetes mellitus	CACNA1B,CACNA1D,MTOR,IKBKB,INSR,KCNJ11,PIK3CA,PIK3CB,PIK3R1,PIK3R2,PKM2,PRKCD,PRKCE,PRKCZ,MAPK1,MAPK3,MAPK8,MAPK9,MAPK10,IRS2
5200	7.16405e-08	8.97616e-07	2.25172	37.5689	70	328	Pathways in cancer	AKT1,AKT2,XIAP,AR,RHOA,BAD,BAX,BCL2,CASP3,CASP8,CASP9,CHUK,CREBBP,CTNNB1,DAPK1,DAPK3,EGF,FGF2,MTOR,GSK3B,MSH6,HDAC1,HDAC2,HIF1A,HSP90AA1,IGF1,IKBKB,ITGA2B,JAK1,JUN,MSH2,MSH3,NFKB1,NOS1,NOS2,NTRK1,PIK3CA,PIK3CB,PIK3R1,PIK3R2,PPARD,PPARG,PRKCA,PRKCB,MAPK1,MAPK3,MAPK8,MAPK9,MAPK10,MAP2K1,MAP2K2,PTCH1,PTEN,PTGS2,RXRA,RXRB,RXRG,SLC2A1,STAT5A,STAT5B,TP53,TRAF5,VEGFA,FZD5,CUL2,IKBKG,TFG,DAPK2,LEF1,EGLN1
5215	7.34891e-08	8.97616e-07	3.8837	10.194	29	89	Prostate cancer	AKT1,AKT2,AR,BAD,BCL2,CASP9,CHUK,CREB1,CREBBP,CTNNB1,EGF,MTOR,GSK3B,HSP90AA1,IGF1,IKBKB,NFKB1,PIK3CA,PIK3CB,PIK3R1,PIK3R2,MAPK1,MAPK3,MAP2K1,MAP2K2,PTEN,TP53,IKBKG,LEF1
5221	9.62376e-08	1.09711e-06	5.01476	6.52874	22	57	Acute myeloid leukemia	AKT1,AKT2,BAD,CHUK,MTOR,IKBKB,NFKB1,PIK3CA,PIK3CB,PIK3R1,PIK3R2,PPARD,MAPK1,MAPK3,MAP2K1,MAP2K2,RPS6KB1,RPS6KB2,STAT5A,STAT5B,IKBKG,LEF1
4910	2.39146e-07	2.55588e-06	3.02087	15.5773	37	136	Insulin signaling pathway	ACACA,AKT1,AKT2,BAD,CALM1,MTOR,GSK3B,IKBKB,INSR,PIK3CA,PIK3CB,PIK3R1,PIK3R2,PPP1CA,PPP1R3D,PRKACA,PRKACB,PRKACG,PRKAR1A,PRKAR1B,PRKAR2A,PRKAR2B,PRKCZ,MAPK1,MAPK3,MAPK8,MAPK9,MAPK10,MAP2K1,MAP2K2,RHEB,RPS6KB1,RPS6KB2,SREBF1,TSC1,TSC2,IRS2,PPARGC1A
5223	8.12664e-07	8.17444e-06	4.6769	6.18512	20	54	Non-small cell lung cancer	AKT1,AKT2,BAD,CASP9,EGF,FOXO3,PIK3CA,PIK3CB,PIK3R1,PIK3R2,PRKCA,PRKCB,MAPK1,MAPK3,MAP2K1,MAP2K2,RXRA,RXRB,RXRG,TP53
5210	1.08556e-06	1.03128e-05	3.58373	9.62129	26	84	Colorectal cancer	AKT1,AKT2,BAD,BAX,BCL2,CASP3,CASP9,CTNNB1,GSK3B,MSH6,JUN,MSH2,MSH3,PIK3CA,PIK3CB,PIK3R1,PIK3R2,MAPK1,MAPK3,MAPK8,MAPK9,MAPK10,MAP2K1,TP53,FZD5,LEF1
5213	1.95238e-06	1.75714e-05	4.5704	5.95604	19	52	Endometrial cancer	AKT1,AKT2,BAD,CASP9,CTNNB1,EGF,FOXO3,GSK3B,PIK3CA,PIK3CB,PIK3R1,PIK3R2,MAPK1,MAPK3,MAP2K1,MAP2K2,PTEN,TP53,LEF1
5212	2.48538e-06	2.125e-05	3.7396	8.24682	23	72	Pancreatic cancer	AKT1,AKT2,BAD,CASP9,CHUK,EGF,IKBKB,JAK1,NFKB1,PIK3CA,PIK3CB,PIK3R1,PIK3R2,MAPK1,MAPK3,MAPK8,MAPK9,MAPK10,MAP2K1,TP53,VEGFA,IKBKG,ARHGEF6
4370	5.43634e-06	4.42673e-05	3.52142	8.59044	23	75	VEGF signaling pathway	AKT1,AKT2,BAD,CASP9,HSPB1,KDR,NFATC2,PIK3CA,PIK3CB,PIK3R1,PIK3R2,PPP3CA,PPP3R1,PRKCA,PRKCB,MAPK1,MAPK3,MAP2K1,MAP2K2,PTGS2,SRC,VEGFA,SPHK2
5216	6.0665e-06	4.71533e-05	6.40484	3.32164	13	29	Thyroid cancer	CTNNB1,NTRK1,PPARG,MAPK1,MAPK3,MAP2K1,MAP2K2,RXRA,RXRB,RXRG,TP53,TFG,LEF1
4150	8.83534e-06	6.56888e-05	4.1939	5.95604	18	52	mTOR signaling pathway	AKT1,AKT2,MTOR,HIF1A,IGF1,PIK3CA,PIK3CB,PIK3R1,PIK3R2,MAPK1,MAPK3,RHEB,RPS6KB1,RPS6KB2,TSC1,TSC2,VEGFA,ULK1
4912	9.98069e-06	7.11124e-05	2.99376	11.3394	27	99	GnRH signaling pathway	ADCY1,CACNA1D,CALM1,GNAS,GNRHR,ITPR1,ITPR2,ITPR3,JUN,MAP3K1,MMP14,PRKACA,PRKACB,PRKACG,PRKCA,PRKCB,PRKCD,MAPK1,MAPK3,MAPK8,MAPK9,MAPK10,MAP2K1,MAP2K2,MAP2K3,MAP2K6,MAP2K4,SRC
4540	1.50409e-05	0.00010288	3.06417	10.3085	25	90	Gap junction	ADCY1,DRD1,DRD2,EGF,GNAI1,GNAS,GRM1,GRM5,HTR2C,ITPR1,ITPR2,ITPR3,PRKACA,PRKACB,PRKACG,PRKCA,PRKCB,MAPK1,MAPK3,MAP2K1,MAP2K2,SRC,TUBA3C,TUBA1A,TUBB2C,TUBB
5222	2.04537e-05	0.000134522	3.08041	9.85037	24	86	Small cell lung cancer	AKT1,AKT2,APAF1,XIAP,BCL2,CASP9,CHUK,IKBKB,ITGA2B,NFKB1,NOS1,NOS2,PIK3CA,PIK3CB,PIK3R1,PIK3R2,PTEN,PTGS2,RXRA,RXRB,RXRG,TP53,TRAF5,IKBKG
4062	2.89159e-05	0.000183134	2.23041	21.6479	41	189	Chemokine signaling pathway	ADCY1,ADRBK1,ADRBK2,AKT1,AKT2,RHOA,CHUK,FOXO3,GNAI1,GNB1,CCR10,GRK4,GRK5,GRK6,GSK3A,GSK3B,IKBKB,JAK2,JAK3,NFKB1,PAK1,PIK3CA,PIK3CB,PIK3R1,PIK3R2,PRKACA,PRKACB,PRKACG,PRKCB,PRKCD,PRKCZ,MAPK1,MAPK3,MAP2K1,GRK1,ROCK1,CCL5,STAT5B,IKBKG,ROCK2,GRK7
4010	3.56746e-05	0.00021787	1.98917	30.8111	53	269	MAPK signaling pathway	AKT1,AKT2,BDNF,CACNA1B,CACNA1D,CACNA2D1,CASP3,CHUK,DUSP5,DUSP7,EGF,FGF2,HSPA1A,HSPA2,HSPA8,HSPB1,IKBKB,JUN,JUND,MAP3K1,MAP3K5,MAP3K11,NFATC2,NFKB1,NGF,NTRK1,PAK1,PAK2,PPM1B,PPP3CA,PPP3R1,PRKACA,PRKACB,PRKACG,PRKCA,PRKCB,MAPK1,MAPK3,MAPK8,MAPK9,MAPK10,MAP2K1,MAP2K2,MAP2K3,MAP2K6,MAP2K4,TP53,IKBKG,RPS6KA5,MAPK8IP1,RASGRP1,NLK,TAOK1,PTPN5
4510	5.20592e-05	0.00030697	2.13922	22.9078	42	200	Focal adhesion	ACTB,ACTN1,ACTN2,AKT1,AKT2,XIAP,RHOA,BAD,BCL2,CAPN2,CAV1,CAV2,CAV3,CTNNB1,EGF,GRLF1,GSK3B,IGF1,ITGA2B,JUN,KDR,PAK1,PAK2,PIK3CA,PIK3CB,PIK3R1,PIK3R2,PPP1CA,PRKCA,PRKCB,MAPK1,MAPK3,MAPK8,MAPK9,MAPK10,MAP2K1,PTEN,ROCK1,SRC,VEGFA,ROCK2,TLN2
5020	6.86313e-05	0.000391199	4.65168	4.00887	13	35	Prion diseases	BAX,HSPA1A,HSPA5,PRKACA,PRKACB,PRKACG,MAPK1,MAPK3,MAP2K1,MAP2K2,PRNP,CCL5,SOD1,STIP1
4620	0.000103093	0.000568675	2.64948	11.4539	25	100	Toll-like receptor signaling pathway	AKT1,AKT2,CASP8,CHUK,IKBKB,IRAK1,JUN,NFKB1,PIK3CA,PIK3CB,PIK3R1,PIK3R2,MAPK1,MAPK3,MAPK8,MAPK9,MAPK10,MAP2K1,MAP2K2,MAP2K3,MAP2K6,CCL5,MAP2K4,TLR4,IKBKG
4666	0.000118526	0.00061418	2.68434	10.8812	24	95	Fc gamma R-mediated phagocytosis	AKT1,AKT2,CFL1,CFL2,DNM1,DNM2,FCGR1A,PAK1,PIK3CA,PIK3CB,PIK3R1,PIK3R2,PRKCA,PRKCB,PRKCD,PRKCE,MAPK1,MAPK3,MAP2K1,RPS6KB1,RPS6KB2,DNM1L,ARPC2,SPHK2
4920	0.000117331	0.00061418	3.13134	7.67413	19	67	Adipocytokine signaling pathway	AKT1,AKT2,CHUK,CPT1A,MTOR,IKBKB,JAK2,NFKB1,NPY,MAPK8,MAPK9,MAPK10,RXRA,RXRB,RXRG,SLC2A1,IKBKG,IRS2,PPARGC1A
5120	0.000145802	0.0007333	3.06673	7.78867	19	68	Epithelial cell signaling in Helicobacter pylori infection	ATP6V1A,ATP6V1B1,ATP6V1B2,ATP6V1E1,ATP6V0A1,CASP3,CHUK,IKBKB,JUN,NFKB1,PAK1,MAPK8,MAPK9,MAPK10,CCL5,MAP2K4,SRC,IKBKG,ATP6V1H
5220	0.000162096	0.000791957	2.9312	8.4759	20	74	Chronic myeloid leukemia	AKT1,AKT2,BAD,CHUK,HDAC1,HDAC2,IKBKB,NFKB1,PIK3CA,PIK3CB,PIK3R1,PIK3R2,MAPK1,MAPK3,MAP2K1,MAP2K2,STAT5A,STAT5B,TP53,IKBKG
4662	0.000197904	0.000940043	2.87724	8.59044	20	75	B cell receptor signaling pathway	AKT1,AKT2,CHUK,GSK3B,IKBKB,JUN,NFATC2,NFKB1,PIK3CA,PIK3CB,PIK3R1,PIK3R2,PPP3CA,PPP3R1,PRKCB,MAPK1,MAPK3,MAP2K1,MAP2K2,IKBKG
5211	0.000221463	0.00102352	2.94511	8.01775	19	70	Renal cell carcinoma	AKT1,AKT2,CREBBP,HIF1A,JUN,PAK1,PAK2,PIK3CA,PIK3CB,PIK3R1,PIK3R2,MAPK1,MAPK3,MAP2K1,MAP2K2,SLC2A1,VEGFA,CUL2,EGLN1
4730	0.000270799	0.00121859	2.8878	8.13228	19	71	Long-term depression	GNAI1,GNAS,GRIA1,GRIA2,GRIA3,GRM1,GRM5,IGF1,ITPR1,ITPR2,ITPR3,NOS1,NOS2,PRKCA,PRKCB,MAPK1,MAPK3,MAP2K1,MAP2K2
4664	0.000290876	0.00127538	2.775	8.81952	20	77	Fc epsilon RI signaling pathway	AKT1,AKT2,PIK3CA,PIK3CB,PIK3R1,PIK3R2,PRKCA,PRKCB,PRKCD,PRKCE,MAPK1,MAPK3,MAPK8,MAPK9,MAPK10,MAP2K1,MAP2K2,MAP2K3,MAP2K6,MAP2K4
4144	0.000364952	0.00156017	2.01171	21.0752	37	184	Endocytosis	ADRBK1,ADRBK2,AP2A1,AP2A2,AP2M1,CLTA,CLTC,DNM1,DNM2,EGF,EPS15,GRK4,GRK5,GRK6,HSPA1A,HSPA2,HSPA8,KDR,NTRK1,PRKCZ,RAB5A,GRK1,SH3GL3,SRC,TSG101,RAB11A,RAB11B,VPS4B,DNM1L,EPN2,VPS4A,CHMP4A,EPN1,VPS28,VPS24,VPS25,CHMP4B,GRK7
5214	0.000507164	0.00211524	2.91427	7.21597	17	63	Glioma	AKT1,AKT2,CALM1,EGF,MTOR,IGF1,PIK3CA,PIK3CB,PIK3R1,PIK3R2,PRKCA,PRKCB,MAPK1,MAPK3,MAP2K1,MAP2K2,PTEN,TP53
5012	0.000552313	0.0022487	2.23284	14.0883	27	123	Parkinson's disease	SLC25A4,APAF1,ATP5A1,ATP5B,ATP5D,ATP5F1,CASP3,CASP9,COX6C,NDUFB10,NDUFV1,PARK2,PPID,SDHA,SDHB,SLC6A3,SLC18A1,SLC18A2,TH,UBB,UBA1,UCHL1,UQCRB,VDAC2,VDAC3,ATP5H,HTRA2
4310	0.000750976	0.00298644	2.05464	17.2954	31	151	Wnt signaling pathway	RHOA,CREBBP,CSNK2A1,CSNK2B,CTNNB1,GSK3B,JUN,NFATC2,PPARD,PPP3CA,PPP3R1,PRKACA,PRKACB,PRKACG,PRKCA,PRKCB,MAPK8,MAPK9,MAPK10,PSEN1,ROCK1,SIAH1,SKP1,TP53,FZD5,CUL1,BTRC,ROCK2,LEF1,NLK,SENP2
4660	0.000920987	0.00357929	2.26208	12.3702	24	108	T cell receptor signaling pathway	AKT1,AKT2,RHOA,CHUK,GSK3B,IKBKB,JUN,NFATC2,NFKB1,PAK1,PAK2,PIK3CA,PIK3CB,PIK3R1,PIK3R2,PPP3CA,PPP3R1,MAPK1,MAPK3,MAPK9,MAP2K1,MAP2K2,IKBKG,RASGRP1
4270	0.00157487	0.0059845	2.15725	12.8284	24	112	Vascular smooth muscle contraction	ACTG2,ADCY1,ADORA2A,ADORA2B,RHOA,CACNA1D,CALM1,GNAS,ITPR1,ITPR2,ITPR3,PPP1CA,PRKACA,PRKACB,PRKACG,PRKCA,PRKCB,PRKCD,PRKCE,MAPK1,MAPK3,MAP2K1,MAP2K2,ROCK1,ROCK2
1063	0.00246753	0.00917277	2.61965	6.87235	15	60	Biosynthesis of alkaloids derived from shikimate pathway	ALDOA,CS,DLAT,DLST,GAPDH,GPI,OGDH,PDHA1,PFKM,PGK1,PKM2,SDHA,SDHB,TPH1,TPH2
5110	0.00284363	0.010346	2.68117	6.29966	14	55	Vibrio cholerae infection	ACTB,ATP6V1A,ATP6V1B1,ATP6V1B2,ATP6V1E1,ATP6V0A1,GNAS,PRKACA,PRKACB,PRKACG,PRKCA,PRKCB,ATP6V1H,SEC61A2
1062	0.00297221	0.0105885	2.46661	7.67413	16	67	Biosynthesis of terpenoids and steroids	ALDOA,CS,DLAT,DLST,GAPDH,GPI,HMGCR,HMGCS1,OGDH,PDHA1,PFKM,PGK1,PKM2,SDHA,SDHB,EBP
4070	0.00345029	0.0120408	2.34591	8.4759	17	74	Phosphatidylinositol signaling system	CALM1,IMPA1,ITPKA,ITPR1,ITPR2,ITPR3,PIK3C2A,PIK3C3,PIK3CA,PIK3CB,PIK3R1,PIK3R2,PRKCA,PRKCB,PTEN,SYNJ1,SYNJ2,PLCE1
380	0.00415394	0.0142065	2.97047	4.58157	11	40	Tryptophan metabolism	ACAT1,CAT,IDO1,MAOA,MAOB,OGDH,TPH1,KMO,KYNU,AADAT,TPH2
1061	0.00479301	0.0160707	2.49664	6.64327	14	58	Biosynthesis of phenylpropanoids	ALDOA,CS,DLAT,DLST,GAPDH,GOT1,GPI,OGDH,PDHA1,PFKM,PGK1,PKM2,SDHA,SDHB
5218	0.0054835	0.0180323	2.28511	8.13228	16	71	Melanoma	AKT1,AKT2,BAD,EGF,FGF2,IGF1,PIK3CA,PIK3CB,PIK3R1,PIK3R2,MAPK1,MAPK3,MAP2K1,MAP2K2,PTEN,TP53
1066	0.0063257	0.0200314	2.24379	8.24682	16	72	Biosynthesis of alkaloids derived from terpenoid and polyketide	ALDOA,CS,DLAT,DLST,GAPDH,GPI,HMGCR,HMGCS1,OGDH,PDHA1,PFKM,PGK1,PKM2,SDHA,SDHB,EBP
5219	0.00622117	0.0200314	2.77755	4.81065	11	42	Bladder cancer	DAPK1,DAPK3,EGF,MAPK1,MAPK3,MAP2K1,MAP2K2,TP53,VEGFA,RPS6KA5,DAPK2
1064	0.0103195	0.0320843	2.2393	7.21597	14	63	Biosynthesis of alkaloids derived from ornithine, lysine and nicotinic acid	ALDOA,CS,DLAT,DLST,GAPDH,GOT1,GPI,OGDH,PDHA1,PFKM,PGK1,PKM2,SDHA,SDHB
1070	0.0201791	0.0605374	1.87725	10.0795	17	88	Biosynthesis of plant hormones	ALDOA,CS,DLAT,DLST,GAPDH,GOT1,GPI,HMGCR,HMGCS1,OGDH,PDHA1,PFKM,PGK1,PKM2,SDHA,SDHB,EBP
4115	0.0199177	0.0605374	2.02962	7.78867	14	68	p53 signaling pathway	APAF1,BAX,CASP3,CASP8,CASP9,CCNB1,SFN,IGF1,SERPINB5,PTEN,SIAH1,TP53,TP73,TSC2
4520	0.020972	0.0618312	1.95796	8.59044	15	75	Adherens junction	ACTB,ACTN1,ACTN2,RHOA,CREBBP,CSNK2A1,CSNK2B,CTNNB1,INSR,MLLT4,MAPK1,MAPK3,SRC,LEF1,NLK
5130	0.0233603	0.0677053	2.20375	5.72696	11	50	Pathogenic Escherichia coli infection - EHEC	ACTB,RHOA,CTNNB1,PRKCA,ROCK1,TLR4,TUBA3C,YWHAZ,TUBA1A,ROCK2,TUBB2C,TUBB
4120	0.0271943	0.0775039	1.64242	15.2337	23	133	Ubiquitin mediated proteolysis	XIAP,UBE2K,MAP3K1,PARK2,SIAH1,SKP1,UBA1,UBE2A,UBE2D2,UBE2D3,UBE2H,UBE2I,UBE2N,UBE3A,CUL2,CUL1,BTRC,UBA2,SAE1,STUB1,PRPF19,FZR1,SYVN1
4916	0.0332124	0.0931037	1.71978	11.4539	18	100	Melanogenesis	ADCY1,CALM1,CREB1,CREBBP,CTNNB1,GNAI1,GNAS,GSK3B,PRKACA,PRKACB,PRKACG,PRKCA,PRKCB,MAPK1,MAPK3,MAP2K1,MAP2K2,FZD5,LEF1
4810	0.0414212	0.114242	1.44302	24.3969	33	213	Regulation of actin cytoskeleton	ACTB,ACTN1,ACTN2,RHOA,CFL1,CFL2,CHRM1,CHRM2,CHRM3,CHRM4,CHRM5,EGF,FGF2,GRLF1,ITGA2B,MYH10,PAK1,PAK2,PFN1,PFN2,PIK3CA,PIK3CB,PIK3R1,PIK3R2,PPP1CA,MAPK1,MAPK3,MAP2K1,MAP2K2,ROCK1,ARHGEF6,ROCK2,ARPC2
4530	0.0725535	0.190871	1.48031	15.1192	21	132	Tight junction	ACTB,ACTN1,ACTN2,AKT1,AKT2,RHOA,CSNK2A1,CSNK2B,CTNNB1,GNAI1,MLLT4,MYH10,PRKCA,PRKCB,PRKCD,PRKCE,PRKCZ,PTEN,SRC,MAGI2,EPB41L3
1065	0.0751666	0.191843	1.66268	8.4759	13	74	Biosynthesis of alkaloids derived from histidine and purine	ALDOA,CS,DLAT,DLST,GAPDH,GPI,OGDH,PDHA1,PFKM,PGK1,PKM2,SDHA,SDHB
4742	0.0750771	0.191843	1.81212	6.07058	10	53	Taste transduction	ACCN1,CACNA1B,GNAS,GNB1,GRM4,ITPR3,PDE1A,PRKACA,PRKACB,PRKACG
562	0.083184	0.209183	1.77053	6.18512	10	54	Inositol phosphate metabolism	IMPA1,ITPKA,PIK3C2A,PIK3C3,PIK3CA,PIK3CB,PTEN,SYNJ1,SYNJ2,PLCE1
