# Supplementary material for: Huntington's Disease and its therapeutic target genes: a global functional profile based on the HD Research Crossroads database
Source: BMC Neurol. 2012 Jun 28;12:47. doi: 10.1186/1471-2377-12-47 (PMC3492045; doi:10.1186/1471-2377-12-47)
Supplement: Additional file 8 — List of HD-relevant genes located in chromosomal loci, for which suggestive linkage with age of onset has been reported. Excel file with table of HD-relevant genes located in chromosomal regions, for which suggested evidence for linkage has previously been found in two independent studies [24,26]. The table lists the TVS and chromosomal location for each gene. [file 1471-2377-12-47-S8.xls]

## Sheet: Sheet1
Entrez Gene ID	Symbol	Name	TV-Score	Chromosome	Band	LOD from HD MAPS	LOD Gayan from et al.
2550	GABBR1	gamma-aminobutyric acid (GABA) B receptor, 1	2.5	6	p22.1	2.29		Chromosomal regions with suggestive evidence only by HD MAPS
9972	NUP153	nucleoporin 153kDa	3	6	p22.3	2.29
9475	ROCK2	Rho-associated, coiled-coil containing protein kinase 2	4	2	p25.1		4.29	Chromosomal regions with suggestive evidence only by Gayan et al.
51692	CPSF3	cleavage and polyadenylation specific factor 3, 73kDa	3	2	p25.1		4.29
10576	CCT2	chaperonin containing TCP1, subunit 2 (beta)	3	12	q15		2.86
57122	NUP107	nucleoporin 107kDa	3	12	q15		2.86
3727	JUND	jun D proto-oncogene	3	19	p13.11		1.79
5976	UPF1	UPF1 regulator of nonsense transcripts homolog (yeast)	3	19	p13.11		1.79
6142	RPL18A	ribosomal protein L18a	3	19	p13.11		1.79
58513	EPS15L1	epidermal growth factor receptor pathway substrate 15-like 1	3	19	p13.11		1.79
3718	JAK3	Janus kinase 3	2	19	p13.11		1.79
5296	PIK3R2	phosphoinositide-3-kinase, regulatory subunit 2 (beta)	2.5	19	p13.11		1.79
3337	DNAJB1	DnaJ (Hsp40) homolog, subfamily B, member 1	3	19	p13.12		1.79
5566	PRKACA	protein kinase, cAMP-dependent, catalytic, alpha	3	19	p13.12		1.79
10212	DDX39	DEAD (Asp-Glu-Ala-Asp) box polypeptide 39A	3	19	p13.12		1.79
4218	RAB8A	RAB8A, member RAS oncogene family	2.5	19	p13.12		1.79
1785	DNM2	dynamin 2	3	19	p13.2		1.79
2057	EPOR	erythropoietin receptor	3	19	p13.2		1.79
5141	PDE4A	phosphodiesterase 4A, cAMP-specific	4	19	p13.2		1.79
5300	PIN1	peptidylprolyl cis/trans isomerase, NIMA-interacting 1	3	19	p13.2		1.79
6597	SMARCA4	SWI/SNF related, matrix associated, actin dependent regulator of chromatin, subfamily a, member 4	3	19	p13.2		1.79
9230	RAB11B	RAB11B, member RAS oncogene family	3	19	p13.2		1.79
56949	XAB2	XPA binding protein 2	3	19	p13.2		1.79
3643	INSR	insulin receptor	2.5	19	p13.2		1.79
4542	MYO1F	myosin IF	0	19	p13.2		1.79
5032	P2RY11	purinergic receptor P2Y, G-protein coupled, 11	2	19	p13.2		1.79
10053	AP1M2	adaptor-related protein complex 1, mu 2 subunit	0	19	p13.2		1.79
57192	MCOLN1	mucolipin 1	2.5	19	p13.2		1.79
100125288	GLP-1	zinc finger, GATA-like protein 1	2	19	p13.2		1.79
513	ATP5D	ATP synthase, H+ transporting, mitochondrial F1 complex, delta subunit	3	19	p13.3		1.79
1938	EEF2	eukaryotic translation elongation factor 2	3	19	p13.3		1.79
4902	NRTN	neurturin	4	19	p13.3		1.79
6209	RPS15	ribosomal protein S15	3	19	p13.3		1.79
51343	FZR1	fizzy/cell division cycle 20 related 1 (Drosophila)	3	19	p13.3		1.79
57455	REXO1	REX1, RNA exonuclease 1 homolog (S. cerevisiae)	3	19	p13.3		1.79
58509	C19orf29	chromosome 19 open reading frame 29	3	19	p13.3		1.79
84823	LMNB2	lamin B2	3	19	p13.3		1.79
1613	DAPK3	death-associated protein kinase 3	0	19	p13.3		1.79
5605	MAP2K2	mitogen-activated protein kinase kinase 2	2	19	p13.3		1.79
51548	SIRT6	sirtuin 6	0	19	p13.3		1.79
116444	GRIN3B	glutamate receptor, ionotropic, N-methyl-D-aspartate 3B	2	19	p13.3		1.79
7341	SUMO1	SMT3 suppressor of mif two 3 homolog 1 (S. cerevisiae)	3	2	q33.1	1.63		Chromosomal regions with suggestive evidence from both studies
9689	BZW1	basic leucine zipper and W2 domains 1	3	2	q33.1	1.63
23451	SF3B1	splicing factor 3b, subunit 1, 155kDa	3	2	q33.1	1.63
841	CASP8	caspase 8, apoptosis-related cysteine peptidase	2.5	2	q33.1	1.63		2q33-35
1385	CREB1	cAMP responsive element binding protein 1	3.5	2	q33.3	1.63
7855	FZD5	frizzled family receptor 5	3	2	q33.3	1.63
3300	DNAJB2	DnaJ (Hsp40) homolog, subfamily B, member 2	3	2	q35		3.39
8941	CDK5R2	cyclin-dependent kinase 5, regulatory subunit 2 (p39)	3	2	q35		3.39
10109	ARPC2	actin related protein 2/3 complex, subunit 2, 34kDa	3	2	q35		3.39
6286	S100P	S100 calcium binding protein P	3	4	p16.1	1.93	1.49
9948	WDR1	WD repeat domain 1	3	4	p16.1	1.93	1.49
1816	DRD5	dopamine receptor D5	2	4	p16.1	1.93	1.49
118	ADD1	adducin 1 (alpha)	3	4	p16.3	1.93	1.49	4p16
3064	HTT	huntingtin	4	4	p16.3	1.93	1.49
7469	WHSC2	Wolf-Hirschhorn syndrome candidate 2	3	4	p16.3	1.93	1.49
2868	GRK4	G protein-coupled receptor kinase 4	2	4	p16.3	1.93	1.49
10815	CPLX1	complexin 1	2	4	p16.3	1.93	1.49
3308	HSPA4	heat shock 70kDa protein 4	3.5	5	q31.1	2.02
6500	SKP1	S-phase kinase-associated protein 1	3	5	q31.1	2.02
2107	ETF1	eukaryotic translation termination factor 1	3	5	q31.2	2.02
3313	HSPA9	heat shock 70kDa protein 9 (mortalin)	3	5	q31.2	2.02		5q31-32
7322	UBE2D2	ubiquitin-conjugating enzyme E2D 2	3	5	q31.2	2.02
2676	GFRA3	GDNF family receptor alpha 3	2	5	q31.2	2.02
8841	HDAC3	histone deacetylase 3	4	5	q31.3	2.02
10915	TCERG1	transcription elongation regulator 1	3	5	q32	2.02	3.14
133522	PPARGC1B	peroxisome proliferator-activated receptor gamma, coactivator 1 beta	3	5	q32	2.02	3.14
2444	FRK	fyn-related kinase	3	6	q22.1	2.29	2.48
6206	RPS12	ribosomal protein S12	3	6	q23.2	2.28
9439	MED23	mediator complex subunit 23	3	6	q23.2	2.28
9038	TAAR5	trace amine associated receptor 5	2	6	q23.2	2.28
9287	TAAR2	trace amine associated receptor 2	2	6	q23.2	2.28
9288	TAAR3	trace amine associated receptor 3 (gene/pseudogene)	2	6	q23.2	2.28
83551	TAAR8	trace amine associated receptor 8	2	6	q23.2	2.28		6q22-34
134860	TAAR9	trace amine associated receptor 9 (gene/pseudogene)	2	6	q23.2	2.28
134864	TAAR1	trace amine associated receptor 1	2	6	q23.2	2.28
319100	TAAR6	trace amine associated receptor 6	2	6	q23.2	2.28
4217	MAP3K5	mitogen-activated protein kinase kinase kinase 5	4	6	q23.3	2.28
2911	GRM1	glutamate receptor, metabotropic 1	3	6	q24.3	2.28
